# Supplementary material for: Crystal structure of bis­(3-bromo­mesit­yl)(quino­lin-1-ium-8-yl)boron(III) tribromide
Source: Acta Crystallogr E Crystallogr Commun. 2015 Aug 29;71(Pt 9):1114–6. doi: 10.1107/S2056989015015467 (PMC4555423; doi:10.1107/S2056989015015467)
Supplement: Supplementary file 1 [file e-71-01114-sup1.cif]

##############################################################################
#                                                                            #
# This CIF contains the data in a paper accepted for publication in          #
# Acta Crystallographica Section E. It conforms to the requirements of       #
# Notes for Authors for Acta Crystallographica Section E, and has been       #
# peer reviewed under the auspices of the IUCr Commission on Journals.       #
#                                                                            #
# Full details of the Crystallographic Information File format               #
# are given in the paper "The Crystallographic Information File (CIF):       #
# a New Standard Archive File for Crystallography" by S. R. Hall, F. H.      #
# Allen and I. D. Brown [Acta Cryst. (1991), A47, 655-685].                  #
#                                                                            #
# The current version of the core CIF dictionary is obtainable from          #
# ftp://ftp.iucr.org/pub/cif_core.dic.                                       #
#                                                                            #
# Software is freely available for graphical display of the structure(s)     #
# in this CIF. For information consult the CIF software page                 #
# http://www.iucr.org/resources/cif/software.                                #
#                                                                            #
# This file may be used for bona fide research purposes within the           #
# scientific community so long as proper attribution is given to the journal # 
# article from which it was obtained.                                        #
#                                                                            #
##############################################################################
data_I
_audit_creation_method     SHELXL-2014
_journal_date_recd_electronic     2015-04-08
_journal_date_accepted     2015-08-18
_journal_name_full     'Acta Crystallographica, Section E'
_journal_year     2015
_journal_volume     71
_journal_issue      9
_journal_page_first     1114
_journal_page_last     1116
_journal_paper_category     GO
_journal_paper_doi     10.1107/S2056989015015467
_journal_coeditor_code     HB7403
_publ_contact_author
; Dr. James D. Hoefelmeyer
Department of Chemistry
University of South Dakota
414 E. Clark St.
Vermillion, SD  57069
USA
;
_publ_contact_author_email
; jhoefelm@usd.edu
;
_publ_contact_author_phone
; 6056776186
;
_publ_section_title
;
Crystal structure of bis(3-bromomesityl)(quinolin-1-ium-8-yl)boron(III)
tribromide
;
loop_
    _publ_author_name
    _publ_author_address
    'Son, Jungho'
;
Department of Chemistry
University of South Dakota
414 E. Clark St
Vermillion, SD  57069
USA
;
    'Tamang, Sem Raj'
;
Department of Chemistry
University of South Dakota
414 E. Clark St
Vermillion, SD  57069
USA
;
    'Hoefelmeyer, James D.'
;
Department of Chemistry
University of South Dakota
414 E. Clark St
Vermillion, SD  57069
USA
;
_publ_section_synopsis
;
The structure of bis(3-bromomesityl)8-quinolyliniumboron(III) tribromide is
reported: the refinement indicates that a degree of `over-bromination' of the
cation has occurred.
;
_chemical_name_systematic
;
Bis(3-bromomesityl)(quinolin-1-ium-8-yl)boron(III)
tribromide
;
_chemical_name_common     ?
_chemical_formula_moiety     'C27 H26.82 B Br2.18 N, Br3'
_chemical_formula_sum     'C27 H26.82 B Br5.18 N'
_chemical_formula_iupac     'C27 H26.82 B Br2.18 N + , Br3 -'
_chemical_formula_weight     789.66
_chemical_melting_point     ?
_shelx_space_group_comment
;
The symmetry employed for this shelxl refinement is uniquely defined
by the following loop, which should always be used as a source of
symmetry information in preference to the above space-group names.
They are only intended as comments.
;
_space_group_crystal_system     triclinic
_space_group_name_H-M_alt     'P -1'
_space_group_name_Hall     '-P 1'
loop_
    _space_group_symop_operation_xyz
    'x, y, z'
    '-x, -y, -z'
_cell_length_a     8.8469(10)
_cell_length_b     11.2365(13)
_cell_length_c     14.7528(18)
_cell_angle_alpha     79.600(2)
_cell_angle_beta     85.158(2)
_cell_angle_gamma     87.994(2)
_cell_volume     1437.0(3)
_cell_formula_units_Z     2
_cell_measurement_reflns_used     4521
_cell_measurement_theta_min     2.51
_cell_measurement_theta_max     25.25
_cell_measurement_temperature     100(2)
_exptl_crystal_description     'Prism'
_exptl_crystal_colour     'Pale Yellow'
_exptl_crystal_size_max     0.440
_exptl_crystal_size_mid     0.220
_exptl_crystal_size_min     0.140
_exptl_crystal_density_diffrn     1.825
_exptl_crystal_density_meas     ?
_exptl_crystal_density_method     ?
_exptl_crystal_F_000     764
_exptl_absorpt_coefficient_mu     7.252
_exptl_absorpt_correction_type     multi-scan
_exptl_absorpt_process_details
;
(SADABS; Bruker, 2008)
;
_shelx_estimated_absorpt_T_min     0.143
_shelx_estimated_absorpt_T_max     0.430
_exptl_absorpt_correction_T_min     0.161
_exptl_absorpt_correction_T_max     0.362
_exptl_special_details     ?
_diffrn_ambient_temperature     100(2)
_diffrn_radiation_type     MoK\a
_diffrn_radiation_wavelength     0.71073
_diffrn_radiation_source     'sealed tube'
_diffrn_radiation_monochromator     'graphite'
_diffrn_measurement_device_type     'Bruker SMART CCD'
_diffrn_measurement_method     \w
_diffrn_detector_area_resol_mean     ?
_diffrn_reflns_number     14439
_diffrn_reflns_av_R_equivalents     0.0523
_diffrn_reflns_theta_min     1.843
_diffrn_reflns_theta_max     25.482
_diffrn_reflns_theta_full     25.242
_diffrn_measured_fraction_theta_max     0.993
_diffrn_measured_fraction_theta_full     0.997
_diffrn_reflns_limit_h_min     -10
_diffrn_reflns_limit_h_max     10
_diffrn_reflns_limit_k_min     -13
_diffrn_reflns_limit_k_max     13
_diffrn_reflns_limit_l_min     -17
_diffrn_reflns_limit_l_max     17
_refine_special_details     ?
_reflns_number_total     5310
_reflns_number_gt     3409
_reflns_threshold_expression     'I > 2\s(I)'
_refine_ls_structure_factor_coef     Fsqd
_refine_ls_matrix_type     full
_refine_ls_R_factor_all     0.1194
_refine_ls_R_factor_gt     0.0702
_refine_ls_wR_factor_gt     0.1406
_refine_ls_wR_factor_ref     0.1563
_refine_ls_goodness_of_fit_ref     1.100
_refine_ls_restrained_S_all     1.100
_refine_ls_number_reflns     5310
_refine_ls_number_parameters     341
_refine_ls_number_restraints     0
_refine_ls_hydrogen_treatment     mixed
_refine_ls_weighting_scheme     calc
_refine_ls_weighting_details
             'w=1/[\s^2^(Fo^2^)+(0.0279P)^2^+15.1288P] where P=(Fo^2^+2Fc^2^)/3'
_atom_sites_solution_hydrogens     mixed
_atom_sites_solution_primary     ?
_atom_sites_solution_secondary     ?
_refine_ls_shift/su_max     0.000
_refine_ls_shift/su_mean     0.000
_refine_diff_density_max     1.191
_refine_diff_density_min     -1.371
_refine_ls_extinction_method     none
_refine_ls_extinction_coef     .
loop_
    _atom_type_symbol
    _atom_type_description
    _atom_type_scat_dispersion_real
    _atom_type_scat_dispersion_imag
    _atom_type_scat_source
    'C' 'C' 0.0033 0.0016
                         'International Tables Vol C Tables 4.2.6.8 and 6.1.1.4'
    'H' 'H' 0.0000 0.0000
                         'International Tables Vol C Tables 4.2.6.8 and 6.1.1.4'
    'B' 'B' 0.0013 0.0007
                         'International Tables Vol C Tables 4.2.6.8 and 6.1.1.4'
    'N' 'N' 0.0061 0.0033
                         'International Tables Vol C Tables 4.2.6.8 and 6.1.1.4'
    'Br' 'Br' -0.2901 2.4595
                         'International Tables Vol C Tables 4.2.6.8 and 6.1.1.4'
_computing_data_collection
;
SMART (Bruker, 2008)
;
_computing_cell_refinement
;
SAINT (Bruker, 2008)
;
_computing_data_reduction
;
SAINT (Bruker, 2008)
;
_computing_structure_solution
;
SHELXTL (Sheldrick, 2008)
;
_computing_structure_refinement
;
SHELXTL (Sheldrick, 2008)
;
_computing_molecular_graphics
;
SHELXTL (Sheldrick, 2008)
;
_computing_publication_material
;
SHELXTL (Sheldrick, 2008)
;
loop_
    _atom_site_type_symbol
    _atom_site_label
    _atom_site_fract_x
    _atom_site_fract_y
    _atom_site_fract_z
    _atom_site_U_iso_or_equiv
    _atom_site_adp_type
    _atom_site_calc_flag
    _atom_site_occupancy
    _atom_site_disorder_assembly
    _atom_site_disorder_group
    C C1 0.5396(12) 0.6737(8) 0.5329(8) 0.047(3) Uani d 1 . .
    H H1 0.6369 0.6441 0.5502 0.057 Uiso calc 1 . .
    C C2 0.5090(13) 0.6857(10) 0.4432(8) 0.055(3) Uani d 1 . .
    H H2 0.5840 0.6666 0.3978 0.066 Uiso calc 1 . .
    C C3 0.3669(13) 0.7260(10) 0.4196(8) 0.054(3) Uani d 1 . .
    H H3 0.3434 0.7332 0.3572 0.065 Uiso calc 1 . .
    C C4 0.1112(12) 0.8030(8) 0.4622(7) 0.047(3) Uani d 1 . .
    H H4 0.0848 0.8145 0.4001 0.056 Uiso calc 1 . .
    C C5 0.0096(12) 0.8311(8) 0.5300(7) 0.045(3) Uani d 1 . .
    H H5 -0.0890 0.8597 0.5147 0.054 Uiso calc 1 . .
    C C6 0.0463(11) 0.8191(8) 0.6208(7) 0.036(2) Uani d 1 . .
    H H6 -0.0270 0.8424 0.6656 0.043 Uiso calc 1 . .
    C C7 0.1880(10) 0.7735(8) 0.6488(7) 0.036(2) Uani d 1 . .
    C C8 0.2927(11) 0.7434(8) 0.5796(7) 0.039(2) Uani d 1 . .
    C C9 0.2561(12) 0.7568(8) 0.4849(7) 0.040(2) Uani d 1 . .
    C C10 0.3368(10) 0.6643(8) 0.8014(6) 0.032(2) Uani d 1 . .
    C C11 0.4517(11) 0.7001(8) 0.8499(6) 0.035(2) Uani d 1 . .
    C C12 0.5639(11) 0.6170(10) 0.8818(7) 0.046(3) Uani d 1 . .
    H H12_b 0.6450 0.6451 0.9101 0.055 Uiso d 0.911(5) A 2
    C C13 0.5647(11) 0.4975(9) 0.8725(7) 0.040(2) Uani d 1 . .
    C C14 0.4479(12) 0.4607(8) 0.8295(6) 0.039(2) Uani d 1 . .
    H H14_c 0.4436 0.3778 0.8244 0.046 Uiso d 0.047(5) B 3
    C C15 0.3328(11) 0.5414(9) 0.7922(7) 0.042(2) Uani d 1 . .
    C C16 0.4624(12) 0.8290(9) 0.8694(7) 0.043(3) Uani d 1 . .
    H H16A 0.3987 0.8841 0.8287 0.065 Uiso calc 1 . .
    H H16B 0.5680 0.8549 0.8579 0.065 Uiso calc 1 . .
    H H16C 0.4273 0.8304 0.9340 0.065 Uiso calc 1 . .
    C C17 0.6889(12) 0.4110(10) 0.9100(8) 0.058(3) Uani d 1 . .
    H H17A 0.6436 0.3361 0.9444 0.087 Uiso calc 1 . .
    H H17B 0.7458 0.4484 0.9513 0.087 Uiso calc 1 . .
    H H17C 0.7577 0.3923 0.8586 0.087 Uiso calc 1 . .
    C C18 0.2075(14) 0.4930(9) 0.7468(8) 0.061(3) Uani d 1 . .
    H H18A 0.1540 0.4300 0.7914 0.092 Uiso calc 1 . .
    H H18B 0.2510 0.4587 0.6937 0.092 Uiso calc 1 . .
    H H18C 0.1361 0.5589 0.7260 0.092 Uiso calc 1 . .
    C C19 0.1088(11) 0.8376(8) 0.8148(7) 0.037(2) Uani d 1 . .
    C C20 0.0109(12) 0.7798(9) 0.8880(7) 0.044(3) Uani d 1 . .
    C C21 -0.0971(12) 0.8503(11) 0.9318(7) 0.051(3) Uani d 1 . .
    H H21_a -0.1628 0.8109 0.9816 0.061 Uiso d 0.761(5) C 1
    C C22 -0.1111(12) 0.9745(11) 0.9049(7) 0.049(3) Uani d 1 . .
    C C23 -0.0117(12) 1.0276(9) 0.8338(7) 0.044(3) Uani d 1 . .
    H H23_d -0.0193 1.1128 0.8142 0.052 Uiso d 0.106(5) D 4
    C C24 0.1006(11) 0.9639(9) 0.7882(7) 0.039(2) Uani d 1 . .
    C C25 0.0069(13) 0.6444(10) 0.9180(8) 0.059(3) Uani d 1 . .
    H H25A -0.0305 0.6078 0.8689 0.088 Uiso calc 1 . .
    H H25B -0.0609 0.6244 0.9744 0.088 Uiso calc 1 . .
    H H25C 0.1093 0.6130 0.9301 0.088 Uiso calc 1 . .
    C C26 -0.2310(14) 1.0438(13) 0.9548(9) 0.075(4) Uani d 1 . .
    H H26A -0.3066 1.0785 0.9121 0.113 Uiso calc 1 . .
    H H26B -0.1833 1.1090 0.9775 0.113 Uiso calc 1 . .
    H H26C -0.2807 0.9888 1.0071 0.113 Uiso calc 1 . .
    C C27 0.2097(12) 1.0305(9) 0.7132(7) 0.047(3) Uani d 1 . .
    H H27A 0.1528 1.0739 0.6627 0.070 Uiso calc 1 . .
    H H27B 0.2808 0.9724 0.6896 0.070 Uiso calc 1 . .
    H H27C 0.2661 1.0886 0.7388 0.070 Uiso calc 1 . .
    B B1 0.2151(13) 0.7594(9) 0.7547(7) 0.033(3) Uani d 1 . .
    N N1 0.4375(10) 0.7022(7) 0.5977(6) 0.039(2) Uani d 1 . .
    Br Br1_c 0.43924(16) 0.29439(10) 0.82058(9) 0.0618(6) Uani d 0.953(5) B 3
    Br Br2_d -0.03034(16) 1.19837(10) 0.79562(9) 0.0541(5) Uani d 0.894(5) D 4
    Br Br3_a -0.2186(6) 0.8077(6) 1.0259(3) 0.070(3) Uani d 0.239(5) C 1
    Br Br4_b 0.6985(17) 0.619(2) 0.9386(13) 0.112(11) Uani d 0.089(5) A 2
    H H1N 0.474(18) 0.700(14) 0.655(11) 0.134 Uiso d 1 . .
    Br Br5 0.5000 0.0000 0.5000 0.0421(4) Uani d 1 . .
    Br Br6 0.35660(13) 0.06362(10) 0.35619(8) 0.0532(4) Uani d 1 . .
    Br Br7 0.0000 0.5000 0.5000 0.0837(8) Uani d 1 . .
    Br Br8 0.15880(17) 0.49848(12) 0.34799(12) 0.0921(6) Uani d 1 . .
loop_
    _atom_site_aniso_label
    _atom_site_aniso_U_11
    _atom_site_aniso_U_22
    _atom_site_aniso_U_33
    _atom_site_aniso_U_12
    _atom_site_aniso_U_13
    _atom_site_aniso_U_23
    C1 0.051(7) 0.035(6) 0.058(7) 0.015(5) -0.007(6) -0.016(5)
    C2 0.059(8) 0.059(7) 0.046(7) 0.020(6) -0.002(6) -0.013(6)
    C3 0.060(8) 0.059(7) 0.047(7) 0.017(6) -0.006(6) -0.026(6)
    C4 0.063(8) 0.035(6) 0.047(7) 0.013(5) -0.020(6) -0.014(5)
    C5 0.043(6) 0.033(5) 0.060(7) 0.005(5) -0.018(6) -0.006(5)
    C6 0.035(6) 0.028(5) 0.042(6) 0.010(4) -0.007(5) -0.002(4)
    C7 0.029(5) 0.026(5) 0.052(6) 0.006(4) -0.007(5) -0.003(4)
    C8 0.043(6) 0.026(5) 0.049(6) 0.009(4) -0.015(5) -0.008(4)
    C9 0.053(7) 0.029(5) 0.042(6) 0.005(5) -0.017(5) -0.014(4)
    C10 0.036(6) 0.028(5) 0.030(5) 0.006(4) 0.001(4) -0.005(4)
    C11 0.038(6) 0.044(6) 0.023(5) 0.004(5) 0.003(4) -0.004(4)
    C12 0.028(6) 0.057(7) 0.053(7) 0.001(5) -0.008(5) -0.011(5)
    C13 0.033(6) 0.048(6) 0.038(6) 0.006(5) 0.002(5) -0.006(5)
    C14 0.056(7) 0.022(5) 0.036(6) 0.005(4) 0.000(5) -0.004(4)
    C15 0.045(6) 0.047(6) 0.035(6) 0.003(5) -0.014(5) -0.003(5)
    C16 0.047(6) 0.052(6) 0.034(6) -0.004(5) -0.005(5) -0.015(5)
    C17 0.045(7) 0.059(7) 0.072(8) 0.017(6) -0.016(6) -0.014(6)
    C18 0.082(9) 0.027(5) 0.079(9) 0.001(6) -0.039(7) -0.005(5)
    C19 0.040(6) 0.034(5) 0.039(6) 0.008(4) -0.016(5) -0.009(4)
    C20 0.046(6) 0.053(7) 0.034(6) 0.014(5) -0.011(5) -0.006(5)
    C21 0.040(6) 0.072(8) 0.037(6) 0.009(6) -0.002(5) 0.000(6)
    C22 0.036(6) 0.074(8) 0.041(6) -0.001(6) -0.006(5) -0.017(6)
    C23 0.053(7) 0.034(5) 0.048(6) 0.014(5) -0.023(6) -0.015(5)
    C24 0.038(6) 0.043(6) 0.040(6) 0.009(5) -0.016(5) -0.012(5)
    C25 0.049(7) 0.065(8) 0.056(7) 0.002(6) -0.003(6) 0.007(6)
    C26 0.064(9) 0.107(11) 0.059(8) 0.021(8) 0.001(7) -0.037(8)
    C27 0.048(7) 0.034(6) 0.057(7) 0.010(5) -0.010(5) -0.005(5)
    B1 0.040(7) 0.028(6) 0.029(6) 0.003(5) -0.001(5) -0.001(5)
    N1 0.044(5) 0.030(4) 0.044(5) 0.015(4) -0.008(4) -0.010(4)
    Br1_c 0.0883(11) 0.0296(7) 0.0724(10) 0.0149(6) -0.0404(8) -0.0099(6)
    Br2_d 0.0710(10) 0.0353(7) 0.0590(9) 0.0164(6) -0.0068(7) -0.0189(6)
    Br3_a 0.043(3) 0.138(6) 0.033(3) -0.012(3) -0.008(2) -0.021(3)
    Br4_b 0.037(10) 0.22(3) 0.085(14) 0.036(11) -0.026(8) -0.052(14)
    Br5 0.0373(8) 0.0411(8) 0.0431(9) 0.0049(6) 0.0028(7) 0.0012(6)
    Br6 0.0453(7) 0.0616(7) 0.0474(7) 0.0047(5) -0.0052(5) 0.0040(5)
    Br7 0.0685(12) 0.0449(10) 0.1295(18) -0.0202(9) -0.0623(12) 0.0350(10)
    Br8 0.0755(10) 0.0663(9) 0.1269(13) -0.0174(7) -0.0613(9) 0.0309(8)
_geom_special_details
;
All e.s.d.'s (except the e.s.d. in the dihedral angle between two l.s. planes)
are estimated using the full covariance matrix. The cell e.s.d.'s are taken
into account individually in the estimation of e.s.d.'s in distances, angles
and torsion angles; correlations between e.s.d.'s in cell parameters are only
used when they are defined by crystal symmetry. An approximate (isotropic)
treatment of cell e.s.d.'s is used for estimating e.s.d.'s involving l.s.
planes.
;
loop_
    _geom_bond_atom_site_label_1
    _geom_bond_atom_site_label_2
    _geom_bond_site_symmetry_2
    _geom_bond_distance
    _geom_bond_publ_flag
    C1 N1 . 1.333(13) ?
    C1 C2 . 1.355(14) ?
    C1 H1 . 0.9500 ?
    C2 C3 . 1.373(14) ?
    C2 H2 . 0.9500 ?
    C3 C9 . 1.395(14) ?
    C3 H3 . 0.9500 ?
    C4 C5 . 1.359(14) ?
    C4 C9 . 1.410(13) ?
    C4 H4 . 0.9500 ?
    C5 C6 . 1.388(13) ?
    C5 H5 . 0.9500 ?
    C6 C7 . 1.404(12) ?
    C6 H6 . 0.9500 ?
    C7 C8 . 1.400(13) ?
    B1 C7 . 1.579(14) y
    C8 N1 . 1.378(12) ?
    C8 C9 . 1.440(13) ?
    C10 C11 . 1.402(13) ?
    C10 C15 . 1.414(13) ?
    B1 C10 . 1.598(13) y
    C11 C12 . 1.390(13) ?
    C11 C16 . 1.534(13) ?
    C12 C13 . 1.374(14) ?
    C12 Br4_b . 1.516(17) ?
    C12 H12_b . 0.9500 ?
    C13 C14 . 1.370(14) ?
    C13 C17 . 1.514(13) ?
    C13 Br4_b . 2.24(2) ?
    C14 C15 . 1.418(13) ?
    Br1_c C14 . 1.901(9) y
    C14 H14_c . 0.9500 ?
    C15 C18 . 1.507(14) ?
    C16 H16A . 0.9800 ?
    C16 H16B . 0.9800 ?
    C16 H16C . 0.9800 ?
    C17 H17A . 0.9800 ?
    C17 H17B . 0.9800 ?
    C17 H17C . 0.9800 ?
    C18 H18A . 0.9800 ?
    C18 H18B . 0.9800 ?
    C18 H18C . 0.9800 ?
    C19 C20 . 1.403(14) ?
    C19 C24 . 1.403(13) ?
    B1 C19 . 1.588(14) y
    C20 C21 . 1.409(14) ?
    C20 C25 . 1.506(14) ?
    C21 C22 . 1.385(15) ?
    Br3_a C21 . 1.690(12) y
    C21 H21_a . 0.9500 ?
    C22 C23 . 1.373(15) ?
    C22 C26 . 1.513(15) ?
    C23 C24 . 1.402(13) ?
    C23 Br2_d . 1.905(10) y
    C23 H23_d . 0.9500 ?
    C24 C27 . 1.512(14) ?
    C25 H25A . 0.9800 ?
    C25 H25B . 0.9800 ?
    C25 H25C . 0.9800 ?
    C26 H26A . 0.9800 ?
    C26 H26B . 0.9800 ?
    C26 H26C . 0.9800 ?
    C27 H27A . 0.9800 ?
    C27 H27B . 0.9800 ?
    C27 H27C . 0.9800 ?
    N1 H1N . 0.92(15) ?
    Br5 Br6 2_656 2.5427(11) ?
    Br5 Br6 . 2.5427(11) ?
    Br7 Br8 . 2.546(2) ?
    Br7 Br8 2_566 2.546(2) ?
loop_
    _geom_angle_atom_site_label_1
    _geom_angle_atom_site_label_2
    _geom_angle_atom_site_label_3
    _geom_angle_site_symmetry_1
    _geom_angle_site_symmetry_3
    _geom_angle
    _geom_angle_publ_flag
    N1 C1 C2 . . 122.1(10) ?
    N1 C1 H1 . . 119.0 ?
    C2 C1 H1 . . 119.0 ?
    C1 C2 C3 . . 118.4(10) ?
    C1 C2 H2 . . 120.8 ?
    C3 C2 H2 . . 120.8 ?
    C2 C3 C9 . . 121.7(10) ?
    C2 C3 H3 . . 119.2 ?
    C9 C3 H3 . . 119.2 ?
    C5 C4 C9 . . 119.5(9) ?
    C5 C4 H4 . . 120.3 ?
    C9 C4 H4 . . 120.3 ?
    C4 C5 C6 . . 121.7(9) ?
    C4 C5 H5 . . 119.2 ?
    C6 C5 H5 . . 119.2 ?
    C5 C6 C7 . . 122.2(9) ?
    C5 C6 H6 . . 118.9 ?
    C7 C6 H6 . . 118.9 ?
    C8 C7 C6 . . 116.4(9) ?
    C8 C7 B1 . . 125.8(8) ?
    C6 C7 B1 . . 117.8(9) ?
    N1 C8 C7 . . 121.9(9) ?
    N1 C8 C9 . . 116.4(9) ?
    C7 C8 C9 . . 121.7(9) ?
    C3 C9 C4 . . 123.1(9) ?
    C3 C9 C8 . . 118.4(9) ?
    C4 C9 C8 . . 118.5(9) ?
    C11 C10 C15 . . 118.3(8) ?
    C11 C10 B1 . . 121.5(8) ?
    C15 C10 B1 . . 120.1(8) ?
    C12 C11 C10 . . 119.7(9) ?
    C12 C11 C16 . . 117.2(9) ?
    C10 C11 C16 . . 123.1(8) ?
    C13 C12 C11 . . 123.3(10) ?
    C13 C12 Br4_b . . 101.3(12) ?
    C11 C12 Br4_b . . 135.2(13) ?
    C13 C12 H12_b . . 118.7 ?
    C11 C12 H12_b . . 118.1 ?
    Br4_b C12 H12_b . . 18.4 ?
    C14 C13 C12 . . 117.2(9) ?
    C14 C13 C17 . . 122.1(9) ?
    C12 C13 C17 . . 120.8(9) ?
    C14 C13 Br4_b . . 158.5(9) ?
    C12 C13 Br4_b . . 41.7(7) ?
    C17 C13 Br4_b . . 79.2(8) ?
    C13 C14 C15 . . 122.6(9) ?
    C13 C14 Br1_c . . 118.5(7) ?
    C15 C14 Br1_c . . 118.8(8) ?
    C13 C14 H14_c . . 118.8 ?
    C15 C14 H14_c . . 118.5 ?
    Br1_c C14 H14_c . . 0.6 ?
    C10 C15 C14 . . 118.8(9) ?
    C10 C15 C18 . . 122.0(8) ?
    C14 C15 C18 . . 119.2(9) ?
    C11 C16 H16A . . 109.5 ?
    C11 C16 H16B . . 109.5 ?
    H16A C16 H16B . . 109.5 ?
    C11 C16 H16C . . 109.5 ?
    H16A C16 H16C . . 109.5 ?
    H16B C16 H16C . . 109.5 ?
    C13 C17 H17A . . 109.5 ?
    C13 C17 H17B . . 109.5 ?
    H17A C17 H17B . . 109.5 ?
    C13 C17 H17C . . 109.5 ?
    H17A C17 H17C . . 109.5 ?
    H17B C17 H17C . . 109.5 ?
    C15 C18 H18A . . 109.5 ?
    C15 C18 H18B . . 109.5 ?
    H18A C18 H18B . . 109.5 ?
    C15 C18 H18C . . 109.5 ?
    H18A C18 H18C . . 109.5 ?
    H18B C18 H18C . . 109.5 ?
    C20 C19 C24 . . 119.8(9) ?
    C20 C19 B1 . . 119.9(8) ?
    C24 C19 B1 . . 119.8(9) ?
    C19 C20 C21 . . 118.8(9) ?
    C19 C20 C25 . . 123.3(9) ?
    C21 C20 C25 . . 117.7(10) ?
    C22 C21 C20 . . 122.5(10) ?
    C22 C21 Br3_a . . 108.2(9) ?
    C20 C21 Br3_a . . 129.2(9) ?
    C22 C21 H21_a . . 118.9 ?
    C20 C21 H21_a . . 118.6 ?
    Br3_a C21 H21_a . . 11.3 ?
    C23 C22 C21 . . 116.7(10) ?
    C23 C22 C26 . . 123.9(11) ?
    C21 C22 C26 . . 119.4(11) ?
    C22 C23 C24 . . 124.0(9) ?
    C22 C23 Br2_d . . 117.2(8) ?
    C24 C23 Br2_d . . 118.8(8) ?
    C22 C23 H23_d . . 118.2 ?
    C24 C23 H23_d . . 117.8 ?
    Br2_d C23 H23_d . . 1.0 ?
    C23 C24 C19 . . 118.0(10) ?
    C23 C24 C27 . . 120.4(9) ?
    C19 C24 C27 . . 121.6(9) ?
    C20 C25 H25A . . 109.5 ?
    C20 C25 H25B . . 109.5 ?
    H25A C25 H25B . . 109.5 ?
    C20 C25 H25C . . 109.5 ?
    H25A C25 H25C . . 109.5 ?
    H25B C25 H25C . . 109.5 ?
    C22 C26 H26A . . 109.5 ?
    C22 C26 H26B . . 109.5 ?
    H26A C26 H26B . . 109.5 ?
    C22 C26 H26C . . 109.5 ?
    H26A C26 H26C . . 109.5 ?
    H26B C26 H26C . . 109.5 ?
    C24 C27 H27A . . 109.5 ?
    C24 C27 H27B . . 109.5 ?
    H27A C27 H27B . . 109.5 ?
    C24 C27 H27C . . 109.5 ?
    H27A C27 H27C . . 109.5 ?
    H27B C27 H27C . . 109.5 ?
    C7 B1 C10 . . 121.6(8) y
    C7 B1 C19 . . 117.2(8) y
    C10 B1 C19 . . 121.0(8) y
    C1 N1 C8 . . 123.0(9) ?
    C1 N1 H1N . . 115(10) ?
    C8 N1 H1N . . 122(10) ?
    C14 Br1_c H14_c . . 0.6 ?
    C23 Br2_d H23_d . . 1.0 ?
    C21 Br3_a H21_a . . 13.8 ?
    C12 Br4_b C13 . . 37.1(7) ?
    C12 Br4_b H12_b . . 26.0 ?
    C13 Br4_b H12_b . . 62.2 ?
    Br6 Br5 Br6 2_656 . 180.0 ?
    Br8 Br7 Br8 . 2_566 180.0 ?
_shelx_hkl_file
;
   1   0   0    5.38    1.08
  -1   0   0    4.82    1.54
  -1   0   0    2.21    1.24
   2   0   0 2325.61   53.40
  -2   0   0 2350.20   57.26
  -2   0   0 2267.06   58.36
  -2   0   0 2332.94   55.40
  -3   0   0   21.11    3.89
   3   0   0   14.74    3.16
  -3   0   0   13.62    2.15
  -3   0   0   15.91    4.70
  -4   0   0  175.72   11.03
   4   0   0  150.00    8.52
   4   0   0  173.45   11.40
  -4   0   0  175.82    6.41
  -5   0   0  233.08    7.96
   5   0   0  233.16   11.26
   5   0   0  225.66   13.93
  -5   0   0  211.06   13.48
   6   0   0  458.14   17.79
   6   0   0  475.71   20.69
  -6   0   0  500.12   21.72
   7   0   0   31.37   12.30
   7   0   0   22.03    9.26
  -7   0   0   38.14   13.39
  -8   0   0   12.84   15.42
   8   0   0   19.89   13.87
   8   0   0   14.83   11.03
  -9   0   0   52.33   18.27
   9   0   0   70.86   13.56
   9   0   0   55.53   17.35
  10   0   0    9.72   14.10
  10   0   0   21.68   19.52
 -10   0   0  -10.43   20.11
 -10   1   0   -6.83   19.88
  10  -1   0  -33.96   19.20
   9  -1   0    1.04   11.92
   9  -1   0    8.27   16.45
  -9   1   0    8.08   17.57
   8  -1   0   36.93   10.60
  -8   1   0   10.52   14.28
   8  -1   0   -3.36   14.62
   7  -1   0  772.26   24.95
   7  -1   0  827.66   30.00
  -6   1   0   55.54   10.42
   6  -1   0   73.39   11.35
   6  -1   0   74.30   10.18
  -5   1   0  231.71   13.68
   5  -1   0  241.07   14.77
   5  -1   0  248.41   10.82
  -4   1   0  542.68   17.85
  -4   1   0  531.09   13.83
  -4   1   0  530.68   18.65
   4  -1   0  529.43   19.06
   4  -1   0  525.72   15.07
  -3   1   0  403.51   10.50
  -3   1   0  386.50   14.18
   3  -1   0  411.16   11.32
  -3   1   0  380.78   12.80
   2  -1   0  385.72    9.83
  -2   1   0  371.47    9.68
  -2   1   0  373.15   11.16
  -2   1   0  378.27   12.16
  -1   1   0  171.03    6.06
   1  -1   0  179.92    4.61
  -1   1   0  176.72    5.42
  -1   1   0  168.32    4.89
   0   1   0    4.20    0.87
   0   1   0    4.28    0.64
  -1  -1   0   83.74    3.16
   1   1   0   95.59    3.65
  -1  -1   0   82.81    4.81
   1   1   0   98.63    3.88
  -2  -1   0  710.93   18.66
  -2  -1   0  715.85   21.46
   2   1   0  760.85   18.97
  -2  -1   0  734.07   19.63
  -3  -1   0  142.93    7.88
  -3  -1   0  128.71   10.15
   3   1   0  147.41    7.72
  -3  -1   0  129.13    6.82
   4   1   0  464.92   15.15
   4   1   0  459.73   16.35
  -4  -1   0  450.62   18.12
  -4  -1   0  453.31   14.13
  -5  -1   0   55.38    7.49
   5   1   0   74.15    8.62
  -5  -1   0   92.36   13.09
   5   1   0   56.93    7.54
  -6  -1   0   26.66   11.56
   6   1   0   52.42    9.80
   6   1   0   16.14    8.48
  -7  -1   0  361.73   22.46
   7   1   0  336.62   19.33
   7   1   0  318.96   17.54
  -8  -1   0  279.82   23.65
   8   1   0  265.34   17.92
   8   1   0  314.03   21.07
   9   1   0   25.12   13.25
   9   1   0   -2.51   15.21
  -9  -1   0    5.83   18.25
  10   1   0   12.18   14.88
 -10  -1   0  -10.42   20.71
  10   1   0  -19.83   18.38
 -10   2   0    4.30   20.09
  10  -2   0  -24.69   19.76
  -9   2   0   -5.48   16.59
   9  -2   0  -13.57   17.47
  -8   2   0  -16.79   13.74
   8  -2   0   -3.25    9.25
   8  -2   0   12.74   15.06
   7  -2   0  188.76   13.11
   7  -2   0  169.51   18.82
  -7   2   0  180.05   17.12
   6  -2   0  724.49   21.48
  -6   2   0  755.48   25.84
   6  -2   0  749.01   27.67
  -5   2   0  796.42   24.78
   5  -2   0  788.01   21.48
   5  -2   0  787.07   26.82
   4  -2   0   33.27    7.83
  -4   2   0   53.28    7.96
  -4   2   0   53.03    4.75
   4  -2   0   42.52    5.79
  -3   2   0  643.33   18.95
  -3   2   0  664.79   20.73
  -3   2   0  672.49   17.10
   3  -2   0  663.75   16.70
  -2   2   0 1572.63   41.92
  -2   2   0 1628.23   40.03
   2  -2   0 1613.98   37.03
  -2   2   0 1607.84   38.78
  -1   2   0  256.10    7.86
  -1   2   0  256.37    6.71
  -1   2   0  274.08    8.74
  -1   2   0  256.87    7.69
   0   2   0  113.28    3.92
   0   2   0  109.73    4.95
   0  -2   0  129.65    4.76
   1   2   0    1.87    2.06
   1   2   0    3.15    2.14
  -1  -2   0   -0.02    2.60
   2   2   0   37.03    4.06
  -2  -2   0   25.58    5.16
   2   2   0   38.58    3.08
   2   2   0   39.06    3.77
   3   2   0   34.20    5.16
   3   2   0   40.51    4.51
  -3  -2   0   36.63    7.17
  -4  -2   0  660.33   22.83
   4   2   0  555.59   18.40
   4   2   0  601.55   18.90
  -4  -2   0  566.48   17.84
   5   2   0  273.74   14.04
   5   2   0  289.70   13.62
  -5  -2   0  295.41   18.15
  -5  -2   0  266.92   12.90
   6   2   0  243.06   15.67
   6   2   0  263.07   14.99
  -6  -2   0  202.36   18.69
   7   2   0   30.96   10.82
  -7  -2   0   16.59   14.45
   7   2   0   17.77   10.01
   8   2   0  302.82   18.27
  -8  -2   0  295.26   25.74
   8   2   0  321.76   20.57
   9   2   0   22.29   13.81
  -9  -2   0    7.93   18.36
 -10  -2   0  -14.56   21.36
  10   2   0    9.65   14.93
  10  -3   0   -6.98   21.18
 -10   3   0   15.05   19.72
  -9   3   0   41.00   17.51
   9  -3   0   34.99   19.07
  -8   3   0    0.15   13.97
   8  -3   0   -4.18   15.81
   7  -3   0   47.11    8.21
  -7   3   0   56.27   12.39
   7  -3   0   55.22   14.26
  -6   3   0   72.95   10.65
   6  -3   0   75.51    9.08
   6  -3   0   77.85   12.75
   5  -3   0  637.01   18.00
   5  -3   0  612.33   24.20
  -5   3   0  621.47   21.28
  -5   3   0  622.92   17.66
   4  -3   0  111.95    6.79
  -4   3   0  118.62    9.19
  -4   3   0  129.70    6.95
   4  -3   0  107.20   12.53
  -3   3   0    1.19    3.10
  -3   3   0   -3.97    4.77
  -3   3   0    4.35    4.11
   3  -3   0    5.00    2.51
  -2   3   0    3.24    3.92
  -2   3   0    6.88    3.24
  -2   3   0    5.71    2.81
  -1   3   0 3103.98   76.87
  -1   3   0 2961.64   73.39
  -1   3   0 3112.57   74.41
  -1   3   0 3089.11   69.69
   0  -3   0  244.20    8.43
   1   3   0 9966.36  234.52
   1   3   0 9998.01  224.89
  -1  -3   0 9919.48  238.32
  -2  -3   0  126.63    9.09
   2   3   0  123.32    7.55
   2   3   0  135.05    7.77
   3   3   0  102.61    7.50
  -3  -3   0  118.35   10.89
   3   3   0  124.64    6.75
   3   3   0  112.51    8.62
  -4  -3   0  171.08   14.22
   4   3   0  187.98   10.87
  -4  -3   0  140.22    9.41
   4   3   0  163.49    9.49
   5   3   0  120.44   10.95
  -5  -3   0  141.84   11.32
   5   3   0  102.11   11.27
  -5  -3   0  124.09   15.36
  -6  -3   0  336.33   22.33
   6   3   0  356.69   17.58
   6   3   0  408.69   17.50
   7   3   0  170.68   16.16
   7   3   0  201.84   15.89
  -7  -3   0  216.73   22.26
  -8  -3   0   -2.78   16.92
   8   3   0    6.24   11.66
   9   3   0   58.93   14.51
  -9  -3   0   12.33   19.22
 -10  -3   0  -17.32   21.41
  10   3   0    1.69   15.68
  10  -4   0   18.19   22.61
 -10   4   0   -8.60   18.84
  -9   4   0   33.55   16.55
   9  -4   0   17.84   19.67
  -8   4   0   -5.76   13.45
   8  -4   0   24.50   17.35
  -7   4   0  139.12   15.84
   7  -4   0  141.42   20.24
   6  -4   0  364.94   13.84
   6  -4   0  335.60   21.40
  -6   4   0  344.39   17.31
  -5   4   0   86.94   10.72
   5  -4   0  104.97   12.71
   5  -4   0  100.74    7.81
  -5   4   0  110.60    9.11
  -4   4   0  407.24   13.71
   4  -4   0  390.82   12.07
   4  -4   0  383.69   18.43
  -4   4   0  420.65   15.02
  -3   4   0   78.31    7.64
   3  -4   0   79.80    5.35
  -3   4   0   86.46    7.29
   3  -4   0   70.78   10.97
  -2   4   0   19.30    2.61
  -2   4   0   24.98    4.38
   2  -4   0   32.94    5.89
  -2   4   0   28.46    4.26
   1  -4   0  714.55   20.66
  -1   4   0  699.52   19.43
  -1   4   0  700.32   19.65
  -1   4   0  691.49   17.26
   0   4   0 3541.79   82.16
   0  -4   0 3716.54   87.86
   0  -4   0 3579.21   89.42
   0   4   0 3575.67   86.86
   1   4   0  202.56    9.28
   1   4   0  205.72    8.04
  -1  -4   0  187.86    9.39
   2   4   0  468.28   15.09
   2   4   0  465.13   15.60
  -2  -4   0  477.02   16.92
   3   4   0 1608.54   41.80
   3   4   0 1599.04   40.97
  -3  -4   0 1630.71   44.90
   4   4   0    6.21    4.69
   4   4   0   10.28    5.93
  -4  -4   0    3.71    8.37
   4   4   0   14.11    6.84
  -5  -4   0   76.22   10.64
   5   4   0   57.19    9.24
  -5  -4   0   48.72   11.63
   5   4   0   83.91   10.16
  -6  -4   0   55.50   14.14
  -6  -4   0   68.29    9.66
   6   4   0   60.23   10.84
  -7  -4   0    6.31   15.24
   7   4   0   -4.67   10.60
  -8  -4   0   23.97   17.99
   8   4   0   29.31   13.32
  -9  -4   0   51.25   21.19
   9   4   0   77.77   16.04
  10   4   0   37.92   17.22
 -10  -4   0  -23.86   21.83
  -9   5   0    6.27   16.01
   9  -5   0  -40.72   19.36
  -8   5   0   35.91   13.88
   8  -5   0   -5.37   18.05
  -7   5   0   47.00   11.92
   7  -5   0   57.53   16.61
  -6   5   0   69.15   10.90
   6  -5   0   93.01   14.85
  -5   5   0  274.30   14.85
   5  -5   0  318.53   11.49
  -5   5   0  290.35   13.63
   5  -5   0  274.31   19.72
   4  -5   0  410.95   20.39
  -4   5   0  471.62   16.07
  -4   5   0  435.28   16.87
   4  -5   0  431.39   13.29
   3  -5   0  622.96   22.71
  -3   5   0  611.52   19.32
  -3   5   0  621.83   18.94
   3  -5   0  608.35   16.26
  -2   5   0   18.40    5.24
  -2   5   0   21.44    5.27
   2  -5   0    9.84    6.17
  -2   5   0   22.08    3.18
  -1   5   0 1112.41   27.14
   1  -5   0 1112.99   31.11
  -1   5   0 1157.67   30.16
  -1   5   0 1124.42   30.31
   0  -5   0  207.74    8.95
   0   5   0  213.62   10.64
   0   5   0  205.87    8.13
   0  -5   0  222.25    9.89
   1   5   0  547.00   17.82
   1   5   0  544.66   15.66
  -1  -5   0  544.45   17.80
   2   5   0  222.91   11.68
  -2  -5   0  232.78   12.52
   2   5   0  232.22   10.76
  -3  -5   0    7.31    7.04
   3   5   0   12.16    6.80
   3   5   0    6.60    6.30
   4   5   0  264.36   14.46
  -4  -5   0  286.85   17.15
   4   5   0  280.85   13.58
  -5  -5   0   -2.22   10.55
   5   5   0    4.89    9.29
  -5  -5   0   17.52    7.72
  -6  -5   0   53.69   14.46
  -6  -5   0   68.09    9.95
   6   5   0   57.05   11.76
  -7  -5   0  194.56   22.34
   7   5   0  146.48   17.58
   8   5   0   39.78   14.74
  -8  -5   0   42.52   18.99
   9   5   0   44.15   16.20
  -9  -5   0   44.93   21.32
   9  -6   0  -35.02   21.05
  -9   6   0   -8.18   15.93
   8  -6   0   25.70   19.52
  -8   6   0    3.91   13.76
  -7   6   0   21.26   11.97
   7  -6   0    9.82   17.26
  -6   6   0   86.10   11.76
   6  -6   0  101.56   16.54
   5  -6   0  426.35   24.12
  -5   6   0  459.80   18.26
  -5   6   0  434.56   18.29
  -4   6   0  356.20   15.47
   4  -6   0  346.74   20.29
   4  -6   0  328.46   11.83
  -4   6   0  331.42   15.31
  -3   6   0  944.67   28.06
  -3   6   0  988.57   28.20
  -3   6   0  962.56   24.32
   3  -6   0  992.28   31.39
  -2   6   0  284.33    9.53
   2  -6   0  256.08   15.06
  -2   6   0  259.43   12.88
  -2   6   0  270.55   12.09
  -1   6   0  256.36    9.14
   1  -6   0  261.85   11.94
   1  -6   0  249.40   12.59
  -1   6   0  245.07   13.17
   0   6   0 1199.43   29.16
   0  -6   0 1181.81   32.37
   0  -6   0 1123.18   31.32
   0   6   0 1199.41   32.89
  -1  -6   0  254.20   12.81
   1   6   0  261.49   13.18
   1   6   0  289.91   11.03
   2   6   0 1305.42   34.11
   2   6   0 1336.45   36.98
  -2  -6   0 1309.43   37.64
  -3  -6   0   43.95    9.16
   3   6   0   36.76    8.00
   3   6   0   46.81    8.42
   4   6   0   74.59   10.42
  -4  -6   0   91.47   11.90
   4   6   0   96.00   11.91
  -5  -6   0  345.79   21.56
   5   6   0  304.72   16.20
   5   6   0  293.29   18.14
  -6  -6   0   51.75   15.25
  -6  -6   0  106.38   14.38
   6   6   0   57.99   12.60
   7   6   0  147.68   18.33
  -7  -6   0  179.79   22.85
   8   6   0   67.69   16.27
  -8  -6   0   89.45   20.65
   9   6   0   24.71   17.04
  -9  -6   0   17.15   20.88
   8  -7   0   51.81   21.48
  -8   7   0   56.54   15.25
  -7   7   0   25.77   12.61
   7  -7   0   -6.25   17.63
  -6   7   0  181.38   16.34
   6  -7   0  204.32   22.90
  -5   7   0  337.67   17.27
   5  -7   0  324.44   23.65
  -5   7   0  337.10   18.42
   4  -7   0   51.43   12.28
  -4   7   0   42.02    9.87
  -4   7   0   24.82    8.85
  -3   7   0  701.55   24.33
  -3   7   0  711.55   23.46
   3  -7   0  703.50   26.51
  -3   7   0  725.63   19.29
  -2   7   0   -7.06    4.00
  -2   7   0   10.47    6.99
   2  -7   0   -5.45    7.38
  -2   7   0   -9.10    7.65
  -1   7   0  669.20   22.88
  -1   7   0  713.34   18.76
   1  -7   0  663.25   21.77
   1  -7   0  667.16   22.01
   0  -7   0  292.40   12.20
   0   7   0  274.09   11.35
   0  -7   0  287.88   13.92
   0   7   0  286.94   14.91
   1   7   0 1419.24   40.13
  -1  -7   0 1448.48   40.22
   1   7   0 1440.83   36.36
  -2  -7   0  229.41   15.36
   2   7   0  235.28   12.84
   2   7   0  270.93   14.97
   3   7   0  127.93   12.48
   3   7   0  109.97   13.31
  -3  -7   0  135.45   15.03
   4   7   0  194.31   15.20
  -4  -7   0  205.63   17.38
   4   7   0  207.74   16.25
   5   7   0  161.64   16.46
  -5  -7   0  190.26   18.99
   5   7   0  174.53   15.12
  -6  -7   0  166.62   16.18
   6   7   0  116.32   15.51
  -6  -7   0  143.45   18.48
   7   7   0  -30.18   13.44
  -7  -7   0   14.55   16.73
   8   7   0  -26.09   15.31
  -8  -7   0   -3.10   18.72
  -9  -7   0    6.55   21.42
   9   7   0   -3.48   17.76
  -8   8   0   24.78   15.41
   8  -8   0   -0.14   21.82
   7  -8   0   62.21   20.13
  -7   8   0   18.88   13.66
   6  -8   0   44.77   17.55
  -6   8   0   21.47   12.24
  -5   8   0   -0.92   10.42
  -5   8   0    0.36   11.28
   5  -8   0    6.64   14.02
  -4   8   0  -14.10   10.57
   4  -8   0   10.95   12.34
  -4   8   0    8.51   10.07
  -3   8   0  110.91   12.45
  -3   8   0  115.67   12.73
   3  -8   0  109.19   16.33
  -2   8   0  115.91   14.94
   2  -8   0  121.25   14.40
  -2   8   0  121.24   12.79
  -2   8   0  132.75    8.91
   1  -8   0  123.72   12.86
  -1   8   0  124.89   14.55
  -1   8   0  134.63    9.22
   1  -8   0  139.81   13.28
   0   8   0   56.10    9.90
   0  -8   0   71.09    9.30
   0   8   0   62.30    6.78
  -1  -8   0   47.46    9.22
   1   8   0   35.74    9.63
   1   8   0   42.28    7.21
   2   8   0   43.21    8.45
   2   8   0   32.84   10.22
  -2  -8   0   50.10   10.16
   3   8   0  370.41   19.02
  -3  -8   0  352.04   19.83
   3   8   0  360.41   17.92
   4   8   0   64.20   11.81
  -4  -8   0   48.01   12.46
   4   8   0   64.83   11.80
   5   8   0    0.03   12.04
  -5  -8   0    4.74   12.34
   5   8   0   -7.53   10.68
  -6  -8   0   24.73   16.50
  -6  -8   0   44.05   12.95
   6   8   0   42.91   15.02
   7   8   0   14.74   15.22
  -7  -8   0   11.66   17.40
  -8  -8   0    0.92   19.64
   8   8   0  -35.44   15.91
  -7   9   0    7.66   14.14
   7  -9   0   10.01   21.65
  -6   9   0   60.15   14.20
   6  -9   0   59.86   19.54
  -5   9   0   35.49   12.87
   5  -9   0    6.46   15.24
   4  -9   0  360.16   23.34
  -4   9   0  295.10   17.85
  -4   9   0  324.52   21.28
  -3   9   0   18.96   10.07
   3  -9   0   23.35   11.42
  -3   9   0   15.03   11.83
   2  -9   0  149.26   14.72
  -2   9   0  127.73   17.17
  -1   9   0   48.30    7.07
  -1   9   0   54.97   11.51
   1  -9   0   43.82    9.73
   0   9   0  293.27   19.04
   0  -9   0  322.28   17.44
   0   9   0  336.74   14.16
   1   9   0   33.36    7.81
   1   9   0   -2.78   10.21
  -1  -9   0   25.08    9.88
  -2  -9   0  135.21   16.12
   2   9   0  105.98   13.38
   2   9   0  107.70   15.61
  -3  -9   0   29.57   12.14
   3   9   0   29.08   10.83
   3   9   0    9.15   11.89
   4   9   0   -2.18   11.58
   4   9   0    5.53   12.28
  -4  -9   0    8.22   12.66
  -5  -9   0  101.90   16.39
   5   9   0  107.00   15.53
   5   9   0   96.05   14.96
  -6  -9   0   27.26   13.10
  -6  -9   0   22.43   16.70
   6   9   0    3.69   15.09
  -7  -9   0  116.09   21.45
   7   9   0   82.21   18.47
  -8  -9   0   17.54   21.55
   8   9   0  -23.45   17.61
   6 -10   0    4.79   20.26
  -6  10   0    6.94   14.65
   5 -10   0   45.94   18.23
  -5  10   0   26.87   13.72
  -4  10   0  145.70   20.98
  -4  10   0  149.21   16.44
  -3  10   0   60.52   15.23
   3 -10   0   57.76   12.07
   2 -10   0  616.51   25.05
  -2  10   0  632.74   28.04
  -1  10   0   21.17   13.13
   1 -10   0    6.48   10.54
   0 -10   0  487.92   22.87
   0  10   0  480.45   17.92
   0  10   0  470.62   23.70
  -1 -10   0   74.54   12.87
   1  10   0   59.69    9.93
   1  10   0   69.84   13.97
  -2 -10   0  131.00   18.24
   2  10   0  135.51   15.08
   2  10   0  129.20   17.86
  -3 -10   0   44.80   13.75
   3  10   0   18.06   12.01
   3  10   0   34.62   13.79
   4  10   0   39.74   14.04
  -4 -10   0   37.07   14.92
   4  10   0   52.78   14.95
  -5 -10   0    3.47   15.11
   5  10   0   23.16   15.52
   5  10   0   -3.08   13.68
  -6 -10   0   54.84   18.60
  -6 -10   0   62.37   16.00
   6  10   0   17.90   16.97
  -7 -10   0   82.21   21.71
   7  10   0   38.60   18.84
  -5  11   0  -10.16   14.17
  -4  11   0   45.27   18.01
  -4  11   0   45.39   14.61
  -3  11   0   -1.51   15.46
   3 -11   0    2.24   12.73
  -2  11   0   22.18   15.58
   2 -11   0   22.82   12.62
  -1  11   0    7.43   14.73
   1 -11   0    2.62   11.94
   0 -11   0    7.48   12.68
   0  11   0    8.49   14.39
   1  11   0   60.22   11.06
   1  11   0   42.73   15.27
  -1 -11   0   52.64   14.04
  -2 -11   0   78.80   15.41
   2  11   0   66.59   12.54
   2  11   0   46.36   15.51
   3  11   0   -1.57   14.77
  -3 -11   0  -14.85   14.01
   3  11   0    1.96   13.45
   4  11   0  122.21   18.16
   4  11   0  107.16   16.93
  -4 -11   0  116.38   18.36
  -5 -11   0  103.88   19.18
   5  11   0   86.02   17.85
   5  11   0   75.87   17.68
   6  11   0   -4.79   18.22
  -6 -11   0   -9.08   15.81
  -6 -11   0   34.69   18.77
  -4  12   0   13.76   19.13
   4 -12   0   11.88   15.25
   3 -12   0   72.33   16.05
  -3  12   0   78.19   19.94
   2 -12   0   32.20   14.57
  -2  12   0   39.37   18.35
   1 -12   0   -8.56   13.44
  -1  12   0   12.73   17.01
   0  12   0   25.82   17.15
   0 -12   0   42.89   14.73
  -1 -12   0   55.86   15.90
   1  12   0   18.11   16.88
  -2 -12   0   65.66   16.75
   2  12   0   49.30   17.54
   2  12   0   40.84   13.82
   3  12   0  -16.46   16.44
  -3 -12   0   53.76   17.15
   3  12   0    8.60   14.48
  -4 -12   0   32.67   17.39
   4  12   0   17.15   17.67
   4  12   0   15.66   17.23
  -2  13   0   47.63   20.37
   2 -13   0   35.77   16.34
  -1  13   0  300.77   28.17
   1 -13   0  318.79   25.39
   0  13   0   -1.29   19.05
   0 -13   0    1.81   15.96
  -1 -13   0  114.29   19.17
   1  13   0   71.48   19.77
  -2 -13   0   47.62   17.64
   2  13   0   44.88   19.52
  -1 -13   1   23.51   16.74
   1  13  -1   12.13   18.77
   0 -13   1   21.40   16.43
   0  13  -1   36.42   19.80
  -1  13  -1   25.37   20.57
   1 -13   1   58.13   17.07
   4  12  -1  124.46   20.71
   4  12  -1  106.68   18.90
  -4 -12   1  136.64   19.99
   3  12  -1  -24.60   14.59
  -3 -12   1   -5.79   16.18
   3  12  -1  -10.29   17.03
   2  12  -1   40.05   17.86
  -2 -12   1   49.47   16.26
   2  12  -1   69.93   14.67
   1  12  -1   14.16   11.73
   1  12  -1   -8.53   16.24
  -1 -12   1   10.01   14.79
   0  12  -1  326.58   26.31
   0 -12   1  290.04   23.21
   1 -12   1   18.15   14.13
  -1  12  -1    8.20   17.46
  -2  12  -1   13.88   18.44
   2 -12   1   40.08   14.66
  -3  12  -1   39.82   19.14
   3 -12   1   60.95   15.46
   4 -12   1    5.11   14.91
  -4  12  -1   24.32   20.25
  -5 -11   1   58.94   17.55
   5  11  -1   18.60   16.79
   5  11  -1   33.09   17.85
  -4 -11   1   19.87   15.28
   4  11  -1   13.73   15.87
   4  11  -1    1.27   14.90
   3  11  -1   34.16   13.57
   3  11  -1   44.43   16.28
  -3 -11   1   34.38   15.20
  -2 -11   1   -6.15   13.11
   2  11  -1    1.61   14.95
   2  11  -1   -2.44   11.38
   1  11  -1   18.59   14.86
  -1 -11   1   17.68   13.21
   1  11  -1   16.06   10.64
   0  11  -1  162.63   20.78
   0  11  -1  152.86   14.44
   0 -11   1  154.38   18.88
   1 -11   1  160.88   18.37
  -1  11  -1  139.87   18.50
   2 -11   1  195.71   18.95
  -2  11  -1  167.43   22.70
   3 -11   1   15.49   12.95
  -3  11  -1   12.61   16.54
   4 -11   1   42.10   14.21
  -4  11  -1   90.60   19.03
  -5  11  -1    1.04   13.90
   7  10  -1    3.80   18.01
  -7 -10   1   51.94   20.85
  -6 -10   1   72.54   19.59
  -6 -10   1   88.80   17.23
   6  10  -1   39.10   17.81
   5  10  -1   -3.79   14.94
   5  10  -1    7.03   14.99
  -5 -10   1   18.31   15.39
  -4 -10   1   17.16   13.94
   4  10  -1    2.09   14.06
   4  10  -1  -10.90   12.90
   3  10  -1  -11.45   13.05
  -3 -10   1  -18.74   12.12
   3  10  -1   -9.07   11.62
   2  10  -1   61.56   11.40
  -2 -10   1   56.64   13.12
   2  10  -1   48.65   14.28
   1  10  -1    3.49    9.03
   1  10  -1    5.43   12.66
  -1 -10   1    4.70   11.37
   0 -10   1   27.63   11.59
   0  10  -1   29.43    8.44
   0  10  -1    2.18   12.72
   1 -10   1   36.80   11.23
  -1  10  -1   24.39   13.65
  -1  10  -1   40.25    8.16
   2 -10   1  213.67   16.97
  -2  10  -1  149.21   20.42
   3 -10   1    9.76   10.99
  -3  10  -1    3.39   14.05
  -4  10  -1   59.06   12.99
  -4  10  -1   77.23   16.62
  -5  10  -1    7.14   12.95
   5 -10   1    3.95   16.57
  -6  10  -1   77.71   15.89
   6 -10   1   68.80   21.06
  -7  -9   1   42.33   19.82
   7   9  -1   -1.03   16.92
  -6  -9   1   31.48   14.53
  -6  -9   1   12.98   17.08
   6   9  -1  -10.73   15.22
  -5  -9   1  410.30   25.62
   5   9  -1  451.89   23.61
   5   9  -1  343.03   22.97
   4   9  -1   12.63   12.38
   4   9  -1    8.26   11.55
  -4  -9   1   17.05   12.61
   3   9  -1  216.85   18.73
  -3  -9   1  207.78   19.08
   3   9  -1  205.32   16.74
   2   9  -1   41.77   12.34
   2   9  -1   43.78    9.67
  -2  -9   1   50.39   11.59
   1   9  -1   96.26   13.17
   1   9  -1   93.24   12.15
  -1  -9   1   90.76   11.92
   0   9  -1  286.58   13.28
   0   9  -1  274.13   18.97
   0  -9   1  278.15   16.90
  -1   9  -1  598.29   25.67
  -1   9  -1  608.38   19.09
   1  -9   1  602.56   23.31
  -2   9  -1   30.36    6.89
   2  -9   1   22.38    9.85
  -2   9  -1   20.80   11.88
  -3   9  -1  115.30   14.74
  -3   9  -1  117.08   13.60
   3  -9   1   85.07   13.45
  -4   9  -1   37.46   13.66
   4  -9   1   44.55   14.14
  -4   9  -1   55.45   11.79
  -5   9  -1   14.17   12.10
   5  -9   1    7.62   16.05
   6  -9   1   46.71   19.21
  -6   9  -1   47.76   13.87
  -7   9  -1   35.90   14.87
   7  -9   1   34.91   21.71
   8   8  -1  -28.24   16.97
  -8  -8   1    5.42   19.77
  -7  -8   1   23.64   18.18
   7   8  -1    5.16   15.59
  -6  -8   1  331.07   26.83
   6   8  -1  279.36   21.90
  -6  -8   1  333.83   20.89
   5   8  -1   11.34   12.50
   5   8  -1   30.39   12.04
  -5  -8   1   18.16   13.23
   4   8  -1  433.53   21.45
   4   8  -1  411.62   20.85
  -4  -8   1  454.43   22.97
  -3  -8   1   43.99   11.54
   3   8  -1   47.08   11.41
   3   8  -1   56.85   10.04
   2   8  -1    1.03    9.57
  -2  -8   1    4.23    9.14
   2   8  -1   28.57    8.25
   1   8  -1   17.02    9.73
  -1  -8   1   32.59    8.99
   1   8  -1   33.06    7.02
   0  -8   1  274.02   15.08
   0   8  -1  271.52   12.22
   0   8  -1  288.08   17.14
  -1   8  -1   65.08   10.88
  -1   8  -1   58.74    6.61
   1  -8   1   66.56    9.23
   2  -8   1  112.32   11.88
  -2   8  -1   92.29    8.95
  -2   8  -1   84.81   11.97
   2  -8   1   87.71   11.19
  -3   8  -1  148.31    9.78
  -3   8  -1  111.31   12.74
   3  -8   1  136.61   17.34
  -3   8  -1  139.82   16.92
   4  -8   1    0.34   12.49
  -4   8  -1   -0.15    9.97
  -4   8  -1    1.27   11.07
   5  -8   1   -1.43   14.92
  -5   8  -1   14.86   10.84
   6  -8   1   38.44   18.36
  -6   8  -1   33.25   12.67
   7  -8   1   28.07   20.70
  -7   8  -1   -3.98   13.26
   8  -8   1    6.57   22.26
  -8   8  -1   15.09   15.29
  -9  -7   1  -16.04   21.14
   9   7  -1   -7.95   16.90
   8   7  -1  -17.79   15.30
  -8  -7   1    8.16   19.29
   7   7  -1   -3.41   13.90
  -7  -7   1   12.74   17.13
  -6  -7   1   36.16   11.91
  -6  -7   1   30.55   15.41
   6   7  -1    0.50   12.49
  -5  -7   1   23.75   10.40
   5   7  -1    5.42   10.94
  -5  -7   1    1.00   12.12
  -4  -7   1  137.16   16.13
   4   7  -1  140.65   14.55
   4   7  -1  115.71   14.13
  -3  -7   1  125.81   14.95
   3   7  -1  121.78   13.57
   3   7  -1  135.88   13.05
   2   7  -1   55.08    7.89
  -2  -7   1   81.09   10.01
   2   7  -1   73.55   10.17
   1   7  -1   66.52    9.82
   1   7  -1   80.22    8.97
  -1  -7   1   88.80   11.51
   0  -7   1   43.38    5.71
   0  -7   1   35.38    7.39
   0   7  -1   34.01    8.61
   0   7  -1   42.37    5.78
   1  -7   1  172.30   11.98
   1  -7   1  152.49   12.94
  -1   7  -1  178.20    9.17
  -1   7  -1  183.82   13.94
  -2   7  -1  225.43   15.25
   2  -7   1  236.57   15.60
  -2   7  -1  259.60   12.77
  -2   7  -1  236.40   10.24
  -3   7  -1  690.29   19.20
  -3   7  -1  648.10   24.23
  -3   7  -1  693.13   22.79
   3  -7   1  652.24   26.11
   4  -7   1  870.30   32.49
  -4   7  -1  926.80   28.32
  -4   7  -1  928.05   29.64
   4  -7   1  920.87   24.66
   5  -7   1   -7.95   13.68
  -5   7  -1    3.35    9.66
   6  -7   1   22.69   16.23
  -6   7  -1   23.64   11.07
   7  -7   1   19.08   19.14
  -7   7  -1   19.64   12.71
  -8   7  -1    1.91   14.06
   8  -7   1   35.14   22.00
   9   6  -1   15.55   16.94
  -9  -6   1   47.15   21.34
   8   6  -1  -11.61   15.01
  -8  -6   1   -5.45   18.27
  -7  -6   1   25.58   16.57
   7   6  -1  -13.24   13.10
  -6  -6   1  212.46   21.20
   6   6  -1  155.60   16.89
  -6  -6   1  171.19   16.63
   5   6  -1   29.11   10.29
  -5  -6   1   22.36    9.39
  -5  -6   1   17.64   12.41
  -4  -6   1  606.85   24.70
   4   6  -1  601.55   22.00
   4   6  -1  602.94   22.10
   3   6  -1   86.61   10.69
   3   6  -1   94.59   12.11
  -3  -6   1   83.41   10.41
  -2  -6   1   72.87    8.74
   2   6  -1   60.07    8.81
   2   6  -1   58.43    6.87
   1   6  -1  670.51   19.21
   1   6  -1  676.92   22.43
  -1  -6   1  662.90   21.78
   0  -6   1    7.75    5.38
   0   6  -1    3.48    4.01
   0  -6   1    4.73    4.59
   0   6  -1   -2.18    6.27
   1  -6   1 1280.29   34.85
  -1   6  -1 1304.44   36.00
  -1   6  -1 1282.46   36.01
  -1   6  -1 1320.88   31.87
  -2   6  -1  510.55   20.01
  -2   6  -1  530.55   14.97
  -2   6  -1  493.80   17.20
  -2   6  -1  531.76   19.06
  -3   6  -1   36.13    7.99
  -3   6  -1   36.28    4.78
  -3   6  -1   37.62    9.32
  -3   6  -1   31.39    7.47
  -4   6  -1  288.08   15.40
  -4   6  -1  304.83   14.91
   4  -6   1  304.95   11.76
   4  -6   1  264.84   19.90
  -5   6  -1    7.21    8.65
   5  -6   1    5.19    5.82
  -5   6  -1   20.68    8.89
   5  -6   1   -3.73   12.46
  -6   6  -1  174.41   14.91
   6  -6   1  201.07   21.51
   7  -6   1   44.42   18.03
  -7   6  -1   60.80   12.82
  -8   6  -1  116.39   16.12
   8  -6   1  127.22   22.44
  -9   6  -1   38.61   16.88
   9  -6   1   36.18   22.75
   9   5  -1   14.86   15.91
  -9  -5   1   -2.93   20.13
  -8  -5   1   12.47   17.92
   8   5  -1   -1.60   13.84
  -7  -5   1    5.17   16.00
   7   5  -1   17.13   12.37
   6   5  -1  237.63   17.04
  -6  -5   1  226.52   16.97
  -6  -5   1  249.73   21.42
  -5  -5   1  736.64   24.67
   5   5  -1  675.69   24.63
  -5  -5   1  748.57   29.33
  -4  -5   1   45.67   10.21
   4   5  -1   49.21    8.25
   4   5  -1   42.78    8.74
   3   5  -1 1036.35   29.13
   3   5  -1  950.66   27.68
  -3  -5   1  975.66   30.76
   2   5  -1  764.00   23.55
  -2  -5   1  772.78   24.31
   2   5  -1  734.31   21.23
   1   5  -1  367.84   12.11
  -1  -5   1  378.42   14.11
   1   5  -1  381.91   15.16
   0   5  -1  400.01   12.07
   0   5  -1  417.54   13.22
   0  -5   1  395.18   13.74
   0   5  -1  398.58   15.23
  -1   5  -1  439.15   14.24
  -1   5  -1  434.33   15.56
  -1   5  -1  421.68   12.47
  -1   5  -1  436.51   15.51
  -2   5  -1   26.75    5.44
  -2   5  -1   20.44    3.47
  -2   5  -1   20.07    5.71
  -2   5  -1   19.79    6.26
  -3   5  -1   42.12    4.41
  -3   5  -1   39.47    8.17
  -3   5  -1   54.96    6.90
  -3   5  -1   41.50    6.49
   4  -5   1  265.67   10.46
  -4   5  -1  265.53   12.91
  -4   5  -1  245.86   13.16
  -4   5  -1  251.42   17.19
   5  -5   1   45.13   12.83
   5  -5   1   51.23    6.08
  -5   5  -1   55.23    8.78
  -5   5  -1   39.96    7.80
   6  -5   1   38.21    6.68
   6  -5   1   54.54   14.60
  -6   5  -1   44.41   10.16
  -7   5  -1   67.09   12.30
   7  -5   1   76.54   17.24
  -8   5  -1    1.10   13.39
   8  -5   1   -9.82   18.34
  -9   5  -1   -5.82   15.91
   9  -5   1   18.18   21.03
  10   4  -1   42.93   17.32
 -10  -4   1   -1.42   22.09
   9   4  -1   84.61   16.33
  -9  -4   1   48.54   21.31
   8   4  -1   -6.53   13.24
  -8  -4   1   11.28   16.99
  -7  -4   1   53.53   16.31
   7   4  -1   32.44   12.23
   6   4  -1    4.87    9.91
  -6  -4   1   11.60   12.61
  -6  -4   1   16.22    8.97
  -5  -4   1  167.31   17.24
   5   4  -1  135.16   13.35
  -5  -4   1  152.70   13.62
   5   4  -1  155.04   11.77
   4   4  -1   52.50    8.21
   4   4  -1   31.44    5.72
  -4  -4   1   49.75   10.26
  -4  -4   1   69.81    9.91
  -3  -4   1  683.90   23.66
   3   4  -1  684.61   21.18
   3   4  -1  685.62   20.72
   2   4  -1  149.60    9.54
   2   4  -1  132.70    8.19
  -2  -4   1  137.54    9.98
  -1  -4   1  300.43   11.59
   1   4  -1  283.24    9.61
   1   4  -1  302.02   12.22
   0   4  -1  495.19   16.07
   0   4  -1  493.95   13.42
   0   4  -1  485.89   14.61
   0  -4   1  517.48   15.07
  -1   4  -1   39.40    4.79
  -1   4  -1   42.16    5.20
  -1   4  -1   43.71    4.54
  -1   4  -1   36.73    5.62
  -2   4  -1  292.62   11.15
  -2   4  -1  275.22    8.86
  -2   4  -1  281.63   10.60
  -2   4  -1  266.63   12.80
   3  -4   1  965.21   24.42
  -3   4  -1  979.57   30.20
  -3   4  -1  997.03   27.08
  -3   4  -1 1017.35   26.81
  -4   4  -1  319.44   17.60
   4  -4   1  322.61   10.78
  -4   4  -1  289.96   12.51
  -4   4  -1  323.77   13.11
  -5   4  -1  522.34   23.15
  -5   4  -1  543.79   19.20
  -5   4  -1  538.93   17.49
   5  -4   1  544.46   16.30
  -6   4  -1  148.82   14.15
   6  -4   1  134.11   10.17
   6  -4   1  146.03   18.60
   7  -4   1   41.90    8.21
  -7   4  -1   63.18   12.21
   7  -4   1   81.62   15.81
   8  -4   1   -0.12   16.57
  -8   4  -1    7.57   13.17
  -9   4  -1   16.98   16.39
   9  -4   1   43.05   20.48
  10  -4   1   -2.12   21.89
 -10   4  -1   39.24   19.95
 -10  -3   1   29.33   22.35
  10   3  -1   56.15   17.09
   9   3  -1   30.81   14.03
  -9  -3   1   17.51   19.64
   8   3  -1   72.02   13.83
  -8  -3   1   84.48   19.10
   7   3  -1   20.02   10.67
  -7  -3   1    7.69   14.25
   7   3  -1    9.93   11.05
   6   3  -1  107.88   13.69
   6   3  -1  160.60   13.75
  -6  -3   1  158.40   18.82
  -6  -3   1  164.68   14.96
   5   3  -1   31.82    8.22
  -5  -3   1   17.60   10.25
  -5  -3   1   26.62    7.38
   5   3  -1   15.99    7.03
   4   3  -1   30.38    5.62
   4   3  -1   21.03    6.68
  -4  -3   1   22.36    8.83
  -4  -3   1   28.81    6.11
  -3  -3   1  126.95    9.06
  -3  -3   1  112.22   11.25
   3   3  -1  104.85    8.51
   3   3  -1   97.40    7.40
  -2  -3   1  189.47   10.36
   2   3  -1  183.47    9.21
   2   3  -1  196.15    8.57
  -1  -3   1 1699.90   42.44
   1   3  -1 1638.78   39.23
   1   3  -1 1654.90   41.93
   0   3  -1 1155.44   27.81
   0   3  -1 1205.14   30.41
   0  -3   1 1194.10   29.88
   0   3  -1 1154.55   30.21
  -1   3  -1  228.49    9.23
  -1   3  -1  243.20    9.01
  -1   3  -1  221.43    6.98
  -1   3  -1  222.27    8.04
  -2   3  -1 1589.29   38.07
  -2   3  -1 1493.93   38.30
  -2   3  -1 1509.28   35.61
  -2   3  -1 1501.74   40.52
  -3   3  -1 1842.66   49.94
  -3   3  -1 1790.93   46.99
  -3   3  -1 1933.77   45.95
   3  -3   1 1891.80   43.66
  -4   3  -1  816.26   23.54
   4  -3   1  797.39   20.65
  -4   3  -1  798.36   21.36
  -4   3  -1  760.99   26.09
  -5   3  -1  732.91   20.60
   5  -3   1  773.73   20.72
  -5   3  -1  754.55   23.97
  -5   3  -1  737.00   26.74
   6  -3   1   24.31    6.40
   6  -3   1   32.99   11.89
  -6   3  -1   40.38   10.03
   7  -3   1  431.22   23.85
   7  -3   1  427.80   16.49
  -7   3  -1  405.26   21.16
   8  -3   1  152.39   21.67
  -8   3  -1  133.63   18.82
   8  -3   1   98.37   12.83
   9  -3   1   21.13   18.99
  -9   3  -1   21.09   16.76
 -10   3  -1   -4.56   19.76
  10  -3   1  -26.45   20.76
 -10  -2   1  -17.24   21.35
  10   2  -1   19.58   15.36
   9   2  -1    1.34   12.98
  -9  -2   1   41.96   19.67
  -8  -2   1   41.08   17.05
   8   2  -1   39.50   11.97
   8   2  -1   47.47   14.03
   7   2  -1   16.76   11.43
   7   2  -1   15.98   10.36
  -7  -2   1    4.33   13.90
   6   2  -1  530.30   20.23
   6   2  -1  547.47   21.53
  -6  -2   1  503.82   24.61
  -5  -2   1  476.82   17.78
   5   2  -1  487.26   18.26
  -5  -2   1  481.49   21.81
   5   2  -1  468.02   17.44
  -4  -2   1 1603.86   45.97
   4   2  -1 1627.92   43.30
   4   2  -1 1640.40   41.21
  -4  -2   1 1640.76   42.25
   3   2  -1  339.53   12.30
   3   2  -1  353.52   12.08
  -3  -2   1  342.72   15.53
  -3  -2   1  346.62   12.52
   2   2  -1 2308.61   52.65
  -2  -2   1 2214.55   57.04
  -2  -2   1 2161.44   54.54
   1   2  -1   32.03    4.53
   1   2  -1   36.91    3.11
   1   2  -1   34.06    3.71
  -1  -2   1   42.17    5.17
   0   2  -1  364.52   10.46
   0   2  -1  364.83   11.01
   0   2  -1  384.93    9.63
   0  -2   1  375.91   10.30
  -1   2  -1 3763.67   92.36
  -1   2  -1 3538.73   84.14
  -1   2  -1 3669.83   89.18
  -1   2  -1 3894.65   88.43
  -2   2  -1   76.76    7.14
  -2   2  -1   82.46    5.06
   2  -2   1   80.29    4.19
  -2   2  -1   80.48    5.11
  -3   2  -1  531.44   14.46
  -3   2  -1  544.63   18.04
   3  -2   1  538.00   14.22
  -3   2  -1  559.04   16.25
   4  -2   1   30.71    4.01
  -4   2  -1   21.00    6.49
  -4   2  -1   31.79    3.29
  -4   2  -1   23.20    5.70
  -5   2  -1    3.89    7.07
  -5   2  -1   14.60    7.08
   5  -2   1    8.04    4.86
  -6   2  -1  172.76   14.36
  -6   2  -1  180.23   16.32
   6  -2   1  153.84   10.69
   7  -2   1   50.34   13.67
  -7   2  -1   62.68   12.52
   7  -2   1   51.37    8.32
   8  -2   1    5.16   14.86
   8  -2   1   22.18    9.60
  -8   2  -1    9.72   13.84
   9  -2   1   -8.73   11.08
  -9   2  -1   -3.21   16.60
   9  -2   1  -13.12   17.80
  10  -2   1  -15.14   20.17
 -10   2  -1   -6.24   19.65
 -10  -1   1  -21.81   20.47
  10   1  -1   11.82   14.89
  -9  -1   1  139.30   21.92
   9   1  -1  135.19   17.87
   9   1  -1  153.30   19.08
  -8  -1   1   48.23   16.25
   8   1  -1   52.16   14.89
   8   1  -1   36.52   11.76
   7   1  -1  104.41   13.33
   7   1  -1   47.46   10.33
  -7  -1   1   93.24   14.61
   6   1  -1  158.14   14.44
   6   1  -1  146.76   13.02
  -6  -1   1  148.56   16.59
   5   1  -1   11.02    6.53
  -5  -1   1   -0.41    5.34
  -5  -1   1   -3.14    8.80
   5   1  -1   -5.40    6.46
   4   1  -1  163.19   10.32
   4   1  -1  166.67    9.75
  -4  -1   1  162.25   12.28
  -4  -1   1  158.41    9.51
  -3  -1   1    8.49    5.44
   3   1  -1    0.06    3.73
  -3  -1   1   -0.19    3.42
   3   1  -1   -3.87    3.75
  -2  -1   1 3538.62   84.80
  -2  -1   1 3453.57   82.17
   2   1  -1 3397.39   85.31
   2   1  -1 3334.78   78.90
  -1  -1   1  808.52   22.30
  -1  -1   1  804.35   21.40
   1   1  -1  912.72   20.33
   1   1  -1  857.54   21.76
   0  -1   1   37.58    1.91
   0   1  -1   36.36    2.24
   0   1  -1   34.76    2.58
   0   1  -1   35.37    1.84
  -1   1  -1 3813.48   91.82
  -1   1  -1 3699.99   88.81
  -1   1  -1 3584.70   83.81
   2  -1   1  124.26    4.65
  -2   1  -1  113.45    4.22
  -2   1  -1  109.57    6.69
  -2   1  -1  122.59    5.55
  -3   1  -1  349.34   12.97
  -3   1  -1  324.23   11.70
   3  -1   1  345.89   10.05
  -4   1  -1  970.62   27.69
   4  -1   1  958.60   24.59
  -4   1  -1  981.34   28.88
  -5   1  -1   77.67   11.81
   5  -1   1  103.96    8.20
  -5   1  -1   95.33   11.40
   6  -1   1  104.60    9.93
  -6   1  -1  119.63   14.55
  -6   1  -1  123.42   14.38
   7  -1   1   12.51   12.29
   7  -1   1   23.65    8.21
  -7   1  -1   18.86   12.24
  -8   1  -1   76.25   15.70
   8  -1   1   73.50   11.08
   8  -1   1   65.25   15.60
   9  -1   1   23.73   12.12
  -9   1  -1   16.76   17.77
   9  -1   1   12.17   17.47
 -10   1  -1  -11.62   19.78
  10  -1   1   -1.81   19.20
  10  -1   1   -1.18   13.79
 -10   0   1  -34.02   20.03
  10   0  -1    1.06   14.37
  10   0  -1  -12.86   19.37
   9   0  -1  257.27   24.91
  -9   0   1  213.87   24.96
   9   0  -1  238.96   18.48
   8   0  -1   15.43   11.26
   8   0  -1    5.76   14.23
  -8   0   1    1.50   15.07
  -7   0   1   95.87   14.63
   7   0  -1   95.18   13.79
   7   0  -1   97.78   13.23
   6   0  -1   51.86   10.44
  -6   0   1   50.08   11.20
   6   0  -1   44.53    8.50
  -5   0   1  269.29   10.32
  -5   0   1  266.90   14.97
   5   0  -1  269.78   13.14
   5   0  -1  291.25   15.33
  -4   0   1  527.10   15.23
   4   0  -1  520.07   18.55
   4   0  -1  566.25   16.67
  -4   0   1  545.69   18.54
  -3   0   1   24.23    4.97
   3   0  -1   36.42    4.47
   3   0  -1   22.98    4.74
  -3   0   1   31.33    4.68
   2   0  -1   68.07    5.36
  -2   0   1   62.23    5.19
   2   0  -1   56.79    4.58
  -2   0   1   64.20    4.10
  -1   0   1   94.76    3.72
  -1   0   1   93.19    3.67
   1   0  -1   94.04    4.09
   1   0  -1  100.25    3.39
   1   0   1    5.02    0.98
  -1   0  -1    7.53    1.38
  -1   0  -1    7.36    1.75
  -2   0  -1  304.24   10.44
  -2   0  -1  301.66   10.19
   2   0   1  334.62    8.83
  -3   0  -1    8.27    3.62
   3   0   1    5.92    2.86
  -3   0  -1    4.56    4.54
   4   0   1  426.79   13.12
  -4   0  -1  411.39   15.13
  -4   0  -1  399.60   15.98
   5   0   1  549.34   17.36
  -5   0  -1  577.95   20.56
  -5   0  -1  587.79   21.43
  -6   0  -1 1285.26   37.52
  -6   0  -1 1235.85   38.51
   6   0   1 1242.46   33.45
   7   0   1   39.63   12.18
   7   0   1   32.40    8.99
  -7   0  -1   26.99   13.09
   8   0   1  376.37   22.37
   8   0   1  352.36   18.45
  -8   0  -1  325.07   24.49
   9   0   1    9.01   12.42
   9   0   1  -28.01   16.48
  -9   0  -1  -13.18   16.78
 -10   0  -1    7.91   20.69
  10   0   1   19.11   14.25
  10   0   1  -34.46   17.52
 -10   1   1  -15.64   20.23
  10  -1  -1    5.67   20.77
   9  -1  -1    6.03   17.49
  -9   1   1    8.08   17.38
   9  -1  -1   16.82   12.20
   8  -1  -1   55.06   15.51
   8  -1  -1   74.95   11.86
  -8   1   1   84.19   15.86
   7  -1  -1  167.16   18.14
   7  -1  -1  180.40   14.61
  -7   1   1  197.05   17.99
   6  -1  -1   45.19   10.84
   6  -1  -1   40.63    7.88
  -6   1   1   23.74    9.82
  -5   1   1  663.57   18.04
   5  -1  -1  666.54   19.79
   5  -1  -1  650.95   23.73
  -5   1   1  664.69   22.47
  -4   1   1  380.00   11.46
  -4   1   1  397.29   14.63
   4  -1  -1  364.80   15.74
   4  -1  -1  395.26   12.37
  -3   1   1   18.95    2.57
   3  -1  -1   18.03    3.22
   3  -1  -1   13.32    4.85
  -3   1   1   23.57    4.25
  -2   1   1  181.67    5.86
  -2   1   1  178.90    6.92
   2  -1  -1  168.87    8.18
   2  -1  -1  193.08    5.93
   1  -1  -1 4347.70   98.91
   1  -1  -1 4311.17  106.48
  -1   1   1 4415.02  103.11
  -1   1   1 4151.40  101.51
   0  -1  -1   18.94    2.09
   0   1   1   16.64    1.24
   0   1   1   15.87    1.51
   0   1   1   15.24    1.59
   1   1   1 1216.34   27.52
  -1  -1  -1 1155.96   29.62
   1   1   1 1150.82   28.19
  -1  -1  -1 1169.34   30.01
   2   1   1 2265.78   54.03
  -2  -1  -1 2342.86   56.85
  -2  -1  -1 2097.90   57.20
   2   1   1 2340.64   52.59
  -3  -1  -1  212.38   11.89
  -3  -1  -1  208.08    7.15
  -3  -1  -1  213.72    9.12
   3   1   1  239.52    8.79
  -4  -1  -1   80.80   10.92
   4   1   1   51.68    6.98
  -4  -1  -1   65.03    7.78
   5   1   1   91.57    9.24
  -5  -1  -1  101.38   10.21
  -5  -1  -1  103.72   13.50
  -6  -1  -1  114.18   16.36
   6   1   1  107.98   11.38
  -6  -1  -1  103.97   13.19
  -7  -1  -1  433.46   24.99
   7   1   1  508.47   20.26
   7   1   1  543.78   23.19
   8   1   1   38.93   11.72
   8   1   1   41.05   13.91
  -8  -1  -1   33.63   15.50
  -9  -1  -1   -3.36   17.78
   9   1   1   -1.01   12.59
   9   1   1  -12.09   15.82
  10   1   1   16.75   17.60
  10   1   1   13.82   14.56
 -10  -1  -1  -23.56   20.71
 -10   2   1   -2.82   20.22
  10  -2  -1    6.78   21.41
   9  -2  -1  -34.05   17.67
  -9   2   1   19.27   17.35
   8  -2  -1  115.93   14.82
   8  -2  -1  115.69   17.06
  -8   2   1   95.21   16.02
  -7   2   1   92.32   13.32
   7  -2  -1   91.48   12.69
   7  -2  -1   62.91   13.97
  -6   2   1  554.95   21.49
   6  -2  -1  518.30   17.97
   6  -2  -1  509.83   23.90
  -5   2   1  124.56    7.44
   5  -2  -1  117.22    8.41
  -5   2   1  116.10   11.31
   5  -2  -1  143.86   14.03
   4  -2  -1  148.48   12.12
  -4   2   1  151.36    9.66
  -4   2   1  139.36    6.99
   4  -2  -1  144.31    7.40
  -3   2   1  211.30    7.57
   3  -2  -1  214.65   11.34
  -3   2   1  216.35    9.30
   3  -2  -1  210.64    7.21
  -2   2   1  252.88    7.78
   2  -2  -1  256.49   10.49
  -2   2   1  232.32    8.39
   2  -2  -1  252.42    6.82
   1  -2  -1 1934.27   47.53
  -1   2   1 1911.96   45.79
  -1   2   1 1840.16   42.80
  -1   2   1 1807.50   44.91
   0  -2  -1 1633.86   39.96
   0  -2  -1 1643.20   40.91
   0   2   1 1690.05   37.51
   0   2   1 1559.26   39.21
  -1  -2  -1   29.88    4.54
  -1  -2  -1   26.37    2.46
   1   2   1   32.32    3.17
   1   2   1   30.42    2.97
   2   2   1  552.69   15.36
   2   2   1  556.46   14.68
  -2  -2  -1  543.16   14.84
  -2  -2  -1  528.74   17.63
  -3  -2  -1   18.35    6.50
  -3  -2  -1   15.31    3.27
   3   2   1   12.59    4.40
   3   2   1    6.58    3.25
  -4  -2  -1  751.07   26.48
  -4  -2  -1  814.53   21.13
  -4  -2  -1  752.10   22.45
   4   2   1  789.11   22.57
  -5  -2  -1    2.03    5.58
  -5  -2  -1   19.32    9.83
   5   2   1   11.78    6.76
  -5  -2  -1    5.87    4.90
   6   2   1   35.94    9.14
  -6  -2  -1   61.34   12.99
   6   2   1   51.05    9.71
   7   2   1    9.38    9.51
  -7  -2  -1   17.40   14.25
   7   2   1   23.98   10.86
   8   2   1   41.52   12.31
   8   2   1   89.49   14.31
  -8  -2  -1   39.38   17.17
   9   2   1  -25.17   14.72
  -9  -2  -1  -20.70   17.87
   9   2   1  -21.11   12.58
 -10  -2  -1  -16.77   20.46
  10   2   1   -0.88   14.92
 -10   3   1   -3.15   19.21
  10  -3  -1  -12.92   21.82
  -9   3   1   35.40   16.75
   9  -3  -1   -8.20   19.00
   8  -3  -1   46.46   16.68
  -8   3   1   59.21   14.95
   7  -3  -1   94.53   11.67
  -7   3   1  103.49   15.77
   7  -3  -1   87.41   15.11
   6  -3  -1   29.83    6.42
  -6   3   1   35.80    9.77
   6  -3  -1   18.64   11.39
   5  -3  -1   61.14   10.58
  -5   3   1   64.30    8.46
  -5   3   1   70.08    7.21
   5  -3  -1   59.40    7.37
   4  -3  -1  207.47    8.23
  -4   3   1  196.17   10.67
   4  -3  -1  203.12   13.81
  -4   3   1  201.77    8.67
   3  -3  -1  417.44   11.13
   3  -3  -1  404.32   16.14
  -3   3   1  415.22   12.41
  -3   3   1  394.87   13.49
  -2   3   1  280.69    9.22
   2  -3  -1  272.68    7.43
   2  -3  -1  279.67   11.71
  -2   3   1  275.04    9.80
  -1   3   1  127.66    5.49
  -1   3   1  103.13    3.84
   1  -3  -1  119.27    7.16
  -1   3   1   95.71    5.81
   0  -3  -1  529.43   14.64
   0  -3  -1  522.43   14.81
   0   3   1  544.95   13.14
   0   3   1  514.69   14.54
   1   3   1 7587.91  174.23
   1   3   1 7191.65  167.49
   2   3   1  431.62   12.85
   2   3   1  427.27   13.46
  -2  -3  -1  415.29   11.56
  -2  -3  -1  417.88   15.32
  -3  -3  -1  108.27   10.40
   3   3   1   83.14    6.98
   3   3   1   98.44    8.37
  -3  -3  -1  106.12    5.94
   4   3   1   21.08    4.77
  -4  -3  -1   18.55    4.27
   4   3   1   23.15    6.38
  -4  -3  -1   16.52    8.36
  -5  -3  -1   92.22    9.18
  -5  -3  -1   93.53    9.53
   5   3   1  104.92   10.78
  -5  -3  -1   99.44   15.13
  -6  -3  -1   53.64   13.48
   6   3   1   33.25    9.73
   6   3   1   35.59    8.94
   7   3   1  675.34   24.76
   7   3   1  566.33   23.38
  -7  -3  -1  716.69   30.48
   8   3   1   21.17   11.96
  -8  -3  -1    5.79   16.87
  -9  -3  -1   20.14   19.31
   9   3   1   -2.57   13.77
 -10  -3  -1   -4.42   21.44
  10   3   1   -8.50   15.54
  10  -4  -1  -27.57   22.24
 -10   4   1    9.46   19.03
   9  -4  -1   -1.65   20.17
  -9   4   1   23.92   16.41
   8  -4  -1   -8.72   16.05
  -8   4   1    7.92   13.28
   7  -4  -1   77.61   15.67
  -7   4   1  118.77   15.21
   6  -4  -1  483.74   24.67
  -6   4   1  537.67   20.69
   6  -4  -1  513.06   16.55
  -5   4   1   35.66    5.90
  -5   4   1   23.20    7.54
   5  -4  -1   38.52    5.25
   5  -4  -1    9.14   10.07
  -4   4   1   50.59    7.33
   4  -4  -1   47.22    5.67
  -4   4   1   59.98    8.69
   4  -4  -1   61.47    9.62
  -3   4   1  154.94    8.70
   3  -4  -1  154.33    6.10
   3  -4  -1  184.68   12.29
  -3   4   1  155.65    8.04
  -2   4   1  158.47    7.87
  -2   4   1  156.61    5.45
   2  -4  -1  164.54   10.58
  -2   4   1  149.02    8.10
  -1   4   1  719.42   17.30
  -1   4   1  696.18   19.66
   1  -4  -1  720.45   20.68
  -1   4   1  732.01   19.91
   0   4   1 1842.11   42.33
   0   4   1 1810.62   45.14
   0  -4  -1 1793.25   46.18
   0  -4  -1 1841.29   45.96
  -1  -4  -1   31.53    4.86
  -1  -4  -1   31.12    3.73
   1   4   1   25.64    3.98
   1   4   1   37.23    4.24
   2   4   1  358.50   12.10
   2   4   1  338.22   12.49
  -2  -4  -1  335.07   14.01
  -3  -4  -1  502.62   19.21
  -3  -4  -1  532.60   14.42
   3   4   1  514.27   17.23
   3   4   1  501.16   16.62
   4   4   1   17.87    7.10
  -4  -4  -1    8.93    8.27
   4   4   1   11.31    5.60
   5   4   1   18.26    6.42
   5   4   1   18.55    6.64
   5   4   1    5.64    7.89
  -5  -4  -1   11.65   10.60
   6   4   1  180.89   14.70
  -6  -4  -1  218.34   19.93
   7   4   1   15.48   11.21
  -7  -4  -1   17.69   15.46
   8   4   1  404.64   22.42
  -8  -4  -1  494.80   28.97
  -9  -4  -1   -8.15   19.17
   9   4   1    5.36   14.17
 -10  -4  -1  -12.06   22.30
  10   4   1   19.24   16.72
   9  -5  -1   34.77   21.72
  -9   5   1   26.89   16.44
   8  -5  -1   21.04   18.28
  -8   5   1    0.33   13.04
   7  -5  -1  263.65   23.80
  -7   5   1  247.38   17.52
   6  -5  -1   86.12   14.58
  -6   5   1   82.12   10.84
  -5   5   1 1307.79   37.89
  -5   5   1 1420.00   36.25
   5  -5  -1 1301.34   42.18
   4  -5  -1   18.29    3.90
   4  -5  -1   11.03    9.37
  -4   5   1   24.10    7.14
  -4   5   1   23.58    6.17
  -3   5   1  410.00   14.88
  -3   5   1  402.21   14.49
   3  -5  -1  392.55   11.36
   3  -5  -1  426.24   17.92
  -2   5   1   46.91    5.84
  -2   5   1   45.91    4.58
   2  -5  -1   61.18    6.92
  -2   5   1   51.06    5.76
   1  -5  -1  264.17   11.89
  -1   5   1  274.24    8.34
  -1   5   1  262.81   11.01
  -1   5   1  266.21   10.77
   0  -5  -1  228.12    9.30
   0  -5  -1  246.05   10.43
   0   5   1  218.37    8.07
   0   5   1  226.47   10.24
  -1  -5  -1  892.43   25.49
   1   5   1  870.71   24.62
  -1  -5  -1  856.26   22.85
   1   5   1  899.11   22.94
   2   5   1  263.23   11.59
   2   5   1  242.76   11.47
  -2  -5  -1  265.69   13.08
   3   5   1   15.36    6.42
   3   5   1   33.50    7.32
  -3  -5  -1   16.33    7.60
  -4  -5  -1   88.78   13.23
   4   5   1   58.39    8.72
   4   5   1   62.78    7.95
  -5  -5  -1  205.97   18.85
   5   5   1  225.39   13.01
   5   5   1  234.75   15.06
  -6  -5  -1  141.64   12.84
  -6  -5  -1  111.19   15.72
   6   5   1  104.93   14.66
  -7  -5  -1  100.14   17.43
   7   5   1   79.93   13.41
   8   5   1   11.65   13.41
  -8  -5  -1   12.94   18.35
   9   5   1   64.31   16.08
  -9  -5  -1   13.28   20.01
  10   5   1    8.17   16.97
 -10  -5  -1  -10.60   22.31
   9  -6  -1  -11.29   22.24
  -9   6   1   31.26   16.61
   8  -6  -1   25.67   20.23
  -8   6   1   37.54   14.37
   7  -6  -1    5.43   16.73
  -7   6   1    7.06   11.43
   6  -6  -1   65.51   15.70
  -6   6   1   69.71   11.08
   5  -6  -1   35.52   12.45
  -5   6   1   30.66    9.26
  -5   6   1   41.83    8.72
   4  -6  -1   36.40   10.52
  -4   6   1   27.08    8.17
  -4   6   1   30.98    7.76
  -3   6   1   97.46   11.01
   3  -6  -1   95.19   10.21
  -3   6   1   98.42   10.14
   3  -6  -1   98.87    6.44
  -2   6   1  189.23   11.65
   2  -6  -1  208.42   13.16
  -2   6   1  207.53    7.73
  -2   6   1  210.28   11.01
  -1   6   1  238.90    8.37
   1  -6  -1  228.45   12.06
  -1   6   1  234.52   11.70
  -1   6   1  239.73   12.12
   0  -6  -1  280.75   11.18
   0  -6  -1  305.09   12.75
   0   6   1  294.54   12.83
   0   6   1  295.80   10.09
   1   6   1  445.65   16.06
   1   6   1  430.04   13.93
  -1  -6  -1  429.69   12.70
  -1  -6  -1  429.89   16.34
   2   6   1 1794.89   47.07
   2   6   1 1812.81   45.02
  -2  -6  -1 1787.02   48.86
  -3  -6  -1  644.50   23.85
   3   6   1  640.83   21.81
   3   6   1  656.84   21.94
   4   6   1   33.49    8.07
  -4  -6  -1   45.98    9.97
   4   6   1   32.54    9.20
   5   6   1    7.82   10.21
  -5  -6  -1   15.70   11.09
   5   6   1    3.09    8.28
  -6  -6  -1   18.02   14.06
   6   6   1   -4.17   11.23
   7   6   1   30.72   13.56
  -7  -6  -1   30.06   16.39
   8   6   1  131.89   17.25
  -8  -6  -1   56.06   19.80
   9   6   1  -11.96   16.25
  -9  -6  -1   16.33   20.87
   8  -7  -1   17.91   21.78
  -8   7   1   17.39   14.41
   7  -7  -1  -26.70   17.44
  -7   7   1    2.04   12.15
   6  -7  -1    9.27   15.26
  -6   7   1   28.32   11.19
   5  -7  -1  113.02   15.47
  -5   7   1  106.59   13.53
  -5   7   1  125.56   14.21
  -4   7   1   -7.24    8.46
  -4   7   1    4.05    8.39
   4  -7  -1   -4.27   10.78
  -3   7   1  238.28   14.06
   3  -7  -1  204.59   16.87
  -3   7   1  262.93    9.47
  -3   7   1  233.96   14.37
  -2   7   1  202.62    8.66
   2  -7  -1  205.70   14.99
  -2   7   1  218.53   12.34
  -2   7   1  181.07   13.14
  -1   7   1   97.18   11.00
  -1   7   1  106.33    7.04
   1  -7  -1   96.29   10.51
   1  -7  -1  104.51   11.49
   0  -7  -1  268.55   11.75
   0   7   1  254.02   13.85
   0   7   1  287.51   10.84
   0  -7  -1  273.68   13.63
   1   7   1  857.97   27.21
  -1  -7  -1  867.72   27.38
   1   7   1  897.79   24.13
  -2  -7  -1   51.12    9.13
   2   7   1   37.05    7.41
   2   7   1   41.04    8.19
   3   7   1  375.14   17.51
  -3  -7  -1  358.50   18.63
   3   7   1  318.42   16.28
  -4  -7  -1   47.93   11.38
   4   7   1   35.29    9.72
   4   7   1   28.93   10.09
  -5  -7  -1  164.15   18.34
   5   7   1  175.99   16.78
   5   7   1  145.72   14.47
   6   7   1    2.92   12.11
   6   7   1    3.51   10.40
  -6  -7  -1    6.83   14.49
  -7  -7  -1  267.73   24.94
   7   7   1  207.37   20.44
   8   7   1   -1.09   15.58
  -8  -7  -1   -6.77   18.48
  -9  -7  -1  117.36   23.89
   9   7   1   72.33   18.95
   8  -8  -1   13.03   23.31
  -8   8   1    6.96   15.21
  -7   8   1  -14.02   13.10
   7  -8  -1    8.73   20.30
  -6   8   1  187.10   16.97
   6  -8  -1  186.77   25.27
   5  -8  -1   86.24   16.57
  -5   8   1   99.51   14.15
  -5   8   1  115.70   13.59
   4  -8  -1  753.81   29.83
  -4   8   1  715.79   25.77
  -4   8   1  737.62   26.73
   3  -8  -1  214.64   18.42
  -3   8   1  232.54   16.02
  -3   8   1  226.89   14.57
   2  -8  -1  157.42   14.60
  -2   8   1  127.34   12.49
  -2   8   1  153.54    8.60
  -2   8   1  130.50   13.81
   1  -8  -1  187.51   13.29
  -1   8   1  178.69    9.20
  -1   8   1  175.24   14.67
   1  -8  -1  164.10   13.08
   0   8   1   77.59    8.62
   0  -8  -1   87.10   11.58
   0   8   1   60.27    9.71
  -1  -8  -1  290.68   16.05
   1   8   1  292.02   16.37
   1   8   1  302.28   13.50
   2   8   1   74.64    9.03
   2   8   1   53.29   10.18
  -2  -8  -1   69.58   10.76
  -3  -8  -1   33.84   10.58
   3   8   1   27.99    9.79
   3   8   1   26.07   10.06
  -4  -8  -1   17.99   11.21
   4   8   1   -8.62   10.06
   4   8   1  -11.80   10.64
   5   8   1  -13.04   10.30
  -5  -8  -1   -6.34   11.98
   5   8   1    3.92   11.89
  -6  -8  -1   42.36   16.10
   6   8   1    3.62   14.12
   6   8   1   39.06   12.30
   7   8   1   26.05   16.04
  -7  -8  -1   74.40   19.09
  -8  -8  -1   64.18   21.38
   8   8   1   45.00   17.71
   7  -9  -1   10.72   21.57
  -7   9   1    2.24   14.08
  -6   9   1    2.97   13.02
   6  -9  -1   29.07   19.48
   5  -9  -1  164.12   20.12
  -5   9   1  207.65   17.54
  -5   9   1  199.75   20.83
  -4   9   1   72.18   12.31
   4  -9  -1   71.56   14.90
  -4   9   1   53.30   13.43
  -3   9   1  138.14   17.29
   3  -9  -1  139.26   18.64
  -3   9   1  117.95   13.90
  -2   9   1  183.69   17.43
   2  -9  -1  197.50   14.85
   1  -9  -1   15.23    9.15
  -1   9   1    3.48   10.03
  -1   9   1   14.89    5.97
   0   9   1   79.55   11.83
   0   9   1  111.18   10.11
   0  -9  -1   92.30   11.33
  -1  -9  -1  206.74   16.12
   1   9   1  239.29   13.38
   1   9   1  182.14   16.12
   2   9   1   90.40   12.50
  -2  -9  -1  102.21   12.84
   2   9   1   91.43   10.67
   3   9   1  129.65   15.61
   3   9   1  124.22   16.33
  -3  -9  -1  167.59   17.51
  -4  -9  -1  109.69   15.66
   4   9   1  121.67   14.27
   4   9   1  109.80   14.26
   5   9   1  -17.26   13.04
  -5  -9  -1    2.26   13.65
   5   9   1   -5.44   12.19
   6   9   1   74.67   14.44
  -6  -9  -1  103.61   18.34
   6   9   1   58.98   16.69
   7   9   1   -5.32   16.23
  -7  -9  -1   -4.74   18.58
   8   9   1   29.21   18.35
  -8  -9  -1    9.02   20.76
   6 -10  -1   18.96   20.13
  -6  10   1   15.56   14.86
  -5  10   1  -11.70   12.73
   5 -10  -1   24.45   17.25
   4 -10  -1   58.46   16.00
  -4  10   1   78.61   15.79
  -4  10   1   84.15   13.69
  -3  10   1   36.95   12.36
  -3  10   1   34.70   14.00
   2 -10  -1   52.21   11.89
  -2  10   1   54.01   13.72
  -1  10   1   -4.40   11.77
   1 -10  -1    9.42   10.47
   0  10   1   -0.42   11.42
   0  10   1   10.71    7.41
   0 -10  -1    8.79   10.59
  -1 -10  -1   42.18   12.10
   1  10   1   49.93   12.86
   1  10   1   42.46    9.15
  -2 -10  -1  340.11   20.78
   2  10   1  333.34   18.10
   2  10   1  266.73   20.04
   3  10   1  121.49   15.35
  -3 -10  -1  122.78   16.02
   3  10   1  130.14   14.15
   4  10   1   76.84   15.22
   4  10   1   99.98   15.55
  -4 -10  -1  132.80   17.16
  -5 -10  -1   64.01   16.36
   5  10   1   45.55   15.12
   5  10   1   49.72   15.92
   6  10   1   30.42   15.08
  -6 -10  -1   59.18   18.27
   6  10   1   38.67   17.07
   7  10   1   49.74   19.04
  -7 -10  -1    2.53   20.45
  -5  11   1   85.49   16.09
  -4  11   1   -6.17   16.59
  -4  11   1   34.80   14.31
  -3  11   1  105.22   17.80
   3 -11  -1   87.16   14.46
   2 -11  -1   30.01   12.82
  -2  11   1   22.18   15.13
  -1  11   1    8.38   14.23
   1 -11  -1   20.67   12.22
   0 -11  -1  416.51   23.17
   0  11   1  352.00   23.66
   1  11   1    2.05   13.62
  -1 -11  -1   -1.26   12.52
   1  11   1   22.67    9.98
   2  11   1   91.95   12.89
  -2 -11  -1  127.40   16.34
   2  11   1   84.80   16.02
   3  11   1   15.28   14.48
  -3 -11  -1    4.53   14.34
   3  11   1   11.74   13.14
  -4 -11  -1   11.93   15.87
   4  11   1   21.96   15.16
   4  11   1  -21.18   14.25
   5  11   1   11.62   17.09
  -5 -11  -1   42.20   17.73
   5  11   1   42.57   16.02
   6  11   1    1.06   15.88
  -6 -11  -1    5.32   17.97
   6  11   1   -2.76   17.48
   4 -12  -1   95.15   16.68
  -4  12   1  182.41   27.17
   3 -12  -1  106.00   16.80
  -3  12   1  109.04   19.99
   2 -12  -1  144.78   19.68
  -2  12   1  198.79   24.49
  -1  12   1   73.21   18.25
   1 -12  -1   63.80   15.25
   0 -12  -1   35.14   15.00
   0  12   1   36.00   16.72
  -1 -12  -1    9.15   14.73
   1  12   1    8.42   15.70
  -2 -12  -1   20.92   15.75
   2  12   1   11.56   16.44
   3  12   1  -23.49   14.21
  -3 -12  -1   -1.62   15.92
   3  12   1  -16.31   16.02
  -4 -12  -1    2.12   16.80
   4  12   1   21.56   17.00
   4  12   1   12.36   17.33
   5  12   1    5.83   17.23
   5  12   1  -24.74   17.44
  -5 -12  -1    5.29   17.88
  -2  13   1   45.91   20.35
   2 -13  -1   61.33   16.70
   1 -13  -1    1.86   15.84
  -1  13   1   22.75   19.12
   0  13   1    9.64   18.83
   0 -13  -1   42.91   16.86
  -1 -13  -1   49.71   17.75
   1  13   1   36.20   18.53
   2  13   1    8.60   18.59
  -2 -13  -1    6.01   17.34
  -3 -13  -1   54.77   19.17
   3  13   1   27.75   19.35
   0 -13   2   51.48   17.21
   4  12  -2  -25.88   16.26
  -4 -12   2    5.40   16.57
  -4 -12   2  -12.96   18.59
  -3 -12   2   24.16   16.47
   3  12  -2    4.38   17.91
   3  12  -2    4.92   15.61
  -2 -12   2   35.77   15.56
   2  12  -2   18.04   17.91
   2  12  -2   -0.07   13.71
  -1 -12   2   47.86   15.78
   1  12  -2   57.80   18.73
   1  12  -2   81.89   13.58
   0 -12   2  178.61   21.27
   0  12  -2  143.17   20.86
  -1  12  -2   29.03   18.30
   1 -12   2   17.30   14.52
  -2  12  -2  183.80   25.82
   2 -12   2  156.90   20.91
  -3  12  -2   14.62   19.23
   3 -12   2   -5.68   14.07
  -5 -11   2   62.44   18.19
  -5 -11   2   49.13   17.83
   5  11  -2   39.92   17.90
  -4 -11   2  125.62   18.18
   4  11  -2   83.95   17.19
   4  11  -2   73.04   17.92
  -3 -11   2    9.43   14.18
   3  11  -2   10.48   13.68
   3  11  -2   12.11   15.69
  -2 -11   2   57.03   14.75
   2  11  -2   33.90   12.67
   2  11  -2   70.80   16.86
   1  11  -2   -1.73   10.54
   1  11  -2  -18.01   14.79
  -1 -11   2   21.95   13.21
   0  11  -2   19.73   10.28
   0  11  -2   10.48   15.72
   0 -11   2   18.85   12.53
   1 -11   2   51.45   13.22
  -1  11  -2   85.69   17.84
  -2  11  -2  131.36   19.45
   2 -11   2  131.63   18.17
  -3  11  -2   24.14   17.75
   3 -11   2   44.34   13.63
   4 -11   2  -14.16   12.75
  -4  11  -2    4.86   17.65
  -5  11  -2   -7.13   14.03
   6  10  -2   83.24   18.88
  -6 -10   2  100.72   18.25
  -6 -10   2   99.51   21.33
  -5 -10   2   18.08   15.32
   5  10  -2   -5.30   15.23
  -5 -10   2   -5.11   14.85
   4  10  -2   78.02   15.14
   4  10  -2   71.39   16.31
  -4 -10   2   79.86   15.85
  -3 -10   2   -7.49   12.38
   3  10  -2  -21.09   11.34
   3  10  -2   -4.28   13.79
  -2 -10   2   -2.32   11.83
   2  10  -2   16.90   10.88
   2  10  -2    0.48   13.45
   1  10  -2   81.80   15.05
  -1 -10   2   75.14   13.10
   1  10  -2   86.39   11.08
   0  10  -2   31.93   14.15
   0  10  -2   23.22    8.73
   0 -10   2   43.26   11.58
  -1  10  -2   13.74    8.11
  -1  10  -2    3.98   13.56
   1 -10   2    3.81   10.39
   2 -10   2   14.10   10.94
  -2  10  -2   23.84    8.42
  -2  10  -2   15.36   14.36
  -3  10  -2   41.78   15.84
   3 -10   2   19.68   11.30
  -4  10  -2  186.26   23.03
  -4  10  -2  205.94   17.51
   5 -10   2  -20.48   17.03
  -5  10  -2    9.69   13.38
  -6  10  -2   -0.30   14.37
   6 -10   2   20.75   20.70
  -7  -9   2   17.93   19.53
   7   9  -2    0.79   17.21
   6   9  -2   -1.43   15.32
  -6  -9   2   13.61   14.37
  -6  -9   2   19.72   17.83
  -5  -9   2   68.83   15.73
   5   9  -2   52.00   14.94
  -5  -9   2   87.18   15.42
   4   9  -2   39.62   13.10
   4   9  -2   35.45   13.62
  -4  -9   2   19.95   13.05
   3   9  -2   28.63   13.07
   3   9  -2   42.37   11.21
  -3  -9   2   56.02   12.68
  -2  -9   2   94.58   12.76
   2   9  -2   83.41   10.85
   2   9  -2   65.92   13.45
   1   9  -2   27.22   11.54
   1   9  -2   19.53    8.52
  -1  -9   2   -9.50    9.52
   0   9  -2  292.30   13.93
   0   9  -2  267.14   19.48
   0  -9   2  283.47   17.67
  -1   9  -2  566.20   26.12
  -1   9  -2  590.12   19.28
   1  -9   2  587.76   22.87
   2  -9   2   22.56    9.82
  -2   9  -2    1.26    6.94
  -2   9  -2   16.49   12.45
  -3   9  -2   96.96   15.07
  -3   9  -2   96.22   10.59
   3  -9   2  126.32   14.74
  -3   9  -2   95.42   14.01
   4  -9   2    2.02   14.51
  -4   9  -2    0.76   10.92
  -4   9  -2   19.61   13.42
  -5   9  -2    8.24   12.00
   5  -9   2  -23.09   16.55
   6  -9   2   72.40   20.82
  -6   9  -2   81.73   14.78
  -7   9  -2   36.74   14.98
   7  -9   2   17.26   22.52
  -8  -8   2    4.72   19.66
   8   8  -2  -34.32   16.68
   7   8  -2   -1.16   15.63
  -7  -8   2    5.64   18.28
  -6  -8   2   66.65   17.81
   6   8  -2   79.28   15.70
  -6  -8   2   65.07   14.60
  -5  -8   2   13.90   12.68
   5   8  -2   11.23   12.49
  -5  -8   2    8.23   13.28
   4   8  -2   22.28   11.04
  -4  -8   2   36.89   12.33
   4   8  -2   39.83   12.23
   3   8  -2  151.73   15.78
   3   8  -2  150.67   14.67
  -3  -8   2  134.29   16.42
   2   8  -2   57.62   11.63
   2   8  -2   70.07    9.35
  -2  -8   2   85.56   11.27
  -1  -8   2  138.27   13.39
   1   8  -2  115.80   15.10
   1   8  -2  148.28   11.46
   0   8  -2  241.53   17.11
   0   8  -2  230.81   11.81
   0  -8   2  238.08   14.51
  -1   8  -2   13.67   10.17
   1  -8   2    2.15    7.84
  -1   8  -2   -2.66    5.66
  -2   8  -2 1598.00   38.63
   2  -8   2 1522.80   44.73
   2  -8   2 1516.00   42.37
  -2   8  -2 1476.10   44.19
  -3   8  -2    1.39   10.68
   3  -8   2   24.83   11.86
  -3   8  -2    7.67    9.02
  -3   8  -2    0.71    6.18
   4  -8   2  146.55   16.50
  -4   8  -2  152.91   14.53
  -4   8  -2  137.55   16.47
  -5   8  -2   37.06   11.44
   5  -8   2   40.05   16.89
   6  -8   2    4.12   17.88
  -6   8  -2   29.09   12.40
  -7   8  -2   56.88   14.60
   7  -8   2   75.87   22.08
  -8   8  -2  113.65   17.38
   8  -8   2  110.85   25.19
   8   7  -2  -33.30   15.76
  -8  -7   2   11.08   19.37
  -7  -7   2   65.47   18.35
   7   7  -2   40.01   15.15
  -6  -7   2   89.87   17.20
  -6  -7   2   84.13   13.83
   6   7  -2   42.46   13.88
  -5  -7   2  829.25   33.88
  -5  -7   2  833.98   29.56
   4   7  -2   37.49   10.39
  -4  -7   2   48.64   11.08
  -4  -7   2   32.44   11.19
  -3  -7   2  192.44   15.45
   3   7  -2  190.19   15.49
   3   7  -2  157.66   13.02
  -2  -7   2   47.52    9.36
   2   7  -2   46.79    7.70
   2   7  -2   44.95    9.85
   1   7  -2   93.25    9.37
   1   7  -2   86.06   10.65
  -1  -7   2  102.51   11.63
   0   7  -2   17.06    8.70
   0   7  -2   27.57    5.72
   0   7  -2   21.05    5.93
   0  -7   2   38.28    7.31
  -1   7  -2   78.08   10.44
   1  -7   2   91.19   10.30
  -1   7  -2   81.08   12.37
  -1   7  -2   86.14    8.38
  -2   7  -2  143.44   11.29
  -2   7  -2  142.55   13.92
  -2   7  -2  146.72   14.60
  -2   7  -2  156.97    9.63
  -3   7  -2   29.29   10.12
  -3   7  -2   36.04    8.55
  -3   7  -2   32.44    5.95
  -3   7  -2   49.49   11.41
  -4   7  -2   21.16    9.03
  -4   7  -2    8.83   10.04
  -4   7  -2   27.97   12.20
   4  -7   2   11.96    6.59
   5  -7   2   36.23   15.27
   5  -7   2   56.66    7.69
  -5   7  -2   59.89   10.74
   6  -7   2   29.90   17.10
  -6   7  -2   19.31   11.09
   7  -7   2   33.89   19.81
  -7   7  -2   42.89   13.22
   8  -7   2   23.66   22.04
  -8   7  -2   46.80   15.35
   9   6  -2    1.29   16.89
  -9  -6   2   -0.24   20.75
  -8  -6   2   30.49   19.46
   8   6  -2   -5.95   15.04
   7   6  -2   -9.18   13.25
  -7  -6   2    5.25   16.24
  -6  -6   2   55.10   15.53
  -6  -6   2   78.26   12.90
   6   6  -2   35.52   12.40
  -5  -6   2   58.07   13.76
   5   6  -2   53.51   11.24
  -5  -6   2   58.23   11.31
  -4  -6   2  585.95   24.79
  -4  -6   2  640.40   22.93
   4   6  -2  541.36   21.11
  -3  -6   2  286.00   15.84
   3   6  -2  240.21   13.27
   3   6  -2  242.36   14.73
  -2  -6   2   43.12    8.20
   2   6  -2   49.37    8.73
   2   6  -2   57.20    6.96
   1   6  -2  465.05   15.13
  -1  -6   2  471.09   17.71
   1   6  -2  484.75   18.88
   1   6  -2  503.60   14.52
   0   6  -2   39.27    5.25
   0  -6   2   47.43    6.59
   0   6  -2   49.10    5.54
   0   6  -2   52.63    8.30
   1  -6   2   41.26    6.29
  -1   6  -2   49.06    6.96
  -1   6  -2   45.76    8.25
  -1   6  -2   53.30    6.83
  -2   6  -2 1339.88   38.42
  -2   6  -2 1276.09   36.93
  -2   6  -2 1296.07   32.49
  -2   6  -2 1336.86   35.42
  -3   6  -2  150.05   15.92
  -3   6  -2  137.75    8.75
  -3   6  -2  137.75   12.91
  -3   6  -2  130.55   10.54
  -4   6  -2   10.81    7.72
   4  -6   2    5.65    5.53
  -4   6  -2    9.43   10.69
  -4   6  -2    5.88    8.29
  -5   6  -2   49.11   13.42
   5  -6   2   47.31    6.92
  -5   6  -2   74.94    9.91
   6  -6   2  161.23   11.53
  -6   6  -2  159.05   14.49
   6  -6   2  138.79   18.34
  -7   6  -2  162.83   16.97
   7  -6   2  163.45   24.48
   8  -6   2   90.97   21.94
  -8   6  -2   45.63   14.61
  -9   6  -2    3.02   16.20
   9  -6   2    9.70   23.16
   9   5  -2  -52.95   15.04
  -9  -5   2  -11.60   20.05
  -8  -5   2    2.45   17.64
   8   5  -2   -3.81   14.33
  -7  -5   2   25.28   16.23
   7   5  -2   13.91   12.79
  -6  -5   2    4.53   10.15
   6   5  -2   11.19   10.71
  -6  -5   2   13.74   13.62
   5   5  -2  152.20   14.43
  -5  -5   2  177.46   18.96
  -5  -5   2  217.01   16.27
  -4  -5   2   50.25   11.02
   4   5  -2   41.74    8.49
  -4  -5   2   46.49    9.08
  -3  -5   2  246.73   15.00
   3   5  -2  243.79   13.67
   3   5  -2  233.96   12.38
   2   5  -2  147.48    8.95
  -2  -5   2  141.61   11.48
   2   5  -2  161.36   11.52
   1   5  -2  223.87   12.70
   1   5  -2  207.33    8.24
   1   5  -2  204.59    9.30
  -1  -5   2  212.17   11.28
   0  -5   2  193.44    9.70
   0   5  -2  204.29   11.90
   0   5  -2  206.14    8.65
   0   5  -2  217.82    9.76
  -1   5  -2 2599.37   64.22
  -1   5  -2 2565.63   65.61
  -1   5  -2 2477.37   63.06
  -1   5  -2 2531.89   59.24
  -2   5  -2    9.46    3.66
  -2   5  -2    7.38    6.18
  -2   5  -2    6.44    5.20
  -2   5  -2   10.29    6.08
  -3   5  -2 2388.81   59.22
  -3   5  -2 2292.72   62.61
  -3   5  -2 2324.78   54.92
  -3   5  -2 2336.27   59.01
  -4   5  -2   56.84   10.23
  -4   5  -2   70.42    8.17
   4  -5   2   58.12    7.95
  -4   5  -2   73.78    9.54
  -5   5  -2  151.47   18.51
   5  -5   2  121.88    9.09
  -5   5  -2  135.40   12.44
  -6   5  -2   64.80   10.45
   6  -5   2   57.69    7.74
  -6   5  -2   60.07   13.77
   7  -5   2  124.41   11.84
   7  -5   2  119.90   18.70
  -7   5  -2  102.90   13.34
   8  -5   2   23.54   19.35
  -8   5  -2   28.24   13.99
  -9   5  -2   49.02   16.95
   9  -5   2   64.98   22.18
  10   4  -2   76.90   19.04
   9   4  -2   36.41   15.95
  -9  -4   2  -18.85   19.66
   8   4  -2   -4.33   13.42
  -8  -4   2    8.00   17.33
  -7  -4   2    1.14   14.65
   7   4  -2   -4.72   11.82
   6   4  -2  224.71   16.37
  -6  -4   2  262.08   21.64
  -6  -4   2  269.09   18.21
   5   4  -2   41.59    9.64
  -5  -4   2   56.23   12.40
  -5  -4   2   36.26    9.17
  -4  -4   2 1014.10   29.85
   4   4  -2  939.04   28.32
  -4  -4   2 1061.80   33.37
   3   4  -2    0.30    3.99
  -3  -4   2    4.36    6.65
  -3  -4   2    8.32    6.15
   3   4  -2    6.31    5.52
   2   4  -2   -2.20    4.08
   2   4  -2    5.68    5.26
  -2  -4   2    2.03    5.34
   1   4  -2  449.62   13.16
   1   4  -2  448.13   13.10
   1   4  -2  456.43   15.77
  -1  -4   2  442.35   14.90
   0   4  -2  335.85   11.69
   0   4  -2  355.04   10.59
   0   4  -2  339.97   13.56
   0  -4   2  344.48   11.51
  -1   4  -2  605.72   16.97
  -1   4  -2  586.46   18.37
  -1   4  -2  608.78   18.73
  -1   4  -2  598.47   15.84
  -2   4  -2  427.70   12.46
  -2   4  -2  436.33   13.75
  -2   4  -2  420.73   16.18
  -2   4  -2  432.51   14.96
  -3   4  -2    9.76    5.27
  -3   4  -2   11.23    6.51
   3  -4   2    2.64    3.68
  -3   4  -2    4.94    4.88
  -4   4  -2  255.32   12.35
  -4   4  -2  275.08   16.17
   4  -4   2  253.80   10.30
  -4   4  -2  280.02   12.21
  -5   4  -2  473.36   17.88
  -5   4  -2  465.19   22.26
   5  -4   2  456.99   14.91
  -6   4  -2   47.50    9.86
   6  -4   2   41.69    6.91
  -6   4  -2   34.63   11.84
  -7   4  -2   11.22   13.16
  -7   4  -2   23.61   11.44
   7  -4   2   20.72   14.95
   7  -4   2    9.15    7.64
  -8   4  -2   70.10   14.90
   8  -4   2   78.06   18.95
   8  -4   2   89.87   13.02
  -9   4  -2   55.72   17.31
   9  -4   2   98.88   21.64
 -10   4  -2   17.85   19.47
  10  -4   2    4.56   23.29
  10   3  -2    9.01   16.36
 -10  -3   2    5.66   22.11
   9   3  -2   22.58   14.37
  -9  -3   2   37.23   20.12
  -8  -3   2  -21.65   16.43
   8   3  -2  -12.39   12.80
   7   3  -2   61.17   12.02
  -7  -3   2   36.18   15.13
   6   3  -2    8.37    9.08
  -6  -3   2  -10.92    8.54
  -6  -3   2   -1.84   11.95
   6   3  -2   -0.27    9.29
   5   3  -2  358.15   16.54
  -5  -3   2  373.37   20.57
  -5  -3   2  368.52   17.63
   5   3  -2  386.35   16.62
   4   3  -2   52.93    6.74
  -4  -3   2   52.93   10.00
   4   3  -2   51.53    7.61
  -4  -3   2   62.04    7.82
   3   3  -2 1672.35   41.90
  -3  -3   2 1790.49   47.06
  -3  -3   2 1620.78   43.90
  -2  -3   2 1782.57   45.65
   2   3  -2 1761.32   45.55
  -2  -3   2 1756.72   46.97
   2   3  -2 1841.36   42.96
   1   3  -2  169.97    6.81
   1   3  -2  176.94    8.83
  -1  -3   2  190.04    8.84
   1   3  -2  164.18    6.80
   0   3  -2   70.56    5.47
   0   3  -2   59.73    4.63
   0  -3   2   64.36    5.00
   0   3  -2   57.24    6.62
  -1   3  -2   97.48    4.94
  -1   3  -2   86.18    7.30
  -1   3  -2   75.37    5.59
  -1   3  -2  106.60    7.41
  -2   3  -2  258.48    9.97
  -2   3  -2  228.45    8.92
  -2   3  -2  264.09   11.58
  -2   3  -2  236.78    8.10
  -3   3  -2  164.71   11.67
   3  -3   2  176.03    7.65
  -3   3  -2  163.12    8.41
  -3   3  -2  170.23    8.58
  -4   3  -2  605.19   21.71
  -4   3  -2  578.93   18.76
   4  -3   2  584.80   16.46
  -4   3  -2  588.96   17.19
  -5   3  -2   30.16    8.99
   5  -3   2   24.83    5.39
  -5   3  -2   29.29    7.85
  -6   3  -2   20.98   10.32
  -6   3  -2   33.01    9.90
   6  -3   2   23.40    6.38
   7  -3   2   11.32    7.55
  -7   3  -2   11.83   12.43
  -7   3  -2   23.09   11.76
  -8   3  -2   75.14   15.45
   8  -3   2   77.30   10.45
   8  -3   2   81.58   17.81
  -9   3  -2   60.64   17.93
   9  -3   2   86.97   20.73
 -10   3  -2   30.92   20.33
  10  -3   2   18.98   21.96
  10   2  -2   53.81   16.69
 -10  -2   2    8.64   22.48
   9   2  -2   19.08   14.22
  -9  -2   2   10.08   19.50
  -8  -2   2    3.12   15.97
   8   2  -2   14.37   13.45
   8   2  -2   10.44   11.93
   7   2  -2   -7.56    9.51
  -7  -2   2   -5.90   13.63
   7   2  -2   14.09   11.28
   6   2  -2  210.98   13.83
  -6  -2   2  180.36   18.21
   6   2  -2  173.74   15.00
  -6  -2   2  154.19   14.51
  -5  -2   2   35.03    7.64
   5   2  -2   27.56    8.02
   5   2  -2   44.03    7.89
  -5  -2   2   49.62   10.66
   4   2  -2  259.94   12.38
   4   2  -2  247.57   13.15
  -4  -2   2  267.46   15.64
  -4  -2   2  254.19   13.16
  -3  -2   2  477.57   19.02
  -3  -2   2  512.17   17.28
   3   2  -2  544.11   16.15
   3   2  -2  520.00   16.52
  -2  -2   2  262.01   10.97
   2   2  -2  275.26    9.98
   2   2  -2  286.11    9.57
  -2  -2   2  263.75   12.36
   1   2  -2  666.51   18.31
  -1  -2   2  636.17   18.88
  -1  -2   2  691.79   19.06
   1   2  -2  685.95   16.87
   0   2  -2   23.53    3.03
   0  -2   2   13.49    2.21
   0   2  -2   18.04    2.56
   0   2  -2   20.58    3.23
  -1   2  -2  193.23    6.40
  -1   2  -2  181.63    6.07
  -1   2  -2  190.26    7.57
  -1   2  -2  208.44    8.16
   2  -2   2 4968.04  111.01
  -2   2  -2 4894.93  116.03
  -2   2  -2 4848.00  121.92
  -2   2  -2 4861.61  117.47
  -3   2  -2   99.71    9.20
  -3   2  -2   93.18    7.34
  -3   2  -2  117.63    6.11
   3  -2   2  103.63    5.89
  -4   2  -2  813.80   25.84
  -4   2  -2  809.05   23.52
   4  -2   2  808.80   21.22
  -5   2  -2  287.39   16.09
  -5   2  -2  286.16   14.00
   5  -2   2  287.45   11.41
  -6   2  -2   52.42   10.14
  -6   2  -2   57.62   10.30
   6  -2   2   43.65    7.14
  -7   2  -2  306.06   19.00
   7  -2   2  269.47   13.91
  -7   2  -2  263.98   20.07
  -8   2  -2   54.38   15.06
   8  -2   2   71.26   16.67
   8  -2   2   34.52    9.77
  -9   2  -2   29.00   17.14
   9  -2   2   37.63   18.83
   9  -2   2   22.80   11.33
 -10   2  -2  -11.90   20.04
  10  -2   2   -8.76   20.91
 -10  -1   2    5.52   21.38
  10   1  -2   26.74   15.29
   9   1  -2   25.92   13.20
  -9  -1   2    2.81   19.10
   9   1  -2   38.30   17.14
   8   1  -2  153.41   15.98
   8   1  -2  173.44   20.08
  -8  -1   2  103.35   18.13
   7   1  -2   23.83   11.85
   7   1  -2   27.02   10.14
  -7  -1   2   26.01   13.08
  -6  -1   2  152.42   12.23
   6   1  -2  157.65   15.48
   6   1  -2  170.44   13.05
  -6  -1   2  159.69   16.36
  -5  -1   2  297.44   14.45
   5   1  -2  355.70   16.37
   5   1  -2  351.84   14.55
  -5  -1   2  328.48   17.54
  -4  -1   2  595.52   20.86
   4   1  -2  579.05   19.47
   4   1  -2  594.62   18.12
  -4  -1   2  544.80   18.52
  -3  -1   2 1288.06   33.69
   3   1  -2 1285.70   34.76
   3   1  -2 1314.30   32.26
  -3  -1   2 1260.22   35.06
   2   1  -2   85.50    5.81
  -2  -1   2   74.59    7.65
  -2  -1   2   73.08    6.70
   2   1  -2   91.10    6.69
  -1  -1   2  151.06    6.83
   1   1  -2  156.41    6.65
   1   1  -2  162.97    5.28
  -1  -1   2  153.66    7.02
   0  -1   2  351.67    9.50
   0   1  -2  364.06   10.71
   0  -1   2  363.92   10.63
   0   1  -2  386.11    9.29
  -1   1  -2  609.41   15.01
  -1   1  -2  626.69   17.08
   1  -1   2  635.94   16.09
  -1   1  -2  604.81   15.63
  -2   1  -2 1570.56   41.63
  -2   1  -2 1604.37   39.85
   2  -1   2 1637.75   38.75
   2  -1   2 1608.83   37.39
   3  -1   2 1762.76   41.34
  -3   1  -2 1742.21   46.29
  -3   1  -2 1759.99   44.56
  -4   1  -2  383.91   14.66
   4  -1   2  398.44   12.34
  -4   1  -2  359.18   15.86
  -5   1  -2  462.82   19.03
  -5   1  -2  503.27   19.31
   5  -1   2  480.56   15.44
  -6   1  -2  293.92   17.45
  -6   1  -2  287.51   17.30
   6  -1   2  285.98   12.94
   7  -1   2   50.79    8.64
  -7   1  -2   89.85   13.74
  -7   1  -2   79.63   12.18
  -8   1  -2   48.76   15.02
   8  -1   2   19.56    9.50
   8  -1   2   79.39   16.04
   9  -1   2   26.51   17.90
  -9   1  -2    6.27   17.19
   9  -1   2    7.54   11.46
  10  -1   2   26.07   14.25
 -10   1  -2   -2.29   20.13
  10  -1   2   30.83   20.85
 -10   0   2   36.51   21.71
  10   0  -2   56.80   20.40
   9   0  -2   85.24   13.93
   9   0  -2   81.71   18.52
  -9   0   2   56.73   18.98
   8   0  -2  263.54   17.75
   8   0  -2  263.06   22.45
  -8   0   2  264.00   22.54
  -7   0   2   23.33   13.08
   7   0  -2   28.62   12.74
   7   0  -2    4.36    9.24
   6   0  -2    9.81    7.64
  -6   0   2   10.29   10.55
   6   0  -2   19.81   10.08
   5   0  -2  121.04   13.42
   5   0  -2  103.87   10.47
  -5   0   2  105.54   12.22
  -5   0   2  111.48    9.06
  -4   0   2 1017.33   29.53
   4   0  -2 1042.26   30.34
  -4   0   2 1017.97   27.30
   4   0  -2 1035.42   27.21
   3   0  -2  464.11   16.28
   3   0  -2  492.95   14.10
  -3   0   2  468.80   14.21
  -3   0   2  491.60   15.45
   2   0  -2  644.13   15.93
  -2   0   2  605.30   16.80
   2   0  -2  609.56   18.13
  -2   0   2  612.10   17.10
   1   0  -2 1138.59   26.51
  -1   0   2 1120.62   28.22
   1   0  -2 1169.64   29.75
  -1   0   2 1151.29   28.42
   0   0  -2   90.44    3.03
   0   0  -2  107.15    4.56
   0   0   2   94.66    3.86
   1   0   2  698.03   16.42
  -1   0  -2  678.66   17.90
   1   0   2  713.97   17.06
  -1   0  -2  660.93   18.37
  -2   0  -2  170.09    7.61
   2   0   2  189.91    6.24
  -2   0  -2  179.85    7.75
  -3   0  -2  362.76   13.17
  -3   0  -2  362.02   13.45
   3   0   2  372.21   10.92
  -4   0  -2   -0.31    4.67
  -4   0  -2    9.98    6.26
   4   0   2    8.32    3.83
   5   0   2 1138.32   29.35
  -5   0  -2 1139.67   33.17
  -5   0  -2 1080.79   33.62
  -6   0  -2   15.43   10.13
  -6   0  -2   12.71    8.15
   6   0   2    2.89    6.48
   7   0   2   -3.67    7.65
  -7   0  -2   -1.38   12.30
  -7   0  -2    2.06    9.32
   8   0   2    2.34   14.02
  -8   0  -2    2.48   15.45
   8   0   2   32.67   10.48
   9   0   2   36.66   12.71
  -9   0  -2   23.20   18.22
   9   0   2   54.27   17.24
  10   0   2   43.99   19.76
 -10   0  -2   19.88   20.87
  10   0   2   15.36   14.23
  10  -1  -2    3.38   20.67
 -10   1   2   10.52   20.89
   9  -1  -2   16.37   18.27
  -9   1   2   12.08   17.58
   8  -1  -2   21.13   15.54
  -8   1   2   17.45   14.88
   8  -1  -2   26.75   10.74
   7  -1  -2    3.25   12.70
  -7   1   2   11.39   12.02
   7  -1  -2   11.70    9.15
  -6   1   2   30.53    9.76
   6  -1  -2   22.15    7.86
   6  -1  -2   12.20   10.59
   5  -1  -2   50.28    9.39
  -5   1   2   52.77    7.44
  -5   1   2   61.59    8.40
   5  -1  -2   68.19    7.54
   4  -1  -2   25.95    5.33
   4  -1  -2   36.23    7.27
  -4   1   2   40.35    4.46
  -4   1   2   47.27    6.45
   3  -1  -2  633.27   16.95
   3  -1  -2  607.83   19.84
  -3   1   2  642.00   18.38
  -3   1   2  622.47   17.03
   2  -1  -2 2450.70   62.15
   2  -1  -2 2395.89   56.09
  -2   1   2 2483.53   58.59
  -2   1   2 2433.36   59.68
   1  -1  -2  633.47   17.59
  -1   1   2  635.82   16.34
  -1   1   2  629.02   16.24
   0   1   2  896.81   21.24
   0   1   2  953.35   22.73
   0   1   2  917.80   22.52
   0  -1  -2  916.32   24.02
  -1  -1  -2 1410.94   37.29
   1   1   2 1493.34   35.28
  -1  -1  -2 1455.12   37.07
   1   1   2 1536.39   34.09
  -2  -1  -2 4195.58  103.28
  -2  -1  -2 3870.08  102.28
   2   1   2 4298.97   98.41
   2   1   2 4293.85   94.99
   3   1   2  569.50   15.37
  -3  -1  -2  529.34   19.01
  -3  -1  -2  562.27   16.86
  -4  -1  -2   59.33    8.85
  -4  -1  -2   50.80    7.97
   4   1   2   53.75    5.47
   5   1   2   26.95    5.89
  -5  -1  -2   19.74    6.31
  -5  -1  -2   31.51    9.57
   6   1   2   16.17    7.26
  -6  -1  -2    6.17   11.25
  -6  -1  -2    3.33    7.58
  -7  -1  -2  226.65   16.23
  -7  -1  -2  222.37   20.27
   7   1   2  199.74   14.01
  -8  -1  -2  215.96   22.49
   8   1   2  232.31   20.50
   8   1   2  196.55   16.48
  -9  -1  -2   18.96   18.42
   9   1   2   31.55   16.23
   9   1   2   42.14   13.68
  10   1   2   37.03   15.38
 -10  -1  -2    5.69   21.40
  10   1   2   24.48   18.78
 -10   2   2    4.81   20.51
  10  -2  -2   -8.90   20.73
   9  -2  -2   46.85   19.67
  -9   2   2   59.35   18.01
  -8   2   2   44.05   14.95
   8  -2  -2   36.86   16.69
   7  -2  -2  101.18   13.31
  -7   2   2  126.21   16.54
   7  -2  -2  105.05   15.89
   6  -2  -2   52.83    8.06
  -6   2   2   49.74   10.14
   6  -2  -2   35.81   11.68
  -5   2   2 1112.86   28.90
   5  -2  -2 1089.38   28.88
   5  -2  -2 1089.26   34.33
  -5   2   2 1131.70   32.27
   4  -2  -2  143.41    8.06
  -4   2   2  135.64   10.01
   4  -2  -2  141.01   12.17
  -4   2   2  161.35    8.04
   3  -2  -2 1409.18   39.39
   3  -2  -2 1489.29   34.17
  -3   2   2 1434.66   37.18
  -3   2   2 1420.25   35.63
   2  -2  -2 1125.79   30.31
  -2   2   2 1130.07   28.39
   2  -2  -2 1098.24   25.80
  -2   2   2 1057.34   27.47
  -1   2   2   91.31    4.60
  -1   2   2   87.18    4.35
   1  -2  -2   82.45    6.12
   0  -2  -2  576.86   15.75
   0   2   2  553.41   14.71
   0  -2  -2  585.46   15.10
   0   2   2  563.98   13.83
   1   2   2  516.00   12.87
  -1  -2  -2  465.94   13.64
  -1  -2  -2  499.27   14.40
   1   2   2  485.03   12.86
  -2  -2  -2 1838.83   47.20
  -2  -2  -2 1846.12   48.55
   2   2   2 1925.96   45.10
   2   2   2 1874.13   44.20
  -3  -2  -2  538.05   15.97
  -3  -2  -2  521.42   19.68
   3   2   2  545.82   14.58
   3   2   2  541.89   15.60
   4   2   2  927.27   24.61
  -4  -2  -2  913.11   25.53
  -4  -2  -2  850.10   29.34
   4   2   2  901.62   23.35
  -5  -2  -2  461.57   13.82
   5   2   2  448.82   16.34
  -5  -2  -2  429.31   21.24
  -5  -2  -2  434.82   16.34
  -6  -2  -2  540.11   19.78
  -6  -2  -2  495.65   24.48
   6   2   2  523.33   19.22
  -7  -2  -2   14.45    8.91
   7   2   2   29.55    9.76
  -7  -2  -2   28.51   14.42
   8   2   2  153.89   18.61
   8   2   2  130.23   15.38
  -8  -2  -2   97.11   18.99
   9   2   2   45.30   14.09
  -9  -2  -2   15.07   18.37
   9   2   2   37.03   15.90
 -10  -2  -2   -5.98   21.16
  10   2   2    8.41   15.21
  10  -3  -2   22.73   22.28
 -10   3   2    2.05   19.61
  -9   3   2   90.02   18.75
   9  -3  -2  110.25   21.32
   8  -3  -2  119.46   19.06
  -8   3   2   99.90   16.04
  -7   3   2  419.09   21.06
   7  -3  -2  380.86   24.32
   6  -3  -2   -5.93    6.35
   6  -3  -2   -3.39   11.12
  -6   3   2   -3.04    9.01
  -5   3   2  306.80   14.52
   5  -3  -2  275.06   17.32
  -5   3   2  305.03   11.76
   5  -3  -2  286.03   11.55
  -4   3   2  237.55    9.75
   4  -3  -2  225.30   14.29
   4  -3  -2  224.77    8.43
  -4   3   2  196.30   11.10
  -3   3   2   41.31    4.28
   3  -3  -2   59.85    4.33
   3  -3  -2   34.14    6.72
  -3   3   2   42.92    6.61
  -2   3   2  119.24    7.00
   2  -3  -2  126.48    4.09
  -2   3   2  130.40    6.38
   2  -3  -2  125.81    9.36
  -1   3   2   91.06    5.27
   1  -3  -2   95.14    6.94
  -1   3   2   95.21    5.67
   0   3   2  119.47    4.77
   0  -3  -2  121.99    6.36
   0   3   2  126.27    5.72
   0  -3  -2  101.74    5.88
  -1  -3  -2  384.91   12.52
   1   3   2  434.03   12.54
   1   3   2  454.36   12.30
  -1  -3  -2  423.01   13.62
   2   3   2  644.69   17.34
  -2  -3  -2  661.60   20.32
   2   3   2  626.51   18.09
  -2  -3  -2  633.19   17.23
   3   3   2   28.73    3.89
   3   3   2   23.08    5.08
  -3  -3  -2   22.97    6.23
  -3  -3  -2   28.32    3.44
  -4  -3  -2   16.48    8.48
   4   3   2   15.23    4.41
  -4  -3  -2   18.32    4.17
   4   3   2   11.06    5.87
   5   3   2    6.02    5.10
  -5  -3  -2    6.82   10.05
   5   3   2   13.07    7.10
  -5  -3  -2    7.64    5.27
  -6  -3  -2 1093.73   31.95
   6   3   2 1051.18   31.56
   7   3   2  141.02   14.77
  -7  -3  -2  153.96   20.70
   8   3   2   12.11   11.69
  -8  -3  -2   13.05   16.58
   9   3   2   59.07   14.77
  -9  -3  -2   29.35   19.85
 -10  -3  -2  -41.11   19.73
  10   3   2   16.50   15.51
  10  -4  -2   29.01   23.45
   9  -4  -2   -3.66   20.00
  -9   4   2   -2.01   15.89
   8  -4  -2   43.36   18.63
  -8   4   2   50.51   14.19
   7  -4  -2  180.25   21.61
  -7   4   2  146.66   15.86
   6  -4  -2   -3.14   12.24
  -6   4   2   -6.26    8.66
   5  -4  -2  151.06   16.49
  -5   4   2  159.70   12.07
   5  -4  -2  147.13    8.48
  -5   4   2  175.99   10.21
  -4   4   2   14.56    6.08
   4  -4  -2    6.58    8.15
   4  -4  -2   10.47    3.45
  -4   4   2   12.91    5.13
  -3   4   2  111.31    8.72
  -3   4   2  121.46    7.96
   3  -4  -2  125.96    5.20
   3  -4  -2  132.11   11.96
   2  -4  -2   62.83    9.41
  -2   4   2   66.96    6.76
  -2   4   2   57.88    6.32
   2  -4  -2   62.64    3.33
  -1   4   2 3801.76   91.74
   1  -4  -2 3837.05   94.61
  -1   4   2 3744.20   90.42
  -1   4   2 3707.32   85.35
   0   4   2  135.77    5.53
   0  -4  -2  116.13    7.48
   0  -4  -2  115.02    6.90
   0   4   2  134.45    6.81
   1   4   2  108.95    6.71
  -1  -4  -2  123.38    6.19
  -1  -4  -2  126.96    7.95
   1   4   2  122.27    6.97
  -2  -4  -2  136.01    9.90
   2   4   2  151.70    7.83
  -2  -4  -2  144.14    5.79
   2   4   2  153.26    8.86
  -3  -4  -2  497.31   14.52
   3   4   2  533.70   17.09
  -3  -4  -2  522.10   19.49
   3   4   2  495.89   15.68
  -4  -4  -2  236.07   15.48
   4   4   2  202.72   12.34
   4   4   2  185.86   10.78
  -4  -4  -2  206.94    9.41
  -5  -4  -2   29.73    5.75
   5   4   2   24.43    8.33
  -5  -4  -2   54.07   11.16
   5   4   2   14.37    6.34
  -6  -4  -2   51.69   14.02
   6   4   2   57.94   10.17
  -6  -4  -2   40.81    7.44
  -7  -4  -2    3.27   14.63
   7   4   2    4.68   10.49
   8   4   2  197.86   18.06
  -8  -4  -2  238.05   24.27
  -9  -4  -2  -34.44   18.37
   9   4   2   17.62   14.84
 -10  -4  -2   -5.93   21.30
  10   4   2  -14.19   15.91
  -9   5   2   28.29   16.34
   9  -5  -2   19.36   21.80
   8  -5  -2   22.57   19.22
  -8   5   2   37.14   13.63
   7  -5  -2    0.37   15.88
  -7   5   2   21.92   11.00
   6  -5  -2   50.96   14.27
  -6   5   2   30.87    9.71
  -5   5   2  146.63   10.99
   5  -5  -2  122.21   17.55
  -5   5   2  131.43   12.26
   4  -5  -2  237.68   16.71
  -4   5   2  221.79   12.47
   4  -5  -2  214.37    8.21
  -4   5   2  241.90   11.61
  -3   5   2    9.24    5.81
   3  -5  -2   18.32    2.73
   3  -5  -2   15.63    7.86
  -3   5   2   12.62    5.17
  -2   5   2   23.00    5.15
   2  -5  -2   30.25    6.35
  -2   5   2   22.73    5.09
  -2   5   2   25.67    3.55
   1  -5  -2 1049.28   28.78
  -1   5   2 1033.04   24.37
  -1   5   2 1004.54   27.56
   0   5   2  972.15   23.24
   0  -5  -2  919.62   25.72
   0  -5  -2  929.09   26.32
   0   5   2  971.24   25.80
  -1  -5  -2 3139.44   78.51
   1   5   2 3192.64   76.75
  -1  -5  -2 3143.14   78.68
   1   5   2 3126.15   73.47
   2   5   2  263.47   12.02
   2   5   2  277.42   11.46
  -2  -5  -2  267.37   13.33
   3   5   2 1083.97   30.22
  -3  -5  -2 1128.67   33.44
   3   5   2 1061.73   29.69
  -4  -5  -2   77.70   10.72
  -4  -5  -2   68.58    6.61
   4   5   2  103.82   10.39
   4   5   2   67.41    9.09
   5   5   2    9.75    7.23
   5   5   2   16.88    8.81
  -5  -5  -2   19.88   11.43
   6   5   2   20.55   10.06
  -6  -5  -2   25.84   13.22
  -7  -5  -2  349.33   24.82
   7   5   2  290.29   18.90
   8   5   2   25.05   13.80
  -8  -5  -2   48.87   18.78
   9   5   2   11.24   15.01
  -9  -5  -2   24.01   20.28
 -10  -5  -2   -0.29   22.92
  10   5   2    0.41   17.14
  -9   6   2   17.89   16.28
   9  -6  -2  -27.48   21.97
  -8   6   2  120.71   16.12
   8  -6  -2  126.92   22.84
  -7   6   2  137.62   15.69
   7  -6  -2   81.80   19.29
  -6   6   2  560.88   22.54
   6  -6  -2  582.81   28.91
  -5   6   2  124.53   12.17
   5  -6  -2  135.41   18.77
  -5   6   2  104.91   12.50
   4  -6  -2  162.86   17.16
  -4   6   2  155.99   12.47
  -4   6   2  215.64   12.64
  -3   6   2  815.24   24.98
  -3   6   2  817.00   24.59
   3  -6  -2  818.43   20.25
   3  -6  -2  849.65   27.92
  -2   6   2   42.78    4.54
   2  -6  -2   38.24    7.53
  -2   6   2   41.96    6.65
  -2   6   2   39.75    6.55
  -1   6   2   64.71    8.66
  -1   6   2   66.52    8.01
   1  -6  -2   68.29    9.75
  -1   6   2   68.49    5.25
   0   6   2   51.48    6.44
   0  -6  -2   52.25    5.36
   0   6   2   57.38    6.04
   0  -6  -2   51.15    6.52
   1   6   2   51.51    7.40
   1   6   2   58.64    8.42
  -1  -6  -2   59.15    6.48
  -1  -6  -2   40.63    6.79
   2   6   2  540.23   18.11
  -2  -6  -2  527.60   19.93
   2   6   2  529.60   18.13
   3   6   2  -15.80    6.17
   3   6   2    4.73    7.84
  -3  -6  -2    9.58    8.25
   4   6   2   -5.98    8.10
  -4  -6  -2    2.94    9.07
   4   6   2    4.10    7.19
   5   6   2   89.09   12.32
  -5  -6  -2  111.68   16.55
   5   6   2  120.39   14.36
  -6  -6  -2   27.90   13.69
   6   6   2   27.54   11.43
  -7  -6  -2  108.28   18.49
   7   6   2  126.78   17.71
   8   6   2  166.36   19.94
  -8  -6  -2  172.29   24.86
  -9  -6  -2  -33.03   20.41
   9   6   2   21.85   16.11
   8  -7  -2  -20.33   21.20
  -8   7   2    3.74   14.04
   7  -7  -2   15.97   19.05
  -7   7   2   46.95   12.96
   6  -7  -2  159.66   23.63
  -6   7   2  135.41   15.23
  -5   7   2  113.37   14.35
   5  -7  -2  104.59   15.97
  -5   7   2   90.96   13.26
  -4   7   2  521.31   20.43
  -4   7   2  582.67   21.14
   4  -7  -2  517.63   24.69
  -3   7   2    6.30    8.20
  -3   7   2   21.89    8.01
   3  -7  -2   21.32    9.87
   2  -7  -2  311.60   15.95
  -2   7   2  294.81    9.58
  -2   7   2  293.06   14.72
  -2   7   2  268.95   13.99
  -1   7   2  166.86    7.71
   1  -7  -2  182.91   11.77
  -1   7   2  178.43   12.41
   1  -7  -2  183.14   12.52
   0   7   2  260.67   10.13
   0   7   2  237.40   13.14
   0  -7  -2  261.32   13.30
   0  -7  -2  241.81   11.60
   1   7   2  153.18   12.10
   1   7   2  154.20    9.99
  -1  -7  -2  137.23   11.92
   2   7   2    4.32    6.87
   2   7   2   -3.24    6.73
  -2  -7  -2    0.66    7.87
  -3  -7  -2   59.20   10.24
   3   7   2   36.00    8.47
   3   7   2   38.92    9.44
   4   7   2   97.30   10.93
   4   7   2  113.55   14.58
  -4  -7  -2  112.25   15.33
   5   7   2  281.45   17.09
   5   7   2  348.36   19.10
  -5  -7  -2  366.59   21.60
   6   7   2    0.54   12.44
   6   7   2   16.65   10.16
  -6  -7  -2   12.29   14.16
  -7  -7  -2   61.24   17.58
   7   7   2   59.11   15.14
   8   7   2    0.52   15.21
  -8  -7  -2  -13.26   18.47
   9   7   2  128.05   19.61
  -9  -7  -2  109.61   24.01
  -8   8   2   27.04   15.09
   8  -8  -2   31.23   23.75
   7  -8  -2   31.89   20.64
  -7   8   2    9.94   13.65
   6  -8  -2   25.59   18.08
  -6   8   2    2.80   12.01
  -5   8   2   62.14   12.19
   5  -8  -2   41.35   15.80
  -5   8   2   51.29   11.44
   4  -8  -2   92.18   14.73
  -4   8   2  113.04   14.70
  -4   8   2   99.70   15.05
  -3   8   2  141.56   14.64
   3  -8  -2  146.21   17.02
  -3   8   2  113.15   12.90
  -2   8   2   37.75    9.46
  -2   8   2   48.12    9.09
   2  -8  -2   71.22   10.12
  -1   8   2   56.24    7.04
   1  -8  -2   48.88    8.85
   1  -8  -2   66.37    8.34
  -1   8   2   37.09    8.73
   0   8   2  376.87   17.11
   0   8   2  389.04   13.41
   0  -8  -2  387.02   17.19
  -1  -8  -2   30.43    8.99
   1   8   2   34.76    8.57
   1   8   2   32.46    6.80
   2   8   2 1075.55   30.17
  -2  -8  -2 1072.31   34.00
   2   8   2 1051.54   32.22
   3   8   2   95.83   11.36
   3   8   2   94.15   13.81
  -3  -8  -2   95.34   12.55
  -4  -8  -2   85.35   13.90
   4   8   2   96.05   13.09
   4   8   2  103.26   14.58
   5   8   2   17.16   13.00
   5   8   2   13.21   10.87
  -5  -8  -2   15.53   12.92
   6   8   2   56.97   12.37
  -6  -8  -2   69.84   17.02
   6   8   2   57.12   15.13
   7   8   2   98.12   16.89
  -7  -8  -2  127.61   20.38
   8   8   2  112.19   18.83
  -8  -8  -2  147.73   23.18
   7  -9  -2   37.68   22.23
  -7   9   2   28.25   14.38
  -6   9   2   17.38   13.03
   6  -9  -2   47.75   19.59
   5  -9  -2  351.64   26.55
  -5   9   2  298.30   19.68
  -5   9   2  369.89   22.08
  -4   9   2   50.90   11.71
   4  -9  -2   58.64   14.60
  -4   9   2   61.07   13.05
  -3   9   2   52.15   11.13
   3  -9  -2   60.18   12.48
  -3   9   2   56.68   12.12
   2  -9  -2  132.06   16.06
  -2   9   2  125.89   15.08
   2  -9  -2  138.92   14.04
   1  -9  -2    8.47    8.97
  -1   9   2    7.24    9.54
   0   9   2  104.71   14.22
   0  -9  -2  105.89   13.67
   0   9   2  110.20   10.09
   1   9   2  363.93   19.67
   1   9   2  418.68   16.49
  -1  -9  -2  448.34   20.22
   2   9   2    4.27    9.92
   2   9   2   -8.56    8.41
  -2  -9  -2   -3.32   10.15
   3   9   2  658.46   25.88
  -3  -9  -2  712.60   27.99
   3   9   2  651.92   24.44
  -4  -9  -2   47.13   13.58
   4   9   2   23.11   11.78
   4   9   2   24.76   12.43
   5   9   2    4.27   13.54
  -5  -9  -2  -16.36   13.36
   5   9   2   11.68   12.10
  -6  -9  -2    4.94   15.28
   6   9   2   -5.27   14.40
   6   9   2    9.34   12.81
   7   9   2   12.50   16.71
  -7  -9  -2   38.10   19.48
   8   9   2   19.49   18.56
  -8  -9  -2  -12.28   19.83
  -6  10   2   53.92   15.52
   6 -10  -2   75.83   21.10
  -5  10   2   66.07   14.39
  -5  10   2   67.13   16.37
   5 -10  -2  114.14   19.26
  -4  10   2   64.03   13.34
   4 -10  -2   48.55   15.84
  -4  10   2   65.96   15.52
  -3  10   2   32.72   12.11
  -3  10   2   21.15   13.48
   2 -10  -2  120.00   15.47
  -2  10   2  104.26   14.64
   1 -10  -2    7.07   10.46
  -1  10   2    3.44   11.71
   0  10   2   95.23   13.30
   0 -10  -2  108.00   12.86
   1  10   2   -3.63    8.19
   1  10   2  -11.06   10.91
  -1 -10  -2    8.96   11.23
   2  10   2   68.68   13.33
  -2 -10  -2   41.27   12.90
   2  10   2   61.81   11.23
  -3 -10  -2   37.77   13.41
   3  10   2   38.91   13.24
   3  10   2   27.43   12.19
   4  10   2  -15.98   12.81
   4  10   2    5.28   13.19
  -4 -10  -2   28.77   14.49
  -5 -10  -2   33.71   16.02
   5  10   2    7.26   15.25
   5  10   2   13.80   13.78
   6  10   2  -24.38   15.92
   6  10   2   13.41   14.45
  -6 -10  -2    0.94   16.34
  -7 -10  -2   -8.75   19.92
   7  10   2    1.80   17.80
  -5  11   2   14.25   14.58
  -4  11   2  218.68   19.63
  -4  11   2  304.10   25.53
  -3  11   2   55.17   16.31
   3 -11  -2   50.63   13.51
  -2  11   2  136.24   19.93
   2 -11  -2  193.20   19.03
   1 -11  -2    9.78   12.00
  -1  11   2    0.09   13.44
   0 -11  -2   40.08   13.12
   0  11   2   11.35   13.69
  -1 -11  -2   43.98   13.57
   1  11   2   27.01   13.59
   2  11   2   23.75   11.47
  -2 -11  -2    6.54   13.26
   2  11   2    6.79   13.64
  -3 -11  -2  113.12   17.01
   3  11   2   74.12   14.60
   3  11   2  105.37   16.37
  -4 -11  -2    6.92   15.72
   4  11   2   -6.67   14.38
   4  11   2   48.71   15.61
  -5 -11  -2    7.12   16.72
   5  11   2   -9.91   16.05
   5  11   2   12.36   15.40
   6  11   2   18.56   18.31
   6  11   2    2.19   15.99
  -6 -11  -2   67.12   19.24
  -4  12   2  134.78   21.19
   4 -12  -2  129.01   19.85
  -3  12   2   31.45   17.79
   3 -12  -2   38.36   15.43
  -2  12   2   37.16   17.22
   2 -12  -2   74.44   15.33
  -1  12   2   14.63   16.17
   1 -12  -2   11.96   13.94
   0 -12  -2   85.24   16.49
   0  12   2  112.40   17.88
   1  12   2   12.05   15.99
  -1 -12  -2   25.16   15.31
   2  12   2  392.38   25.71
  -2 -12  -2  397.10   26.59
   3  12   2   -9.99   15.38
   3  12   2  -18.65   14.19
  -3 -12  -2   -2.98   15.64
   4  12   2  154.98   22.08
   4  12   2   68.17   18.42
  -4 -12  -2  131.37   20.61
  -5 -12  -2   41.58   18.94
   5  12   2  -12.87   17.10
   5  12   2   12.57   17.21
  -2  13   2    1.94   19.24
   2 -13  -2   12.70   15.78
   1 -13  -2   50.80   16.86
  -1  13   2   54.46   19.32
   0  13   2   14.03   18.39
   0 -13  -2    5.67   16.03
  -1 -13  -2   70.81   18.15
   1  13   2   60.53   18.82
  -2 -13  -2    0.77   17.14
   2  13   2   -5.34   17.90
  -3 -13  -2   47.11   18.96
   3  13   2   18.28   18.18
  -3 -12   3  -11.68   19.22
   3  12  -3  -22.36   15.66
   2  12  -3   19.13   14.54
   2  12  -3   19.24   18.33
   1  12  -3  -18.80   17.27
   1  12  -3   15.39   12.68
   0  12  -3   21.64   12.15
   0  12  -3   45.41   19.22
  -1  12  -3   14.02   18.82
  -2  12  -3   25.09   19.66
  -3  12  -3   19.11   19.59
  -5 -11   3    9.50   16.70
  -5 -11   3  -10.41   17.18
   5  11  -3    3.99   17.49
  -4 -11   3    5.15   14.88
   4  11  -3  -12.34   15.09
  -4 -11   3   -6.25   17.23
   3  11  -3  107.34   16.19
  -3 -11   3  114.80   19.80
  -3 -11   3  125.23   17.36
   2  11  -3   26.19   12.79
   2  11  -3   49.44   16.80
  -2 -11   3   41.36   14.54
   1  11  -3   49.38   16.56
  -1 -11   3   43.18   13.69
   1  11  -3   35.80   11.78
   0  11  -3    6.03   10.59
   0 -11   3   14.97   12.68
   0  11  -3    2.43   16.26
  -1  11  -3   24.05   16.93
   1 -11   3   21.12   12.68
  -1  11  -3   25.57   10.15
   2 -11   3  301.62   21.20
  -2  11  -3  265.56   25.44
  -3  11  -3   -1.83   17.91
   3 -11   3  -10.17   12.55
  -4  11  -3  128.17   21.12
   4 -11   3  112.12   16.07
  -5  11  -3   43.18   15.38
  -6 -10   3   27.43   19.22
  -6 -10   3   16.12   17.40
   6  10  -3   -0.21   17.26
   5  10  -3   43.50   16.58
  -5 -10   3   75.31   17.61
  -5 -10   3   52.00   17.07
  -4 -10   3   98.68   17.08
   4  10  -3   49.31   14.89
  -4 -10   3   76.89   15.83
  -3 -10   3  131.91   17.70
   3  10  -3   85.44   13.84
  -3 -10   3  140.20   19.21
   3  10  -3  111.65   17.17
  -2 -10   3  294.76   21.20
   2  10  -3  273.48   18.18
   2  10  -3  300.63   21.95
   1  10  -3   80.71   15.94
  -1 -10   3   70.47   13.07
   1  10  -3   96.79   11.70
   0  10  -3  285.71   16.12
   0  10  -3  296.28   22.25
   0 -10   3  361.46   19.93
  -1  10  -3   59.47   15.55
  -1  10  -3   30.70    9.02
   1 -10   3   44.70   11.78
  -2  10  -3  344.29   16.72
  -2  10  -3  315.84   23.95
   2 -10   3  323.94   19.47
   3 -10   3   26.92   11.89
  -3  10  -3   40.15   15.88
  -4  10  -3   43.49   12.93
  -4  10  -3   48.76   16.63
  -5  10  -3    8.58   13.44
   6 -10   3  -14.72   21.33
  -6  10  -3    2.84   14.23
  -7  -9   3   63.94   21.18
   7   9  -3   30.48   17.41
  -6  -9   3   27.50   15.79
   6   9  -3   -6.08   15.68
  -6  -9   3   50.03   18.23
  -5  -9   3   10.48   14.58
  -5  -9   3   16.84   14.69
   5   9  -3   -8.89   13.83
  -4  -9   3  123.01   16.04
  -4  -9   3  100.42   16.42
   4   9  -3  111.50   14.73
  -3  -9   3   -0.59   12.61
  -3  -9   3    9.50   11.41
   3   9  -3   10.00   13.27
   3   9  -3   -7.32   10.26
  -2  -9   3    3.16   10.63
   2   9  -3   14.33    9.80
   2   9  -3    7.83   12.31
  -1  -9   3   19.86   10.56
   1   9  -3   10.26    8.47
   1   9  -3   20.80   12.46
   0   9  -3  165.10   12.52
   0   9  -3  155.53   18.59
   0  -9   3  167.20   15.94
   1  -9   3   76.04   10.95
  -1   9  -3   90.40   14.97
  -1   9  -3   92.98   11.10
   2  -9   3   17.40    9.87
  -2   9  -3    1.30   12.92
  -2   9  -3   30.44    7.84
  -3   9  -3   34.63   13.76
  -3   9  -3   32.26    8.08
  -4   9  -3   53.19   12.00
   4  -9   3   57.39   16.48
  -4   9  -3   60.89   14.83
  -5   9  -3   17.82   12.29
   5  -9   3  -19.74   17.23
   6  -9   3  202.46   28.28
  -6   9  -3  198.44   19.05
   7  -9   3   41.28   23.50
  -7   9  -3   42.43   15.44
   8   8  -3   -5.75   17.84
  -8  -8   3   13.79   20.36
  -7  -8   3   82.33   20.06
   7   8  -3   69.00   17.05
  -6  -8   3   34.11   16.89
  -6  -8   3   19.30   14.63
   6   8  -3  -10.55   14.01
   5   8  -3   13.65   12.30
  -5  -8   3   43.27   15.12
  -5  -8   3   33.53   13.64
  -4  -8   3  107.66   14.48
  -4  -8   3  111.66   14.29
   4   8  -3   56.45   12.25
   3   8  -3   70.75   11.06
  -3  -8   3   94.39   12.71
  -3  -8   3  101.67   13.39
   2   8  -3    8.49   10.70
  -2  -8   3    4.04    9.32
   2   8  -3   16.16    8.20
  -1  -8   3   66.59   10.10
   1   8  -3   35.07    7.84
   1   8  -3   46.79   11.35
   0  -8   3   20.79    8.43
   0   8  -3    3.82   10.88
   0   8  -3   12.95    6.73
  -1   8  -3   28.18   11.46
  -1   8  -3    9.71    6.47
   1  -8   3   33.83    8.58
  -2   8  -3   -0.97   11.24
  -2   8  -3   24.81   11.03
  -2   8  -3    9.70    6.59
   2  -8   3   20.42    8.42
  -3   8  -3  570.93   25.74
  -3   8  -3  508.96   20.17
  -3   8  -3  504.19   23.75
  -3   8  -3  543.90   18.03
  -4   8  -3   -5.24    6.88
  -4   8  -3    2.25   14.20
  -4   8  -3   -1.55    9.67
  -4   8  -3   15.06   12.14
  -5   8  -3  112.35   18.58
  -5   8  -3  104.58   12.99
   6  -8   3   98.36   20.83
  -6   8  -3   65.07   13.13
   7  -8   3   20.38   21.93
  -7   8  -3   14.63   13.58
  -8   8  -3  174.44   21.22
   8  -8   3  185.52   27.51
  -8  -7   3  -27.51   19.30
   8   7  -3   -7.31   16.47
  -7  -7   3   21.19   17.43
   7   7  -3    9.71   14.86
   6   7  -3   71.82   14.22
  -6  -7   3   81.22   17.22
  -6  -7   3   60.10   14.60
   5   7  -3  171.67   16.89
  -5  -7   3  235.56   19.21
  -5  -7   3  302.96   22.92
  -4  -7   3  140.05   16.81
  -4  -7   3  170.31   17.15
   4   7  -3  100.19   14.29
  -3  -7   3  325.98   18.45
  -3  -7   3  368.93   19.24
   3   7  -3  297.44   15.76
   2   7  -3   59.24   10.80
  -2  -7   3   91.50   13.01
   2   7  -3   91.86   10.97
   1   7  -3  250.70   12.64
  -1  -7   3  262.60   14.78
   1   7  -3  289.00   16.64
   0   7  -3  201.00   15.43
   0  -7   3  200.26   13.07
   0   7  -3  222.75   10.59
   1  -7   3 1216.89   34.84
  -1   7  -3 1242.59   32.09
  -1   7  -3 1240.69   37.25
  -1   7  -3 1307.88   36.46
  -2   7  -3  116.09   14.93
  -2   7  -3   98.88   14.61
  -2   7  -3   99.55    9.63
  -2   7  -3   87.87   10.55
  -3   7  -3  491.48   18.38
  -3   7  -3  481.10   16.37
  -3   7  -3  479.82   21.74
  -3   7  -3  527.28   24.26
  -4   7  -3  323.59   22.74
  -4   7  -3  325.86   16.20
  -4   7  -3  297.27   18.32
   4  -7   3  316.82   14.07
  -5   7  -3    0.89    9.85
  -5   7  -3   12.68   14.42
   5  -7   3    4.36    7.08
  -6   7  -3   13.51   11.21
  -6   7  -3   17.69   16.22
  -7   7  -3    3.40   12.30
   7  -7   3   -6.19   19.62
  -8   7  -3    8.43   14.24
   8  -7   3   27.82   22.70
  -9  -6   3   16.76   21.60
   9   6  -3   18.87   17.57
  -8  -6   3    3.38   18.71
   8   6  -3  -25.01   14.74
  -7  -6   3  -12.53   16.06
   7   6  -3   -0.90   13.71
  -6  -6   3   89.61   13.93
  -6  -6   3  121.62   17.18
   6   6  -3   65.39   13.29
   5   6  -3    5.80   10.15
  -5  -6   3   11.81   11.02
  -5  -6   3   10.70   12.64
  -4  -6   3  104.80   15.05
   4   6  -3  112.08   12.98
  -4  -6   3  114.33   16.02
   3   6  -3  239.43   13.57
  -3  -6   3  274.45   16.55
  -3  -6   3  297.46   16.92
  -2  -6   3    9.81    7.37
   2   6  -3    3.23    7.89
   2   6  -3    3.89    5.92
  -1  -6   3   55.94    7.72
   1   6  -3   45.98    8.79
   1   6  -3   55.99    7.65
   1   6  -3   48.60    6.11
   0   6  -3  110.41   12.16
   0   6  -3  112.64    7.82
   0   6  -3   97.47    9.80
   0  -6   3  104.01    9.58
  -1   6  -3  823.73   25.59
   1  -6   3  817.34   24.13
  -1   6  -3  813.14   26.48
  -1   6  -3  839.62   22.25
  -2   6  -3 1342.95   33.69
  -2   6  -3 1342.21   36.05
  -2   6  -3 1360.06   38.36
  -2   6  -3 1338.90   39.23
  -3   6  -3  239.97   17.33
  -3   6  -3  259.39   15.55
  -3   6  -3  241.23   10.85
  -3   6  -3  234.56   12.69
  -4   6  -3   38.28    9.65
  -4   6  -3   49.83    8.72
   4  -6   3   53.12    6.96
  -4   6  -3   40.34   11.54
  -5   6  -3  252.47   21.35
  -5   6  -3  253.57   14.96
   5  -6   3  243.91   12.93
  -6   6  -3   46.71   11.07
   6  -6   3   60.31    8.31
  -6   6  -3   31.13   15.22
  -7   6  -3  118.26   16.21
  -7   6  -3  114.33   19.14
   8  -6   3   51.54   21.64
  -8   6  -3   38.14   14.58
  -9   6  -3   -6.87   16.11
   9  -6   3  -43.22   22.57
   9   5  -3   -6.05   16.29
  -9  -5   3  -26.60   19.67
   8   5  -3   -6.48   14.88
  -8  -5   3   -5.18   18.05
   7   5  -3    6.54   13.15
  -7  -5   3   -3.99   15.97
  -6  -5   3  439.21   22.68
   6   5  -3  422.72   20.51
  -6  -5   3  402.91   24.52
  -5  -5   3  171.64   17.28
  -5  -5   3  183.56   19.16
   5   5  -3  145.55   14.09
  -4  -5   3   20.25    9.18
  -4  -5   3   27.78   10.45
   4   5  -3   18.32    7.88
   3   5  -3    8.60    6.22
  -3  -5   3   21.28    7.92
  -3  -5   3    8.53    7.58
  -2  -5   3   52.47    7.71
   2   5  -3   43.24    4.51
   2   5  -3   51.59    6.23
  -2  -5   3   57.41    8.23
  -1  -5   3 1048.43   29.64
   1   5  -3 1081.90   30.83
   1   5  -3 1015.73   26.97
   1   5  -3 1056.75   28.49
   0  -5   3  123.35    8.64
   0   5  -3  111.78   10.74
   0   5  -3  124.94    7.36
   0   5  -3  135.96    9.56
  -1   5  -3   74.29    6.88
  -1   5  -3   54.37    6.71
   1  -5   3   64.01    7.03
  -1   5  -3   50.96    8.01
  -2   5  -3   51.26    7.15
  -2   5  -3   61.50    7.92
  -2   5  -3   58.46    7.90
  -2   5  -3   52.11    6.69
  -3   5  -3  188.54   12.82
  -3   5  -3  179.39   10.50
  -3   5  -3  193.77   15.25
  -3   5  -3  171.41    9.13
  -4   5  -3   77.80   11.32
   4  -5   3   83.81    8.67
  -4   5  -3   73.43   10.02
  -4   5  -3   65.39   10.86
  -5   5  -3    7.28    7.92
  -5   5  -3   -2.56   10.71
   5  -5   3    5.70    6.00
  -6   5  -3    1.37   12.80
  -6   5  -3   14.09    9.60
   6  -5   3    7.64    6.93
  -7   5  -3  134.58   18.42
   7  -5   3  112.82   12.34
  -7   5  -3  111.18   15.65
  -8   5  -3   75.94   14.91
   8  -5   3   50.08   20.64
   9  -5   3  256.56   29.11
   9   4  -3  -39.66   14.89
  -9  -4   3   16.30   20.01
  -8  -4   3   19.58   17.89
   8   4  -3   -8.44   13.32
   7   4  -3    4.11   12.12
  -7  -4   3    5.60   14.93
  -6  -4   3   20.81   13.78
   6   4  -3   29.94   10.60
  -6  -4   3   57.03   11.47
   5   4  -3  264.19   15.47
  -5  -4   3  274.25   17.78
  -5  -4   3  282.41   19.60
  -4  -4   3 1643.51   45.41
   4   4  -3 1604.28   44.65
   4   4  -3 1615.24   42.64
  -4  -4   3 1737.67   48.19
  -3  -4   3  134.50   12.82
   3   4  -3  118.73    9.72
  -3  -4   3  156.77   12.42
   3   4  -3  116.97    9.57
  -2  -4   3  501.97   18.62
  -2  -4   3  539.66   18.59
   2   4  -3  503.14   15.72
   2   4  -3  531.83   16.04
  -1  -4   3   12.50    4.76
   1   4  -3    8.47    3.57
  -1  -4   3    2.49    5.47
   1   4  -3   17.01    3.69
   0   4  -3  113.97    8.05
   0   4  -3  128.55    9.40
   0  -4   3  118.43    7.05
   0   4  -3  112.97    6.34
  -1   4  -3  213.37    8.26
  -1   4  -3  202.94   11.16
  -1   4  -3  202.38    7.89
  -1   4  -3  190.99   10.58
  -2   4  -3 3699.63   94.56
  -2   4  -3 3701.89   90.16
  -2   4  -3 3729.62   85.44
  -2   4  -3 3703.73   90.50
  -3   4  -3  857.84   22.59
  -3   4  -3  875.10   24.96
  -3   4  -3  875.87   24.27
  -3   4  -3  860.92   27.66
  -4   4  -3  198.93   10.83
   4  -4   3  198.52    9.67
  -4   4  -3  201.67   15.74
  -4   4  -3  199.50   11.46
   5  -4   3  414.68   14.59
  -5   4  -3  448.19   17.04
  -5   4  -3  400.32   21.20
  -6   4  -3   24.50   11.92
   6  -4   3   17.62    7.01
  -6   4  -3   26.17    9.50
   7  -4   3   17.91    8.05
  -7   4  -3    1.48   11.11
  -7   4  -3    8.12   13.27
   8  -4   3   76.28   11.00
  -8   4  -3   83.15   17.73
  -8   4  -3  100.12   15.35
  -9   4  -3   25.72   16.77
   9  -4   3  -13.83   20.34
 -10  -3   3  -17.46   22.01
  10   3  -3  -20.18   16.07
  -9  -3   3   17.50   19.64
   9   3  -3   20.27   15.43
  -8  -3   3   63.41   18.22
   8   3  -3   74.55   14.49
  -7  -3   3  -20.79   14.53
   7   3  -3    4.51   11.45
  -6  -3   3   -2.36    9.42
   6   3  -3    6.12    9.52
   6   3  -3  -16.77    9.28
  -6  -3   3    3.85   12.20
  -5  -3   3  572.89   25.08
  -5  -3   3  633.64   23.65
   5   3  -3  643.42   22.48
   5   3  -3  570.48   20.92
  -4  -3   3   47.43    9.81
   4   3  -3   52.73    7.64
  -4  -3   3   54.39    8.56
   4   3  -3   35.41    7.16
  -3  -3   3  981.59   29.81
  -3  -3   3  906.52   28.10
   3   3  -3  974.77   25.61
   3   3  -3  938.23   27.30
   2   3  -3  138.69    7.55
  -2  -3   3  116.94    9.62
  -2  -3   3  112.93    9.62
   2   3  -3  129.10    8.34
   1   3  -3   69.76    5.49
  -1  -3   3   63.79    7.07
   1   3  -3   68.15    6.31
  -1  -3   3   54.46    7.97
   0  -3   3  230.31   10.85
   0   3  -3  226.94    7.74
   0  -3   3  226.32    8.13
   0   3  -3  224.75    9.41
  -1   3  -3 1021.55   24.85
  -1   3  -3  989.56   27.30
  -1   3  -3 1028.72   25.77
  -1   3  -3 1009.13   28.09
  -2   3  -3  259.90   10.89
  -2   3  -3  257.66   12.41
  -2   3  -3  281.42    9.23
  -2   3  -3  286.01    9.60
   3  -3   3 2685.45   62.25
  -3   3  -3 2671.18   69.72
  -3   3  -3 2643.58   65.18
  -3   3  -3 2680.03   65.95
   4  -3   3  231.68    9.80
  -4   3  -3  219.64   10.93
  -4   3  -3  237.55   14.58
  -5   3  -3   48.08    9.79
  -5   3  -3   52.86    8.34
   5  -3   3   63.61    8.22
   6  -3   3   46.86    7.20
  -6   3  -3   52.50   10.28
  -6   3  -3   53.55   11.48
  -7   3  -3   81.47   13.23
  -7   3  -3   55.46   13.51
   7  -3   3   72.15    9.07
  -8   3  -3   18.77   13.81
   8  -3   3   -2.05    9.23
  -8   3  -3   -7.79   14.65
   9  -3   3   19.86   19.91
  -9   3  -3   12.64   16.99
   9  -3   3   29.76   11.50
 -10   3  -3   -8.70   19.29
  10  -3   3   -1.18   21.92
  10   2  -3   17.11   16.25
 -10  -2   3   23.77   23.01
   9   2  -3  -11.13   13.58
  -9  -2   3  -10.17   19.08
  -8  -2   3    6.20   16.62
   8   2  -3    5.96   13.66
   8   2  -3   12.96   12.13
   7   2  -3    8.00   10.66
  -7  -2   3   28.00   14.15
   7   2  -3   11.41   11.81
  -6  -2   3   31.57   12.41
   6   2  -3   20.73    9.35
   6   2  -3   17.72   10.15
  -6  -2   3   15.02    9.04
   5   2  -3   40.98    8.74
   5   2  -3   42.46    8.21
  -5  -2   3   38.33    8.61
  -5  -2   3   48.96   10.77
   4   2  -3  246.26   13.51
  -4  -2   3  252.89   13.99
   4   2  -3  247.47   12.34
  -4  -2   3  256.72   15.03
  -3  -2   3    5.91    5.44
  -3  -2   3    2.96    6.45
   3   2  -3    6.36    4.40
   3   2  -3    5.62    4.99
   2   2  -3   42.45    5.01
  -2  -2   3   47.19    5.59
  -2  -2   3   39.61    5.87
   2   2  -3   42.89    5.57
   1   2  -3   53.11    4.62
   1   2  -3   49.47    6.22
  -1  -2   3   49.68    6.91
  -1  -2   3   63.01    6.40
   0  -2   3 2280.79   55.91
   0   2  -3 2340.65   53.12
   0   2  -3 2309.20   58.44
   0  -2   3 2275.12   56.68
   1  -2   3   15.34    3.52
  -1   2  -3   15.19    2.45
  -1   2  -3   15.51    2.29
  -1   2  -3   16.64    3.54
  -2   2  -3  789.17   22.98
  -2   2  -3  765.38   19.71
   2  -2   3  830.28   21.25
  -2   2  -3  777.28   20.72
  -3   2  -3  725.32   20.33
   3  -2   3  734.22   19.37
   3  -2   3  708.39   18.79
  -3   2  -3  728.35   22.70
   4  -2   3  980.38   24.63
  -4   2  -3  933.82   26.85
  -4   2  -3  918.92   29.07
   4  -2   3  969.15   24.20
  -5   2  -3  131.41   11.64
  -5   2  -3   96.23   13.67
   5  -2   3  122.69    8.58
   6  -2   3   36.48    7.00
  -6   2  -3   43.42   10.06
  -6   2  -3   44.30   10.11
  -7   2  -3    6.12   11.17
  -7   2  -3   14.28   11.55
   7  -2   3    3.79    7.76
  -8   2  -3   70.04   15.34
  -8   2  -3   71.42   14.98
   8  -2   3   56.72   10.27
  -9   2  -3   22.95   17.21
   9  -2   3   14.04   18.95
   9  -2   3    6.14   11.11
  10  -2   3  137.30   24.12
  10  -2   3  141.74   18.12
 -10   2  -3  113.52   22.24
 -10  -1   3   76.77   23.06
  -9  -1   3   16.42   18.43
   9   1  -3   46.39   14.36
   9   1  -3   38.28   17.60
   8   1  -3   34.10   14.94
  -8  -1   3   44.99   16.86
   8   1  -3   31.71   12.35
   7   1  -3   19.23   10.47
   7   1  -3   32.48   12.59
  -7  -1   3   18.31   13.43
  -6  -1   3  114.12   12.96
   6   1  -3  119.34   12.71
   6   1  -3  128.79   15.46
  -6  -1   3  100.00   15.22
  -5  -1   3  244.59   15.71
   5   1  -3  255.50   15.41
  -5  -1   3  258.28   13.82
   5   1  -3  255.04   13.20
  -4  -1   3  195.82   12.64
  -4  -1   3  167.92   11.73
   4   1  -3  179.42   10.53
   4   1  -3  194.51   12.58
   3   1  -3 2437.51   63.72
   3   1  -3 2482.29   58.27
  -3  -1   3 2482.98   61.71
  -3  -1   3 2483.34   62.76
   2   1  -3  157.49    9.09
  -2  -1   3  166.75    8.47
  -2  -1   3  166.12    9.14
   2   1  -3  154.95    6.76
   1   1  -3  833.30   19.84
  -1  -1   3  820.26   21.53
  -1  -1   3  792.57   22.17
   1   1  -3  821.70   22.82
   0  -1   3 1572.40   38.44
   0   1  -3 1469.72   39.72
   0   1  -3 1571.99   35.72
  -1   1  -3    6.42    1.66
  -1   1  -3    7.17    1.84
   1  -1   3    6.82    2.59
  -1   1  -3    8.85    2.68
  -2   1  -3 1446.06   36.34
  -2   1  -3 1408.75   38.50
   2  -1   3 1486.96   35.78
   2  -1   3 1500.88   34.51
   3  -1   3 1702.83   40.41
  -3   1  -3 1649.03   44.55
  -3   1  -3 1654.36   42.65
   3  -1   3 1694.54   39.84
  -4   1  -3  651.58   20.85
  -4   1  -3  663.72   21.86
   4  -1   3  661.35   18.21
  -5   1  -3  229.08   13.93
  -5   1  -3  243.86   14.78
   5  -1   3  255.37   10.82
  -6   1  -3   44.54   10.67
   6  -1   3   46.37    7.33
  -6   1  -3   53.46    9.89
  -7   1  -3   79.86   12.22
   7  -1   3   77.05    9.31
  -7   1  -3   84.77   13.52
  -8   1  -3   17.58   12.72
  -8   1  -3   -8.56   14.46
   8  -1   3    9.79    9.21
   9  -1   3  309.18   26.20
  -9   1  -3  299.70   25.68
   9  -1   3  235.28   17.94
 -10   1  -3  -30.79   19.99
  10  -1   3    6.83   20.52
  10  -1   3   18.46   13.97
 -10   0   3   22.70   21.91
  10   0  -3   28.05   20.96
   9   0  -3    4.07   17.85
  -9   0   3    5.26   18.27
   8   0  -3   78.50   16.55
  -8   0   3   85.83   16.88
   8   0  -3   50.53   11.76
   7   0  -3  242.34   15.92
   7   0  -3  255.17   20.37
  -7   0   3  298.46   20.16
   6   0  -3   -2.10    9.83
   6   0  -3    6.37    7.76
  -6   0   3    3.60    6.56
  -6   0   3   -5.11    9.60
  -5   0   3   71.77    9.38
  -5   0   3   62.98    6.95
   5   0  -3   62.21    9.83
   5   0  -3   71.54    9.68
  -4   0   3 1514.24   38.73
  -4   0   3 1522.68   40.31
   4   0  -3 1447.58   37.05
   4   0  -3 1445.24   41.47
  -3   0   3   55.78    7.25
   3   0  -3   41.18    6.05
  -3   0   3   54.25    7.23
   3   0  -3   53.57    6.39
   2   0  -3 6678.83  165.94
   2   0  -3 6623.27  151.44
  -2   0   3 6753.48  160.51
  -2   0   3 6745.19  158.81
  -1   0   3 2527.12   61.24
   1   0  -3 2567.67   64.08
   1   0  -3 2527.44   57.66
  -1   0   3 2498.91   61.01
   0   0   3 1953.31   47.35
   0   0  -3 1931.03   44.69
   0   0  -3 1966.39   49.85
  -1   0  -3  648.73   17.08
   1   0   3  652.14   16.63
   1   0   3  638.00   15.75
  -1   0  -3  647.16   18.16
   2   0   3 6118.48  137.33
  -2   0  -3 6139.92  146.08
   2   0   3 6150.69  142.87
  -2   0  -3 5864.43  150.03
   3   0   3  221.22    8.28
  -3   0  -3  246.43   10.97
  -3   0  -3  213.42   10.20
  -4   0  -3 1423.12   39.38
  -4   0  -3 1463.30   39.58
   4   0   3 1424.52   35.30
  -5   0  -3  451.16   18.89
  -5   0  -3  436.61   17.42
   5   0   3  431.49   15.02
  -6   0  -3  126.15   13.72
   6   0   3  139.74   10.58
  -6   0  -3  127.02   15.07
  -7   0  -3   73.28   11.34
  -7   0  -3   73.26   14.46
   7   0   3   81.59   11.13
   8   0   3   41.21   10.55
  -8   0  -3   48.55   12.48
  -8   0  -3   29.69   15.69
   9   0   3   63.44   18.38
   9   0   3   33.07   12.72
  -9   0  -3   33.64   18.52
 -10   0  -3   -4.45   20.88
  10   0   3   74.96   21.03
  10   0   3   64.63   15.24
  10  -1  -3    3.56   21.32
 -10   1   3   -7.04   20.98
   9  -1  -3  180.92   24.94
  -9   1   3  177.67   24.62
   8  -1  -3   58.44   16.51
  -8   1   3   31.96   15.24
   7  -1  -3  182.50   19.38
  -7   1   3  193.85   17.98
   7  -1  -3  202.58   14.34
  -6   1   3   41.55    6.81
   6  -1  -3   27.56   11.16
   6  -1  -3   45.72    8.29
  -6   1   3   36.44   10.42
  -5   1   3   18.53    7.71
   5  -1  -3    1.33    8.61
   5  -1  -3   12.07    5.95
  -5   1   3   14.62    5.35
  -4   1   3   71.03    8.81
   4  -1  -3   69.27    8.62
  -4   1   3   71.26    7.76
   4  -1  -3   68.49    7.53
   3  -1  -3  245.37   12.49
   3  -1  -3  264.33    9.28
  -3   1   3  254.70   10.44
  -3   1   3  270.57   10.07
   2  -1  -3  359.41   13.49
  -2   1   3  369.13   11.69
  -2   1   3  381.80   11.60
   2  -1  -3  379.13   10.03
  -1   1   3  557.00   14.49
   1  -1  -3  551.23   13.14
  -1   1   3  537.44   14.92
   1  -1  -3  568.56   16.58
   0  -1  -3  489.46   14.47
   0  -1  -3  489.25   11.64
   0   1   3  467.15   12.87
  -1  -1  -3 2165.98   55.45
   1   1   3 2188.47   50.18
   1   1   3 2221.66   52.33
  -1  -1  -3 2184.48   54.10
   2   1   3 2126.92   49.23
  -2  -1  -3 2027.14   54.27
   2   1   3 2163.53   50.56
  -2  -1  -3 2162.24   54.01
   3   1   3  937.54   23.02
  -3  -1  -3  891.47   25.29
  -3  -1  -3  877.91   27.14
   3   1   3  905.18   22.05
  -4  -1  -3 1364.36   40.33
   4   1   3 1458.27   35.28
  -4  -1  -3 1413.35   38.34
   5   1   3  357.59   13.22
  -5  -1  -3  337.13   15.08
  -5  -1  -3  326.00   17.93
  -6  -1  -3  451.48   23.23
  -6  -1  -3  517.00   19.86
   6   1   3  503.54   17.51
   7   1   3   13.81    8.45
  -7  -1  -3   -2.49   13.17
  -7  -1  -3   12.58    9.43
   8   1   3   73.31   11.66
  -8  -1  -3   81.87   12.86
  -8  -1  -3   51.51   16.52
  -9  -1  -3   21.24   18.47
   9   1   3    4.39   12.61
   9   1   3   19.33   16.93
 -10  -1  -3  -34.88   21.11
  10   1   3    9.94   14.71
  10   1   3   30.29   19.30
  10  -2  -3   -1.35   21.71
 -10   2   3   15.71   20.56
   9  -2  -3   99.14   21.00
  -9   2   3  109.95   19.52
   8  -2  -3   30.43   16.92
  -8   2   3   41.46   15.15
   7  -2  -3  219.08   21.72
  -7   2   3  260.48   18.83
   6  -2  -3  -10.68   11.09
  -6   2   3    6.00    9.26
   6  -2  -3    1.37    6.95
  -5   2   3  204.04   13.20
   5  -2  -3  215.56   11.13
  -5   2   3  225.18   10.80
   5  -2  -3  210.60   16.26
  -4   2   3  183.37    9.09
  -4   2   3  181.19   10.61
   4  -2  -3  180.97    8.95
   4  -2  -3  153.99   13.18
   3  -2  -3  204.74   12.02
  -3   2   3  206.95    9.30
  -3   2   3  193.78    8.60
   3  -2  -3  206.72    7.69
  -2   2   3  385.77   11.84
   2  -2  -3  388.22   14.22
  -2   2   3  385.80   12.07
   1  -2  -3  975.37   26.79
  -1   2   3  937.56   24.73
  -1   2   3 1024.66   25.07
   0  -2  -3  729.17   19.22
   0   2   3  734.83   17.48
   0  -2  -3  760.56   20.72
   0   2   3  750.12   19.08
   1   2   3 2804.08   62.86
  -1  -2  -3 2698.90   68.88
  -1  -2  -3 2691.22   67.36
   1   2   3 2782.00   65.43
  -2  -2  -3  124.28    6.44
   2   2   3  138.27    6.37
   2   2   3  144.78    5.44
  -2  -2  -3  105.32    8.53
   3   2   3 1923.66   46.19
  -3  -2  -3 1904.33   49.35
  -3  -2  -3 1911.96   51.78
   3   2   3 1945.43   45.92
  -4  -2  -3  331.29   17.78
  -4  -2  -3  374.64   13.80
   4   2   3  383.23   11.19
   4   2   3  389.36   13.18
   5   2   3    3.58    5.56
   5   2   3   -0.69    3.60
  -5  -2  -3   12.76    5.70
  -5  -2  -3    7.29   10.06
  -6  -2  -3  166.10   13.29
  -6  -2  -3  176.26   18.29
   6   2   3  186.01   12.36
  -7  -2  -3    2.13    8.64
  -7  -2  -3    6.43   13.81
   7   2   3    4.55    8.84
  -8  -2  -3   18.63   11.01
   8   2   3   44.50   11.82
  -8  -2  -3   11.72   16.87
   9   2   3   48.16   15.92
   9   2   3   58.83   14.33
  -9  -2  -3   36.36   19.41
 -10  -2  -3  130.63   24.16
  10   2   3  161.99   20.53
  10  -3  -3  -21.51   22.25
 -10   3   3   14.62   20.05
   9  -3  -3   24.50   19.97
  -9   3   3   40.78   17.66
   8  -3  -3   48.96   18.23
  -8   3   3   41.39   14.77
  -7   3   3  178.08   16.87
   7  -3  -3  156.65   21.40
   6  -3  -3   45.39   12.69
  -6   3   3   52.54   10.12
  -5   3   3   14.49    5.48
   5  -3  -3    7.67    9.92
   5  -3  -3    5.86    5.54
  -5   3   3    6.64    7.19
  -4   3   3  249.66   11.79
   4  -3  -3  229.53   15.23
  -4   3   3  241.49   10.60
   3  -3  -3 2933.51   76.17
  -3   3   3 2957.07   72.59
  -3   3   3 2914.01   71.09
   2  -3  -3  231.78   11.11
  -2   3   3  204.46    8.60
  -2   3   3  225.65    8.96
   1  -3  -3 2678.08   67.32
  -1   3   3 2707.10   64.84
  -1   3   3 2554.89   63.77
   0  -3  -3  129.62    6.38
   0   3   3  124.65    5.38
   0  -3  -3  126.83    7.44
   0   3   3  127.25    5.95
  -1  -3  -3  216.46    9.05
   1   3   3  216.50    7.65
  -1  -3  -3  217.42    8.64
   1   3   3  221.08    7.89
  -2  -3  -3 1813.91   47.08
   2   3   3 1865.03   45.09
  -2  -3  -3 1832.62   48.42
   2   3   3 1898.84   44.34
   3   3   3 1057.31   27.52
  -3  -3  -3 1043.85   28.31
  -3  -3  -3 1097.83   31.84
   3   3   3 1061.32   27.04
   4   3   3  138.79    7.64
  -4  -3  -3  180.78   14.55
   4   3   3  134.25    9.87
  -4  -3  -3  134.92    8.72
  -5  -3  -3  130.02   10.33
   5   3   3  121.52   10.85
   5   3   3  121.83    8.47
  -5  -3  -3  152.11   16.18
  -6  -3  -3  100.75   14.89
   6   3   3   88.39   12.55
  -6  -3  -3   99.12   11.87
   7   3   3    2.42    9.57
  -7  -3  -3   -7.31   14.00
  -7  -3  -3   14.49    8.59
   8   3   3   41.64   12.78
  -8  -3  -3   68.81   18.53
   9   3   3  -11.14   13.78
  -9  -3  -3   23.86   19.82
 -10  -3  -3    6.94   21.70
  10   3   3   34.81   16.45
   9  -4  -3    6.99   20.68
  -9   4   3  -17.73   15.72
  -8   4   3   85.40   15.27
   8  -4  -3  138.99   20.87
   7  -4  -3   23.72   15.10
  -7   4   3   14.56   11.22
   6  -4  -3   38.69   13.53
  -6   4   3   32.75    9.61
  -5   4   3  279.95   14.32
  -5   4   3  295.20   12.88
   5  -4  -3  267.35   18.77
   4  -4  -3   75.40    6.30
  -4   4   3   63.05    8.45
  -4   4   3   54.90    7.50
   4  -4  -3   66.24   10.29
   3  -4  -3  141.36   12.21
  -3   4   3  125.25    9.09
  -3   4   3  138.19    8.49
  -2   4   3  406.46   13.78
  -2   4   3  412.25   13.56
   2  -4  -3  431.99   15.86
  -1   4   3 1207.33   31.31
  -1   4   3 1215.11   31.73
   1  -4  -3 1230.61   33.18
   0  -4  -3  199.45    8.90
   0  -4  -3  197.61    9.13
   0   4   3  209.78    8.56
   0   4   3  215.05    7.18
   1   4   3  608.30   16.76
  -1  -4  -3  577.49   18.00
   1   4   3  580.37   16.46
  -1  -4  -3  576.95   17.06
   2   4   3  231.49   10.59
   2   4   3  229.92    9.22
  -2  -4  -3  241.14   11.86
  -2  -4  -3  242.07    8.72
   3   4   3   22.34    4.25
  -3  -4  -3   14.47    6.94
   3   4   3   14.53    5.72
  -3  -4  -3    8.52    3.29
  -4  -4  -3  223.62   15.39
   4   4   3  219.20   12.28
   4   4   3  187.23    9.90
  -4  -4  -3  215.39    9.95
  -5  -4  -3  682.34   20.87
  -5  -4  -3  679.69   27.61
   5   4   3  667.11   22.60
   5   4   3  662.26   20.46
   6   4   3   31.92    9.63
  -6  -4  -3   60.79   14.08
  -6  -4  -3   43.67    7.67
  -7  -4  -3   50.76   16.42
   7   4   3   52.19   11.72
   8   4   3   10.15   12.60
  -8  -4  -3    1.29   16.93
   9   4   3  103.67   16.38
  -9  -4  -3  126.79   22.47
  10   4   3   -4.90   15.76
 -10  -4  -3  -46.49   21.06
   9  -5  -3   52.07   22.56
  -9   5   3   14.19   16.11
   8  -5  -3  246.90   27.09
  -8   5   3  174.90   18.93
   7  -5  -3   20.23   16.44
  -7   5   3   -0.84   11.18
  -6   5   3  306.14   16.86
   6  -5  -3  280.85   22.04
  -5   5   3   30.07    8.41
   5  -5  -3   16.23   11.98
  -5   5   3   32.91    7.63
  -4   5   3   88.03   10.28
   4  -5  -3   82.62   11.48
  -4   5   3   64.55    9.55
  -3   5   3  130.32   10.03
  -3   5   3  138.55    9.63
   3  -5  -3  145.20   13.36
  -2   5   3   52.94    6.04
   2  -5  -3   86.34   10.87
  -2   5   3   59.46    8.14
  -1   5   3  247.60    7.29
  -1   5   3  249.76   10.92
  -1   5   3  269.30   11.01
   1  -5  -3  261.32   11.95
   0   5   3   95.08    7.28
   0  -5  -3   76.72    7.71
   0  -5  -3   86.32    7.92
   0   5   3   89.01    5.70
   1   5   3  201.80    9.47
  -1  -5  -3  209.34    9.38
  -1  -5  -3  227.27   11.02
   1   5   3  224.64    9.74
  -2  -5  -3  318.88   10.80
   2   5   3  309.62   12.07
  -2  -5  -3  322.02   14.42
   2   5   3  319.36   13.11
  -3  -5  -3   70.63    5.87
   3   5   3   76.53    8.09
   3   5   3   83.27   10.04
  -3  -5  -3   80.76   11.40
  -4  -5  -3   36.68    9.80
   4   5   3   36.84    7.96
  -4  -5  -3   30.44    4.36
   4   5   3   23.84    6.21
   5   5   3  278.63   15.73
  -5  -5  -3  295.58   19.96
   5   5   3  287.60   14.02
   6   5   3  228.13   16.38
  -6  -5  -3  223.73   20.52
   7   5   3  117.99   16.34
  -7  -5  -3  160.09   21.71
   8   5   3    1.51   13.02
  -8  -5  -3  -18.85   17.38
  -9  -5  -3   97.01   21.55
   9   5   3  105.00   16.83
 -10  -5  -3   29.52   22.48
  10   5   3   10.52   17.45
   9  -6  -3   27.99   23.54
  -9   6   3   25.73   16.53
   8  -6  -3   23.42   21.26
  -8   6   3   30.24   14.15
  -7   6   3   80.07   13.03
   7  -6  -3   78.96   19.26
   6  -6  -3  277.84   23.87
  -6   6   3  343.06   18.00
   5  -6  -3   17.59   12.79
  -5   6   3   40.09    9.27
  -5   6   3   26.61    8.73
  -4   6   3  189.57   12.21
   4  -6  -3  204.87   17.46
  -4   6   3  179.33   12.84
   3  -6  -3   96.08   14.25
  -3   6   3   68.31   10.22
  -3   6   3   74.23    9.82
  -2   6   3  928.93   27.17
   2  -6  -3  982.81   29.25
  -2   6   3  973.04   22.26
  -2   6   3  875.95   26.48
   1  -6  -3  194.92   11.88
  -1   6   3  186.24   11.02
  -1   6   3  194.14    6.98
  -1   6   3  205.66   11.07
   0  -6  -3  878.77   25.59
   0  -6  -3  872.96   24.97
   0   6   3  857.88   24.87
   0   6   3  874.93   21.96
  -1  -6  -3  182.04   11.51
   1   6   3  214.25   10.04
   1   6   3  186.68   10.61
  -1  -6  -3  194.39    9.65
   2   6   3  723.99   21.92
  -2  -6  -3  726.03   24.14
   2   6   3  711.66   22.00
  -3  -6  -3 1777.86   49.89
   3   6   3 1780.50   46.12
   3   6   3 1772.92   45.86
   4   6   3   31.68    7.57
  -4  -6  -3   33.27   10.24
   4   6   3   31.03    8.96
   5   6   3   85.23   11.62
   5   6   3   90.30   12.05
  -5  -6  -3   72.66   12.61
  -6  -6  -3  114.71   16.51
   6   6   3   84.63   13.05
  -7  -6  -3   43.02   16.57
   7   6   3    1.42   12.59
  -8  -6  -3   79.81   20.10
   8   6   3   81.24   15.27
  -9  -6  -3   42.67   21.28
   9   6   3   26.13   16.23
  -8   7   3    2.68   14.03
   8  -7  -3  -31.99   20.87
   7  -7  -3   70.29   20.61
  -7   7   3   67.05   13.69
   6  -7  -3   -4.44   16.07
  -6   7   3   -3.07   10.55
   5  -7  -3    4.10   13.90
  -5   7   3   -7.47    9.13
  -5   7   3   -4.33    9.50
  -4   7   3  274.84   15.83
  -4   7   3  256.39   15.21
   4  -7  -3  282.60   20.55
   3  -7  -3  309.94   18.31
  -3   7   3  301.31   15.51
  -3   7   3  308.70   15.38
  -2   7   3   17.04    7.04
   2  -7  -3    3.50    7.68
  -2   7   3    4.96    7.24
  -1   7   3  553.11   14.61
  -1   7   3  517.35   18.95
   1  -7  -3  536.88   19.40
   1  -7  -3  555.75   19.28
   0  -7  -3  890.79   26.48
   0  -7  -3  920.14   27.67
   0   7   3  901.16   26.91
   0   7   3  937.62   23.58
  -1  -7  -3  420.14   17.36
   1   7   3  409.38   14.39
  -1  -7  -3  407.07   14.60
   1   7   3  415.57   16.60
  -2  -7  -3  114.21   12.61
   2   7   3  125.02   11.28
   2   7   3   87.79   11.12
   3   7   3  198.24   13.60
  -3  -7  -3  223.60   15.79
   3   7   3  214.82   14.60
  -4  -7  -3   -4.04    9.78
   4   7   3    3.96    8.27
   4   7   3    1.00    9.52
   5   7   3   11.75    9.29
  -5  -7  -3   37.77   12.11
   5   7   3   14.04   10.98
   6   7   3  142.33   17.59
  -6  -7  -3  140.10   20.55
   7   7   3   -4.37   13.21
  -7  -7  -3   39.33   16.91
   8   7   3    9.06   14.89
  -8  -7  -3  -12.27   18.24
  -9  -7  -3   16.11   21.55
   9   7   3    4.39   16.82
   8  -8  -3  -14.13   22.64
  -8   8   3   33.40   15.96
   7  -8  -3   83.58   22.01
  -7   8   3   80.50   14.84
  -6   8   3   -0.31   11.61
   6  -8  -3    1.34   17.79
  -5   8   3   59.95   11.87
  -5   8   3   81.29   12.52
   5  -8  -3   69.10   16.44
   4  -8  -3   27.49   13.48
  -4   8   3   34.88   10.64
  -4   8   3   48.24   10.74
  -3   8   3   19.68    9.11
   3  -8  -3   40.16   11.54
  -3   8   3   20.88    9.67
  -2   8   3  426.65   18.09
  -2   8   3  422.09   18.86
   2  -8  -3  437.08   20.18
   1  -8  -3  166.14   13.06
   1  -8  -3  155.57   12.86
  -1   8   3  127.99   13.32
   0   8   3    4.94    7.77
   0  -8  -3   22.91    8.33
   0   8   3   20.03    5.26
  -1  -8  -3  297.64   16.10
   1   8   3  283.44   15.00
   1   8   3  286.29   13.11
  -2  -8  -3  111.60   14.08
   2   8   3   90.99   12.14
   2   8   3  125.31   13.14
  -3  -8  -3   21.25   10.27
   3   8   3   37.30    9.90
   3   8   3   16.76    9.15
   4   8   3    0.25   11.03
   4   8   3    4.40    9.44
  -4  -8  -3   14.84   11.63
  -5  -8  -3  -11.83   12.10
   5   8   3    7.02   10.37
   5   8   3   -5.09   12.02
   6   8   3  -14.03   13.27
  -6  -8  -3   -3.78   14.16
   7   8   3   91.60   16.86
  -7  -8  -3  108.42   20.34
   8   8   3   91.74   18.14
  -8  -8  -3   56.13   21.14
   7  -9  -3   30.15   22.63
  -7   9   3   29.71   14.57
   6  -9  -3  216.56   27.80
  -6   9   3  221.36   18.79
   5  -9  -3  154.77   24.12
  -5   9   3  155.02   19.68
  -5   9   3  159.12   17.01
  -4   9   3   14.39   11.02
  -4   9   3   45.00   12.57
   4  -9  -3   23.06   14.38
  -3   9   3   27.18   10.92
   3  -9  -3    1.59   11.36
  -3   9   3    7.51   10.30
  -2   9   3   44.85   11.36
   2  -9  -3   51.10   10.84
   2  -9  -3   66.26   10.31
   1  -9  -3    8.80    9.02
  -1   9   3    7.90    9.46
   0   9   3   17.12    9.57
   0  -9  -3   18.71    9.49
   1   9   3   74.83    8.65
  -1  -9  -3   86.73   11.44
   1   9   3   57.58   10.37
   2   9   3  271.39   17.14
  -2  -9  -3  264.28   18.34
   2   9   3  297.68   15.84
  -3  -9  -3   98.18   13.88
   3   9   3  107.25   14.97
   3   9   3   75.58   11.90
  -4  -9  -3  162.17   19.00
   4   9   3  160.75   17.26
   4   9   3  166.79   17.76
   5   9   3   13.59   12.12
   5   9   3   16.76   14.06
  -5  -9  -3   36.23   14.63
  -6  -9  -3   15.38   15.51
   6   9   3  -20.72   14.74
  -7  -9  -3   65.14   20.17
   7   9   3   45.92   17.08
  -8  -9  -3  -26.87   19.42
   8   9   3   -7.40   17.95
   6 -10  -3   97.65   22.59
  -6  10   3   79.27   16.18
  -5  10   3    7.26   13.01
  -5  10   3   18.31   14.56
   5 -10  -3   -6.71   17.76
  -4  10   3  166.22   16.99
   4 -10  -3  156.16   22.47
  -4  10   3  185.50   19.95
  -3  10   3   32.72   13.10
  -3  10   3   11.76   11.75
  -2  10   3  284.38   18.99
   2 -10  -3  241.14   17.78
   1 -10  -3    7.47   10.44
  -1  10   3    3.25   11.13
   0  10   3  137.25   15.76
   0 -10  -3  127.07   15.65
  -1 -10  -3   41.58   12.21
   1  10   3   50.74   12.02
   2  10   3  252.76   19.19
   2  10   3  278.26   16.97
  -2 -10  -3  240.61   19.64
   3  10   3    5.95   12.13
   3  10   3   -4.79   11.03
  -3 -10  -3   -3.22   12.57
  -4 -10  -3   21.86   14.32
   4  10   3    7.07   13.14
   4  10   3    3.78   13.16
   5  10   3   37.01   15.54
  -5 -10  -3   32.77   16.11
   5  10   3   46.70   14.11
   6  10   3  -12.24   16.23
   6  10   3   16.64   14.36
  -6 -10  -3   34.02   17.37
   7  10   3  -26.35   17.08
  -7 -10  -3    1.55   19.43
   5 -11  -3   15.13   19.05
  -5  11   3    8.15   16.85
  -5  11   3   18.45   14.81
  -4  11   3   -1.86   15.50
  -4  11   3   -9.11   13.31
   3 -11  -3   14.26   13.07
  -3  11   3   16.64   14.98
   2 -11  -3    5.82   12.52
  -2  11   3   -3.32   13.56
  -1  11   3   71.80   14.89
   1 -11  -3   63.81   13.46
   0 -11  -3  165.89   18.11
   0  11   3  139.21   18.82
   1  11   3   34.01   13.62
  -1 -11  -3   79.15   14.80
   2  11   3  114.44   15.91
  -2 -11  -3  128.65   16.69
   3  11   3  179.55   18.53
  -3 -11  -3  151.96   21.42
   3  11   3  147.57   20.13
   4  11   3   -4.64   14.32
   4  11   3   13.19   14.83
  -4 -11  -3   29.03   16.65
  -5 -11  -3  -10.54   16.38
   5  11   3  -12.70   15.85
   5  11   3   26.84   15.63
   6  11   3   -0.94   17.54
   6  11   3   11.84   15.90
  -6 -11  -3   33.46   18.23
   4 -12  -3   32.08   15.34
  -4  12   3   50.20   19.76
  -3  12   3    6.37   17.54
   3 -12  -3    1.40   14.72
   2 -12  -3   96.05   16.09
  -2  12   3  113.71   18.76
  -1  12   3   -3.33   15.93
   1 -12  -3   12.49   13.99
   0  12   3   17.55   15.66
   0 -12  -3   30.89   14.90
   1  12   3   -9.47   15.02
  -1 -12  -3   17.09   15.17
  -2 -12  -3   32.09   15.93
   2  12   3   15.79   15.53
   3  12   3   11.57   15.45
  -3 -12  -3    4.30   16.16
   4  12   3   19.60   16.30
  -4 -12  -3   57.22   18.78
   4  12   3   32.38   16.63
   5  12   3   14.18   17.01
   5  12   3  -37.61   16.82
  -5 -12  -3  -12.14   17.57
   2 -13  -3  -15.09   15.20
  -2  13   3  -11.88   18.61
   1 -13  -3   64.13   17.43
  -1  13   3   52.82   19.33
   0  13   3  -18.97   16.80
   0 -13  -3   12.55   16.29
  -1 -13  -3   38.64   17.51
   1  13   3    2.58   17.76
  -2 -13  -3   29.75   18.05
   2  13   3   45.35   18.23
   3  13   3   67.81   19.72
  -3 -13  -3   81.72   20.19
  -2 -12   4  276.38   26.39
   2  12  -4  217.53   21.25
   1  12  -4  -13.85   13.01
  -1 -12   4   29.09   20.37
   0  12  -4   16.66   12.84
   0  12  -4   13.88   19.29
  -1  12  -4  -29.36   18.68
  -2  12  -4    3.99   19.90
  -4 -11   4   17.68   18.34
   4  11  -4   -9.75   16.11
   3  11  -4   59.63   15.77
  -3 -11   4   44.69   19.01
  -2 -11   4   38.12   18.33
   2  11  -4   44.43   13.68
   1  11  -4   56.60   17.95
   1  11  -4   78.24   13.31
   0  11  -4  156.57   23.13
   0  11  -4  147.86   15.85
  -1  11  -4    7.11   10.45
  -1  11  -4   16.46   17.65
  -2  11  -4   73.97   11.82
  -2  11  -4   56.29   18.97
  -3  11  -4   39.77   18.73
   6  10  -4  -39.31   16.98
  -6 -10   4  -12.72   17.27
   5  10  -4  -12.11   15.78
  -5 -10   4   -8.18   16.86
  -4 -10   4    8.50   13.93
  -4 -10   4   13.81   16.66
   4  10  -4   13.79   14.14
  -3 -10   4   39.56   13.67
   3  10  -4   56.49   13.92
  -3 -10   4   24.06   16.69
   2  10  -4   73.12   12.96
  -2 -10   4   92.61   17.44
  -2 -10   4   81.15   14.18
  -1 -10   4   25.24   12.13
   1  10  -4    9.03   14.57
   1  10  -4   12.48   10.44
   0 -10   4    7.03   10.91
   0  10  -4   -7.06   14.74
   0  10  -4   -7.64    9.34
   1 -10   4   41.31   11.78
  -1  10  -4   35.46   15.55
  -1  10  -4   52.91    9.98
  -2  10  -4   49.64   10.13
   2 -10   4   44.43   11.77
  -2  10  -4   56.50   16.58
  -3  10  -4   23.74   16.66
  -3  10  -4   45.99   10.09
   3 -10   4   23.18   11.90
  -4  10  -4  369.21   26.38
  -5  10  -4   34.21   13.62
   6 -10   4  204.74   26.41
  -7  -9   4   33.23   18.61
   7   9  -4  -10.77   17.67
   6   9  -4  -15.12   15.99
  -6  -9   4   -2.72   16.96
  -6  -9   4    0.93   16.74
  -5  -9   4    9.79   15.56
   5   9  -4    8.08   14.70
  -5  -9   4  -20.72   15.18
  -4  -9   4   43.94   13.68
   4   9  -4    7.37   12.84
  -4  -9   4   51.36   15.56
   3   9  -4  299.62   18.48
  -3  -9   4  249.48   19.58
  -3  -9   4  265.40   21.45
  -2  -9   4   57.11   12.29
  -2  -9   4   56.20   14.43
   2   9  -4   43.01   10.79
   1   9  -4  309.33   16.34
  -1  -9   4  319.26   18.68
   1   9  -4  348.67   21.88
   0   9  -4   11.21   12.89
   0  -9   4    5.95    9.39
   0   9  -4   -5.70    8.02
   1  -9   4    7.48    9.23
  -1   9  -4   14.94    8.13
  -1   9  -4   12.31   13.12
   2  -9   4   81.17   11.01
  -2   9  -4   73.61   15.34
  -2   9  -4   79.49    9.51
   3  -9   4    6.79    9.68
  -3   9  -4    8.33   14.05
  -3   9  -4   14.28    8.38
  -4   9  -4  110.27   12.80
  -4   9  -4   97.17   19.04
  -4   9  -4  120.21   16.84
  -4   9  -4  123.45   15.19
  -5   9  -4   52.13   18.98
  -5   9  -4   41.44   12.54
   6  -9   4   -0.16   21.39
  -6   9  -4   16.12   13.95
   7  -9   4   -5.38   23.65
  -7   9  -4    7.33   14.73
  -7  -8   4   15.04   18.44
  -7  -8   4   24.92   16.64
   7   8  -4   19.69   16.61
   6   8  -4   16.61   14.43
  -6  -8   4  -13.45   15.06
  -6  -8   4   24.36   16.89
   5   8  -4  -13.16   12.43
  -5  -8   4   -6.65   13.76
  -5  -8   4   17.38   14.58
  -4  -8   4    0.20   12.37
  -4  -8   4    4.36   11.34
   4   8  -4    3.31   11.10
   3   8  -4   -1.47    9.35
  -3  -8   4   15.83   10.48
  -3  -8   4  -14.18   11.60
  -2  -8   4  417.25   21.73
  -2  -8   4  395.23   19.96
   2   8  -4  372.89   17.08
  -1  -8   4  414.69   19.52
   1   8  -4  434.58   21.72
   1   8  -4  423.19   17.16
   0  -8   4   78.58   10.18
   0   8  -4   97.46   13.45
   0   8  -4   88.85   10.93
  -1   8  -4  394.38   15.51
  -1   8  -4  416.99   21.47
   1  -8   4  403.13   17.93
  -2   8  -4   69.25   11.78
  -2   8  -4   45.58    7.96
   2  -8   4   70.58    9.72
  -2   8  -4   55.24   13.06
  -3   8  -4   85.01   14.38
  -3   8  -4   90.38   10.65
  -3   8  -4   85.31   10.73
  -3   8  -4   79.21   13.74
  -4   8  -4   10.18    7.61
  -4   8  -4    3.59   12.38
  -4   8  -4   -1.12   14.68
  -4   8  -4   -5.89    9.76
  -5   8  -4   -1.48   11.20
   5  -8   4  -10.78    8.53
  -5   8  -4  -11.60   16.19
  -6   8  -4    1.64   11.79
  -6   8  -4  -15.91   18.13
   7  -8   4    6.14   22.60
  -7   8  -4   60.76   14.35
  -8  -7   4   16.34   19.77
   8   7  -4   -5.27   17.16
  -7  -7   4   36.81   15.73
  -7  -7   4   23.14   18.01
   7   7  -4  -16.38   15.11
  -6  -7   4   56.06   15.58
  -6  -7   4   53.70   16.88
   6   7  -4   26.92   13.72
  -5  -7   4   23.30   13.65
  -5  -7   4   11.77   13.17
   5   7  -4    1.03   11.28
  -4  -7   4   24.66   12.02
  -4  -7   4   23.04   11.81
   4   7  -4   -6.07    9.40
   3   7  -4    5.51    8.31
  -3  -7   4   17.69   11.03
  -3  -7   4    7.06    9.71
  -2  -7   4   15.82    8.82
  -2  -7   4    4.11    9.60
   2   7  -4    8.92    7.29
  -1  -7   4   73.75    9.43
   1   7  -4   74.57   11.44
   1   7  -4   72.58   10.15
   0   7  -4  219.98   11.54
   0  -7   4  203.64   13.19
   0   7  -4  216.70   16.11
  -1   7  -4  124.79   14.95
  -1   7  -4  146.21   10.23
   1  -7   4  122.92   11.75
  -1   7  -4  156.35   14.15
   2  -7   4   51.81    7.93
  -2   7  -4   43.07   10.35
  -2   7  -4   73.13    9.49
  -2   7  -4   40.58   11.05
  -3   7  -4  386.64   14.85
  -3   7  -4  393.68   16.25
  -3   7  -4  355.75   19.79
  -3   7  -4  400.42   21.91
  -4   7  -4  108.32   15.75
  -4   7  -4   98.95   12.73
  -4   7  -4  105.52   14.58
  -5   7  -4  239.97   15.96
   5  -7   4  272.98   14.35
  -5   7  -4  252.12   24.21
  -6   7  -4  177.22   16.37
  -6   7  -4  183.07   25.08
   6  -7   4  173.52   14.09
  -7   7  -4   47.22   13.46
  -7   7  -4   80.79   20.31
   8  -7   4    0.70   23.11
  -8   7  -4  -16.64   14.05
  -8  -6   4   43.82   19.66
   8   6  -4   12.98   16.19
  -7  -6   4   94.17   18.71
   7   6  -4   65.88   15.08
  -6  -6   4  169.04   21.03
   6   6  -4  101.36   14.28
  -6  -6   4  130.82   17.55
  -5  -6   4   20.31   12.88
  -5  -6   4   29.00   12.50
   5   6  -4   14.66   10.30
   4   6  -4   52.62    9.76
  -4  -6   4   72.15   12.31
  -4  -6   4   74.68   12.86
  -3  -6   4 1014.46   32.20
  -3  -6   4 1050.45   32.73
   3   6  -4  951.70   28.68
  -2  -6   4  219.48   14.52
   2   6  -4  225.32   11.90
  -2  -6   4  257.98   16.94
   1   6  -4  287.31   13.15
   1   6  -4  280.78   12.36
  -1  -6   4  286.88   14.18
  -1  -6   4  266.23   16.87
   0   6  -4  174.05    9.61
   0   6  -4  186.07   12.81
   0  -6   4  200.95   11.79
   0   6  -4  162.85   14.10
  -1   6  -4   18.73    7.30
   1  -6   4   25.73    6.20
  -1   6  -4   34.22    8.94
  -1   6  -4   28.32    5.50
  -2   6  -4   99.62   13.33
  -2   6  -4   97.16    8.98
  -2   6  -4  103.53    9.30
  -2   6  -4  113.73   13.95
  -3   6  -4  561.85   23.88
  -3   6  -4  578.31   19.14
  -3   6  -4  545.48   21.44
  -3   6  -4  549.13   17.57
  -4   6  -4  205.46   13.48
  -4   6  -4  228.41   19.84
   4  -6   4  210.07   12.40
  -4   6  -4  227.96   15.55
  -5   6  -4   53.40   14.29
  -5   6  -4   53.19    9.88
   5  -6   4   69.95    8.46
  -6   6  -4  364.16   25.98
  -6   6  -4  385.63   18.93
   6  -6   4  406.35   16.95
   7  -6   4   67.15   10.41
  -7   6  -4   64.78   18.70
  -7   6  -4   68.02   13.02
  -8   6  -4  130.80   22.65
  -8   6  -4  138.27   18.83
  -9   6  -4   11.42   16.48
   9  -6   4   15.64   24.48
  -9  -5   4    4.02   20.99
   9   5  -4   -8.65   15.82
   8   5  -4   -0.85   14.64
  -8  -5   4   -0.29   18.03
   7   5  -4  152.32   18.12
  -7  -5   4  164.98   21.71
   6   5  -4   60.85   12.33
  -6  -5   4   56.10   15.41
  -6  -5   4   80.10   13.88
  -5  -5   4  106.60   13.17
  -5  -5   4  120.93   18.02
   5   5  -4  111.80   11.92
  -4  -5   4    2.17    9.88
  -4  -5   4  -18.78    9.20
   4   5  -4    8.39    7.83
   3   5  -4  340.13   14.74
  -3  -5   4  392.62   18.30
  -3  -5   4  375.15   18.26
   2   5  -4   31.41    5.42
  -2  -5   4   31.42    7.35
   2   5  -4   40.21    5.99
  -2  -5   4   36.83    8.37
   1   5  -4  559.49   16.73
   1   5  -4  559.26   18.21
  -1  -5   4  564.93   20.80
  -1  -5   4  545.51   18.85
   0   5  -4  770.28   23.36
   0   5  -4  734.71   20.66
   0  -5   4  749.28   24.68
   0  -5   4  781.25   22.22
  -1   5  -4  140.41   11.89
   1  -5   4  156.67    8.93
  -1   5  -4  163.91    8.78
  -1   5  -4  159.75   12.33
  -2   5  -4   88.54    7.55
  -2   5  -4  108.74   11.72
  -2   5  -4  108.08    8.23
  -2   5  -4  101.91   12.62
  -3   5  -4   10.36    7.52
  -3   5  -4   13.88    8.17
  -3   5  -4    6.50    4.91
  -3   5  -4    3.15    5.96
  -4   5  -4  729.86   22.44
  -4   5  -4  714.03   23.47
  -4   5  -4  722.41   27.81
   4  -5   4  712.78   21.09
   5  -5   4  177.30   11.54
  -5   5  -4  185.03   13.00
  -5   5  -4  181.91   18.84
  -6   5  -4   -6.69   12.92
   6  -5   4   26.88    7.75
  -6   5  -4   16.23    9.74
   7  -5   4   40.93    9.36
  -7   5  -4   50.94   12.26
  -7   5  -4   57.37   17.09
  -8   5  -4  101.74   20.25
  -8   5  -4  101.82   15.46
   8  -5   4   99.09   14.38
   9  -5   4   14.95   23.09
  -9   5  -4   -8.66   15.72
  -9  -4   4    0.13   19.84
   9   4  -4  -31.38   15.20
   8   4  -4   20.35   14.38
  -8  -4   4   -0.20   18.16
  -7  -4   4   93.05   17.27
   7   4  -4   86.65   13.94
   6   4  -4   16.66   10.65
  -6  -4   4   11.54   13.19
  -6  -4   4   24.83   11.77
  -5  -4   4  170.24   17.40
   5   4  -4  158.69   13.50
  -5  -4   4  145.65   17.62
  -4  -4   4   16.12    9.11
   4   4  -4   12.55    7.58
   4   4  -4    8.66    7.19
  -4  -4   4    2.22    9.56
  -3  -4   4  112.18   13.12
  -3  -4   4  100.23   13.11
   3   4  -4   93.80    9.14
   3   4  -4   88.84   10.86
  -2  -4   4    4.79    5.85
   2   4  -4    0.94    4.41
  -2  -4   4   11.14    6.62
   2   4  -4   -0.48    4.42
   1   4  -4   65.24    8.14
  -1  -4   4   75.57    8.18
  -1  -4   4   60.58    8.09
   1   4  -4   66.23    6.51
   0   4  -4  117.39    9.35
   0   4  -4  116.78    6.94
   0  -4   4  119.69    7.66
   0  -4   4  114.69   10.98
   1  -4   4 2041.17   52.48
  -1   4  -4 2024.07   48.29
  -1   4  -4 2052.37   53.85
  -2   4  -4  459.74   14.27
   2  -4   4  459.61   16.90
  -2   4  -4  457.66   14.44
  -2   4  -4  484.72   18.27
   3  -4   4    8.90    6.44
  -3   4  -4   13.56    4.51
  -3   4  -4   10.99    7.03
  -3   4  -4    0.75    5.12
   4  -4   4  510.49   16.21
  -4   4  -4  492.65   17.15
   4  -4   4  522.22   17.53
  -4   4  -4  499.53   21.71
  -5   4  -4  103.16   12.56
  -5   4  -4   91.14   11.05
   5  -4   4   81.00    9.58
   6  -4   4    6.23    7.27
  -6   4  -4   17.34   12.08
  -6   4  -4    4.78    9.19
   7  -4   4   60.47    9.28
  -7   4  -4   74.31   12.69
  -7   4  -4   70.88   15.84
  -8   4  -4   62.44   17.71
   8  -4   4  119.04   13.82
  -8   4  -4   97.76   15.45
   9  -4   4   17.79   11.83
  -9   4  -4    3.31   16.14
  -9   4  -4  -16.44   19.08
  -9  -3   4    3.66   19.42
   9   3  -4  -37.14   14.11
   8   3  -4   29.56   13.51
  -8  -3   4    8.51   17.02
  -7  -3   4    8.29   15.10
   7   3  -4    4.69   11.50
  -6  -3   4  151.00   18.93
   6   3  -4  178.01   16.87
   6   3  -4  167.42   14.98
  -6  -3   4  162.12   17.83
  -5  -3   4  173.86   16.59
   5   3  -4  169.92   15.56
  -5  -3   4  155.68   16.38
   5   3  -4  176.60   13.35
  -4  -3   4    1.68    7.84
   4   3  -4   15.97    6.72
  -4  -3   4   21.65    9.35
   4   3  -4   23.51    7.76
  -3  -3   4  132.45   12.93
  -3  -3   4  141.64   12.74
   3   3  -4  107.35    8.94
   3   3  -4  105.69   10.99
  -2  -3   4 1334.76   37.23
   2   3  -4 1315.17   36.80
   2   3  -4 1364.83   33.30
  -2  -3   4 1356.46   37.20
  -1  -3   4    7.53    4.14
  -1  -3   4    5.60    5.06
   1   3  -4    2.15    3.85
   1   3  -4    6.04    3.41
   0   3  -4  205.29    7.75
   0  -3   4  184.98   10.85
   0  -3   4  206.12    7.91
   0   3  -4  201.10    9.84
  -1   3  -4  906.95   22.95
   1  -3   4  922.12   25.75
  -1   3  -4  909.17   26.28
  -1   3  -4  892.90   23.24
  -2   3  -4  216.72    8.39
  -2   3  -4  219.54    8.43
  -2   3  -4  202.69   11.75
   2  -3   4  206.13   10.85
  -3   3  -4 2652.19   70.52
   3  -3   4 2720.14   62.93
  -3   3  -4 2665.49   66.18
   3  -3   4 2699.41   65.85
  -4   3  -4  284.93   12.10
   4  -3   4  281.67   10.99
   4  -3   4  257.27   11.30
  -4   3  -4  280.75   16.21
  -5   3  -4  580.11   23.18
   5  -3   4  543.04   17.39
  -5   3  -4  532.38   19.51
  -6   3  -4   -5.62    9.14
   6  -3   4   -5.99    6.58
  -6   3  -4    2.26   10.56
   7  -3   4  137.40   12.22
  -7   3  -4  146.50   16.19
  -7   3  -4  110.36   15.36
   8  -3   4   83.90   11.39
  -8   3  -4   84.10   17.17
  -8   3  -4  106.91   16.07
  -9   3  -4  256.18   24.40
   9  -3   4  214.82   16.91
  -9   3  -4  201.83   25.12
  10  -3   4   40.27   23.52
 -10   3  -4    8.01   19.81
 -10  -2   4  -28.15   21.12
  -9  -2   4   33.09   20.40
   9   2  -4    7.60   14.37
  -8  -2   4   24.46   16.65
   8   2  -4   -2.44   12.81
   7   2  -4   -0.88   12.13
  -7  -2   4   32.64   14.02
   7   2  -4   -9.88   10.42
   6   2  -4  284.40   15.97
   6   2  -4  335.22   19.06
  -6  -2   4  295.23   19.03
  -6  -2   4  282.77   19.52
  -5  -2   4  485.46   20.58
   5   2  -4  443.03   17.50
  -5  -2   4  405.37   20.52
   5   2  -4  473.53   20.43
  -4  -2   4  876.39   28.15
  -4  -2   4  867.41   27.77
   4   2  -4  882.90   24.79
   4   2  -4  881.58   27.76
   3   2  -4  252.06   10.11
  -3  -2   4  218.23   13.41
   3   2  -4  219.36   12.84
  -3  -2   4  216.25   13.03
  -2  -2   4  823.68   24.52
  -2  -2   4  824.83   25.01
   2   2  -4  883.18   21.87
   2   2  -4  838.22   25.02
  -1  -2   4  484.98   16.26
  -1  -2   4  451.42   14.70
   1   2  -4  478.41   13.09
   1   2  -4  454.16   15.69
   0   2  -4   14.07    3.82
   0   2  -4   10.96    2.69
   0  -2   4   10.40    2.56
   0  -2   4   14.89    4.47
  -1   2  -4  515.43   13.87
  -1   2  -4  509.24   16.49
   1  -2   4  523.57   16.15
  -2   2  -4  127.50    9.24
   2  -2   4  132.00    8.13
  -2   2  -4  144.43    6.38
  -2   2  -4  145.33    6.85
   3  -2   4  208.37    8.89
  -3   2  -4  210.64    9.31
  -3   2  -4  202.31   12.11
   3  -2   4  211.00    9.28
  -4   2  -4    5.74    5.55
   4  -2   4    2.71    3.43
   4  -2   4    5.71    4.21
  -4   2  -4   -4.21    6.11
  -5   2  -4  331.90   14.90
  -5   2  -4  341.93   17.88
   5  -2   4  335.45   13.20
  -6   2  -4   88.92   13.47
   6  -2   4  100.70   10.24
  -6   2  -4   87.59   11.96
   7  -2   4   49.99    9.04
  -7   2  -4   43.84   12.47
  -7   2  -4   41.72   12.42
  -8   2  -4   20.47   14.36
   8  -2   4   -0.43    9.73
  -8   2  -4   21.98   13.97
  -9   2  -4   82.08   18.20
  -9   2  -4  102.70   19.27
   9  -2   4  116.80   15.23
  10  -2   4   74.27   14.48
 -10   2  -4   45.96   21.29
  10  -2   4   96.89   23.50
 -10  -1   4   -7.44   21.48
  -9  -1   4  -16.84   18.07
   9   1  -4    1.75   13.65
   9   1  -4   -0.25   17.10
  -8  -1   4    7.09   15.92
   8   1  -4   23.30   14.99
   8   1  -4   45.85   12.70
   7   1  -4   -3.79   12.10
   7   1  -4    8.11   10.45
  -7  -1   4    0.61   13.40
   6   1  -4   28.42   10.96
  -6  -1   4   52.57   11.66
   6   1  -4   19.15    9.34
  -6  -1   4   35.81    9.16
  -5  -1   4   79.77    9.73
  -5  -1   4   75.17   10.29
   5   1  -4   75.43   10.47
   5   1  -4   65.00   10.16
   4   1  -4  749.30   21.41
   4   1  -4  708.94   24.64
  -4  -1   4  762.29   24.08
  -4  -1   4  754.85   24.14
   3   1  -4  501.02   18.44
  -3  -1   4  511.56   17.50
  -3  -1   4  534.90   18.32
   3   1  -4  540.00   15.43
   2   1  -4  477.29   16.59
  -2  -1   4  472.41   16.19
  -2  -1   4  462.94   14.62
   2   1  -4  455.71   13.02
   1   1  -4   75.30    8.07
  -1  -1   4   88.37    5.00
  -1  -1   4   85.29    7.43
   1   1  -4   90.01    4.83
   0   1  -4 1697.87   38.53
   0  -1   4 1632.85   41.51
   0   1  -4 1612.83   43.26
  -1   1  -4   27.20    3.94
  -1   1  -4   19.96    3.85
   1  -1   4   25.83    3.67
   2  -1   4 1559.21   36.72
  -2   1  -4 1540.98   41.18
  -2   1  -4 1541.76   38.35
   2  -1   4 1552.30   38.30
   3  -1   4 1689.65   40.58
  -3   1  -4 1653.00   44.76
  -3   1  -4 1647.28   42.34
   3  -1   4 1669.70   39.80
  -4   1  -4   84.91   11.14
  -4   1  -4   90.59    9.45
   4  -1   4   91.30    7.20
  -5   1  -4   29.30    7.72
   5  -1   4   18.77    5.59
  -5   1  -4   31.10    8.18
  -6   1  -4   74.87   10.64
  -6   1  -4   98.07   13.94
   6  -1   4   74.97   10.14
  -7   1  -4  401.94   21.72
  -7   1  -4  462.03   22.98
   7  -1   4  404.31   17.32
   8  -1   4    8.74    9.50
  -8   1  -4    5.55   12.96
  -8   1  -4    7.51   14.83
  -9   1  -4   78.45   17.07
   9  -1   4   95.25   13.32
  -9   1  -4   61.68   19.09
  10  -1   4    5.14   13.42
 -10   1  -4    0.71   20.63
  10  -1   4   18.49   21.14
 -10   0   4    0.11   21.18
  10   0  -4   26.01   21.17
   9   0  -4    2.84   18.51
  -9   0   4    6.99   18.89
   8   0  -4    0.92   15.04
  -8   0   4   -0.08   15.12
   8   0  -4    1.88   11.11
   7   0  -4   30.16   10.24
   7   0  -4    0.11   13.28
  -7   0   4   17.88   12.85
   6   0  -4  140.56   12.68
  -6   0   4  151.74   13.27
  -6   0   4  145.87   15.04
   6   0  -4  157.57   16.90
   5   0  -4  165.40   11.53
   5   0  -4  176.95   14.86
  -5   0   4  199.25   12.83
  -5   0   4  166.53   13.87
   4   0  -4  431.96   14.31
   4   0  -4  411.16   18.14
  -4   0   4  436.80   16.48
  -4   0   4  441.62   16.33
  -3   0   4  132.08    8.43
  -3   0   4  103.81    9.07
   3   0  -4  108.62    7.05
   3   0  -4  113.15   10.81
   2   0  -4  310.16    8.72
  -2   0   4  270.62    9.60
   2   0  -4  268.37   12.36
  -2   0   4  268.39   10.97
   1   0  -4 2691.92   61.18
  -1   0   4 2631.58   65.20
  -1   0   4 2709.62   64.53
   1   0  -4 2672.65   68.42
   0   0   4  385.25   11.88
   0   0  -4  374.04   10.07
   0   0  -4  387.24   13.15
  -1   0  -4   75.79    6.24
   1   0   4   88.26    5.31
  -1   0  -4   80.38    4.46
  -1   0  -4   89.87    5.12
   2   0   4  919.56   23.03
  -2   0  -4  895.08   24.52
  -2   0  -4  906.82   25.70
   2   0   4  935.75   22.54
   3   0   4  407.16   10.74
   3   0   4  383.37   11.77
  -3   0  -4  378.83   14.18
  -3   0  -4  380.43   14.32
   4   0   4 3045.76   70.87
  -4   0  -4 2988.22   76.81
  -4   0  -4 3054.64   78.05
  -5   0  -4   56.53    9.67
  -5   0  -4   79.14   12.16
   5   0   4   67.63    8.75
  -6   0  -4  301.21   17.45
   6   0   4  299.92   14.05
  -6   0  -4  322.16   18.85
   7   0   4   46.25    9.18
  -7   0  -4   96.98   14.41
  -7   0  -4   66.49   11.56
  -8   0  -4  146.53   21.12
  -8   0  -4  147.66   19.29
   8   0   4  136.69   14.23
  -9   0  -4   13.48   18.11
   9   0   4   20.41   11.74
  -9   0  -4    0.59   14.09
  10   0   4  132.54   18.62
  10   0   4  129.16   22.79
 -10   0  -4  164.37   24.27
  10  -1  -4    6.03   21.28
 -10   1   4    5.86   21.04
   9  -1  -4   23.80   19.10
  -9   1   4    6.65   17.58
  -8   1   4   40.74   15.22
   8  -1  -4   47.20   17.21
   7  -1  -4    6.79   14.08
  -7   1   4   29.38   12.47
   7  -1  -4   10.93    9.47
   6  -1  -4    6.12   11.22
   6  -1  -4   27.77    8.02
  -6   1   4   11.80    7.18
  -6   1   4   34.57    9.97
  -5   1   4  227.64   13.43
  -5   1   4  218.86   12.36
   5  -1  -4  227.94   11.79
   5  -1  -4  213.52   16.50
   4  -1  -4   50.55    8.62
  -4   1   4   83.30    8.96
   4  -1  -4   68.85    7.75
  -4   1   4   74.40    8.71
   3  -1  -4 1800.36   41.57
  -3   1   4 1755.14   44.60
  -3   1   4 1776.03   44.94
   3  -1  -4 1721.00   47.69
   2  -1  -4  569.38   14.24
   2  -1  -4  562.88   18.70
  -2   1   4  580.48   16.87
  -2   1   4  563.61   16.00
   1  -1  -4  485.28   12.00
  -1   1   4  489.48   13.12
  -1   1   4  466.24   14.14
   1  -1  -4  497.84   16.11
   0  -1  -4  727.49   17.63
   0  -1  -4  754.15   21.45
   0   1   4  734.66   19.43
   0  -1  -4  731.29   18.62
  -1  -1  -4   39.21    4.00
   1   1   4   30.33    4.20
  -1  -1  -4   39.52    4.22
   1   1   4   42.10    3.69
   2   1   4  869.98   21.31
   2   1   4  871.31   21.53
  -2  -1  -4  812.60   24.71
  -2  -1  -4  861.68   24.03
  -3  -1  -4 1767.19   48.80
  -3  -1  -4 1813.10   47.92
   3   1   4 1880.06   43.92
   3   1   4 1858.97   43.59
  -4  -1  -4   21.82    5.26
   4   1   4   14.18    4.64
  -4  -1  -4   39.57    8.77
  -5  -1  -4  307.43   15.29
   5   1   4  308.94   12.74
  -5  -1  -4  319.30   17.98
  -6  -1  -4   27.40    8.03
  -6  -1  -4   11.23   11.68
   6   1   4   14.04    6.84
  -7  -1  -4   60.71   14.77
  -7  -1  -4   72.76   11.23
   7   1   4   59.05    9.44
  -8  -1  -4    8.29   11.26
  -8  -1  -4   19.52   15.60
   8   1   4   13.64   10.22
  -9  -1  -4   38.16   13.78
   9   1   4   61.26   13.40
  -9  -1  -4   29.89   19.15
  10   1   4   19.45   14.91
 -10  -1  -4   11.66   21.81
  10   1   4   60.25   19.83
  10  -2  -4   81.78   24.17
 -10   2   4   50.69   21.79
  -9   2   4  -21.53   17.08
   9  -2  -4    8.45   19.44
  -8   2   4   19.45   15.01
   8  -2  -4   -1.90   16.95
  -7   2   4   36.35   12.22
   7  -2  -4   23.89   14.98
   6  -2  -4   15.11    7.41
  -6   2   4   24.35    7.30
   6  -2  -4   14.05   12.16
  -6   2   4   13.02    9.63
  -5   2   4   34.36    8.22
  -5   2   4   44.62    6.70
   5  -2  -4   52.79    6.66
   5  -2  -4   51.83   10.96
   4  -2  -4  539.56   21.24
  -4   2   4  566.05   17.53
  -4   2   4  578.79   18.61
  -3   2   4  843.13   23.31
  -3   2   4  850.68   23.68
   3  -2  -4  838.93   26.36
  -2   2   4 1846.39   46.50
  -2   2   4 1884.24   46.76
   2  -2  -4 1902.67   49.92
  -1   2   4  132.64    6.58
   1  -2  -4  132.17    4.08
  -1   2   4  133.68    6.02
   1  -2  -4  143.81    9.08
   0   2   4   70.45    3.38
   0   2   4   78.48    5.10
   0  -2  -4   50.02    7.25
   0  -2  -4   60.12    4.69
   1   2   4  835.47   20.14
   1   2   4  826.42   21.24
  -1  -2  -4  820.37   23.35
  -1  -2  -4  820.16   22.42
   2   2   4   26.66    2.86
   2   2   4   34.93    4.68
  -2  -2  -4   23.53    3.75
  -2  -2  -4   15.96    4.94
   3   2   4  120.77    5.56
  -3  -2  -4  132.48   11.42
   3   2   4  113.42    7.07
  -3  -2  -4  111.17    7.74
  -4  -2  -4  734.70   22.26
   4   2   4  748.79   20.85
  -4  -2  -4  718.04   25.97
   4   2   4  733.36   18.93
  -5  -2  -4   22.61    6.30
   5   2   4   17.99    5.97
  -5  -2  -4   14.51   10.48
   6   2   4  161.58   11.70
  -6  -2  -4  155.42   18.21
  -6  -2  -4  165.96   13.24
  -7  -2  -4   -4.90   13.70
   7   2   4   -6.33    8.40
  -7  -2  -4    7.19    8.90
  -8  -2  -4   -0.36   10.79
   8   2   4   22.77   11.23
  -8  -2  -4   -8.22   16.68
  -9  -2  -4   -3.81   18.11
  -9  -2  -4   -2.14   12.43
   9   2   4  -11.78   12.65
  10   2   4   90.08   17.05
 -10  -2  -4   55.88   23.07
   9  -3  -4   19.84   21.30
  -9   3   4   42.21   17.34
  -8   3   4    0.44   13.68
   8  -3  -4   31.45   17.91
   7  -3  -4   14.64   14.93
  -7   3   4   11.84   11.26
   6  -3  -4   -6.13   12.27
  -6   3   4   16.77    7.44
  -6   3   4   12.89    9.30
   5  -3  -4  118.51    9.15
  -5   3   4  135.67   11.66
  -5   3   4  123.41   10.59
   5  -3  -4  111.29   16.36
  -4   3   4   91.31    9.14
   4  -3  -4   79.22    6.93
   4  -3  -4   76.43   10.29
  -4   3   4   75.76    8.93
  -3   3   4  784.27   22.25
  -3   3   4  764.94   21.72
   3  -3  -4  757.46   25.03
  -2   3   4  139.56    7.83
  -2   3   4  123.33    7.52
   2  -3  -4  144.73   10.74
  -1   3   4  270.89   10.02
   1  -3  -4  312.79   12.20
  -1   3   4  260.31    9.72
   0   3   4  128.10    4.85
   0  -3  -4  120.42    8.60
   0   3   4  125.71    6.31
   0  -3  -4  132.35    6.49
  -1  -3  -4   37.87    4.40
   1   3   4   34.37    3.58
   1   3   4   34.75    4.38
  -1  -3  -4   24.04    4.39
   2   3   4   59.94    5.23
  -2  -3  -4   54.73    8.10
   2   3   4   72.94    5.84
  -2  -3  -4   57.56    6.23
   3   3   4 1320.78   32.96
  -3  -3  -4 1276.16   37.62
   3   3   4 1329.32   32.78
  -3  -3  -4 1318.31   34.95
  -4  -3  -4   11.44    4.62
  -4  -3  -4    9.47    8.75
   4   3   4    7.85    3.69
   4   3   4   11.44    5.24
  -5  -3  -4 1415.54   38.72
  -5  -3  -4 1456.02   43.98
   5   3   4 1400.18   35.59
   5   3   4 1369.27   36.80
  -6  -3  -4    8.32    6.87
  -6  -3  -4  -14.76   12.00
   6   3   4    8.65    7.53
  -7  -3  -4    7.24    8.50
  -7  -3  -4  -21.09   14.07
   7   3   4   -3.00    9.14
  -8  -3  -4   39.70   11.04
   8   3   4   49.17   12.63
  -8  -3  -4   67.07   18.01
   9   3   4   72.80   15.02
  -9  -3  -4   22.84   20.44
  10   3   4   64.67   17.34
 -10  -3  -4   19.34   22.73
  -9   4   4   38.85   17.21
   9  -4  -4   56.35   22.96
   8  -4  -4   45.48   19.77
  -8   4   4   28.66   14.29
   7  -4  -4   21.36   15.66
  -7   4   4   10.08   11.08
   6  -4  -4   46.01   14.02
  -6   4   4   79.73   11.94
  -6   4   4   55.97   10.63
  -5   4   4   62.72    8.00
   5  -4  -4   66.50   12.60
  -5   4   4   66.35    8.91
  -4   4   4  111.61    9.72
  -4   4   4  125.76   10.87
   4  -4  -4   98.39   14.44
  -3   4   4   78.46    8.36
   3  -4  -4   70.67    8.99
  -3   4   4   69.53    8.27
  -2   4   4  549.71   17.24
  -2   4   4  566.12   17.48
   2  -4  -4  585.62   19.93
  -1   4   4  164.27    8.22
   1  -4  -4  185.54   10.69
  -1   4   4  178.25    8.49
   0   4   4   29.24    3.42
   0  -4  -4   26.71    4.68
   0   4   4   22.97    3.93
   0  -4  -4   22.14    4.45
   1   4   4  935.42   24.60
   1   4   4  961.59   23.96
  -1  -4  -4  898.80   25.92
  -1  -4  -4  915.07   25.94
   2   4   4   22.21    4.05
  -2  -4  -4   22.67    4.09
  -2  -4  -4   24.51    5.93
   2   4   4   18.92    4.71
  -3  -4  -4   88.95   10.79
   3   4   4   70.60    6.86
   3   4   4   69.45    8.38
  -3  -4  -4   76.58    6.85
   4   4   4 1732.44   43.82
  -4  -4  -4 1795.09   49.38
  -4  -4  -4 1702.65   45.04
   4   4   4 1664.35   43.00
  -5  -4  -4   60.56    9.29
   5   4   4   57.20    8.69
   5   4   4   69.57    8.62
  -5  -4  -4   75.89   12.65
   6   4   4  229.99   15.02
  -6  -4  -4  199.80   13.17
  -6  -4  -4  218.76   20.63
   7   4   4   76.01   12.03
  -7  -4  -4   80.50   17.05
   8   4   4   -8.56   12.02
  -8  -4  -4  -30.23   16.76
  -9  -4  -4  -10.64   19.59
   9   4   4    4.92   14.66
  10   4   4   28.50   16.90
 -10  -4  -4   49.24   23.78
  -9   5   4   55.52   17.61
   9  -5  -4   77.87   24.47
   8  -5  -4  -10.07   19.52
  -8   5   4    1.30   13.94
  -7   5   4   55.89   12.51
   7  -5  -4   49.40   17.40
   6  -5  -4   22.30   14.49
  -6   5   4   19.74    9.86
  -5   5   4  122.85   12.35
  -5   5   4  161.44   12.47
   5  -5  -4  146.65   18.16
  -4   5   4   92.44   10.56
  -4   5   4  107.63   10.48
   4  -5  -4   99.00   15.27
   3  -5  -4 1020.89   31.72
  -3   5   4 1004.67   28.82
  -3   5   4 1002.55   28.24
  -2   5   4   95.04    8.99
   2  -5  -4  113.75   11.37
  -2   5   4  102.07    9.16
  -1   5   4  971.78   27.13
   1  -5  -4 1004.43   28.49
  -1   5   4  955.46   26.56
   0  -5  -4  195.30   10.23
   0   5   4  223.80    8.25
   0  -5  -4  225.83   10.85
   0   5   4  222.48    9.86
  -1  -5  -4  502.38   17.36
   1   5   4  500.56   15.72
  -1  -5  -4  522.59   16.68
   1   5   4  532.42   16.25
  -2  -5  -4  141.59    8.46
  -2  -5  -4  134.94   11.03
   2   5   4  132.69    9.73
   2   5   4  158.56    8.91
   3   5   4   19.22    6.99
  -3  -5  -4   25.06    4.09
  -3  -5  -4   20.49    7.83
   3   5   4   27.26    5.36
  -4  -5  -4  116.38   14.07
   4   5   4  109.81    9.21
  -4  -5  -4  124.07    8.44
   4   5   4  110.55   11.84
   5   5   4   44.60    9.67
  -5  -5  -4   31.63   11.79
   5   5   4   50.93    7.43
   6   5   4   15.57   10.27
  -6  -5  -4   28.15   13.67
  -7  -5  -4   50.71   16.27
   7   5   4   29.54   11.81
  -8  -5  -4   13.36   17.70
   8   5   4    0.55   12.97
   9   5   4   31.96   15.41
  -9  -5  -4  -13.84   19.10
 -10  -5  -4  -12.47   22.25
  10   5   4    9.26   16.77
  -9   6   4    8.21   16.76
   9  -6  -4   38.34   24.48
   8  -6  -4   19.30   21.13
  -8   6   4   19.95   13.85
   7  -6  -4   91.60   19.99
  -7   6   4  102.46   14.07
  -6   6   4   16.97   10.55
   6  -6  -4    5.15   15.74
   5  -6  -4   13.80   13.18
  -5   6   4   15.34    8.73
  -5   6   4   24.94    9.35
  -4   6   4   55.75    9.01
   4  -6  -4   78.18   12.56
  -4   6   4   72.73    8.85
   3  -6  -4  255.78   17.07
  -3   6   4  237.08   13.24
  -3   6   4  236.30   12.86
  -2   6   4  250.39   12.80
   2  -6  -4  324.05   15.54
  -2   6   4  294.65   13.26
  -1   6   4 1031.39   29.33
  -1   6   4 1039.46   28.94
   1  -6  -4 1022.42   30.35
  -1   6   4 1046.25   24.42
   0   6   4   95.71    8.79
   0  -6  -4   78.56    9.67
   0   6   4  103.31    6.58
   0  -6  -4   89.66    9.20
  -1  -6  -4  553.25   19.34
  -1  -6  -4  572.91   17.92
   1   6   4  557.56   18.23
   1   6   4  544.73   17.17
   2   6   4   21.36    6.57
   2   6   4   29.29    6.04
  -2  -6  -4   28.85    4.70
  -2  -6  -4    8.71    7.27
  -3  -6  -4   -0.24    7.80
  -3  -6  -4    8.73    3.79
   3   6   4   13.15    6.19
   3   6   4    9.19    7.54
   4   6   4  382.76   15.66
  -4  -6  -4  389.62   19.95
   4   6   4  375.88   17.63
  -5  -6  -4   31.24   11.73
   5   6   4   15.65    7.69
   5   6   4    2.78    9.45
   6   6   4   61.05   11.94
  -6  -6  -4   69.25   15.53
  -7  -6  -4   71.98   17.14
   7   6   4   17.49   12.55
  -8  -6  -4   -5.05   17.92
   8   6   4   10.20   14.07
   9   6   4   48.40   17.05
  -9  -6  -4   39.85   21.47
   8  -7  -4   84.37   23.81
  -8   7   4   54.46   15.56
   7  -7  -4   22.07   19.97
  -7   7   4    8.27   12.68
  -6   7   4   10.17   11.12
   6  -7  -4   11.30   16.50
  -5   7   4  211.20   15.47
   5  -7  -4  187.46   22.23
  -5   7   4  217.91   15.58
   4  -7  -4  379.63   22.63
  -4   7   4  370.00   17.32
  -4   7   4  350.82   17.06
  -3   7   4   66.28    9.37
   3  -7  -4   45.12   10.84
  -3   7   4   56.35    8.71
  -2   7   4  152.87   12.19
   2  -7  -4  159.69   14.45
  -2   7   4  151.46   11.76
   1  -7  -4  149.79   12.33
   1  -7  -4  163.45   11.17
  -1   7   4  158.42   11.50
   0   7   4   30.48    4.54
   0  -7  -4   22.32    6.46
   0  -7  -4   15.04    6.78
   0   7   4   30.42    6.94
   1   7   4  142.69    9.82
   1   7   4  132.68   10.98
  -1  -7  -4  146.14   10.38
  -1  -7  -4  105.10   11.55
   2   7   4  199.78   12.07
   2   7   4  192.24   13.03
  -2  -7  -4  219.05   14.61
  -3  -7  -4  344.57   18.81
   3   7   4  408.19   17.60
   3   7   4  385.11   16.15
   4   7   4    7.03    9.66
   4   7   4   39.10    8.88
  -4  -7  -4   37.22   10.98
   5   7   4  806.13   26.44
   5   7   4  779.57   27.77
  -5  -7  -4  771.36   31.12
  -6  -7  -4  121.67   17.27
   6   7   4   94.22   14.09
   7   7   4  136.46   18.67
  -7  -7  -4  148.60   22.80
  -8  -7  -4   17.34   19.49
   8   7   4   18.11   15.08
   9   7   4   -1.05   16.42
  -9  -7  -4    0.34   20.99
  -8   8   4   58.08   16.74
   8  -8  -4   58.68   24.96
  -7   8   4   -0.48   13.31
   7  -8  -4    4.53   20.88
   6  -8  -4  100.79   20.71
  -6   8   4  106.87   14.12
   5  -8  -4    8.05   15.42
  -5   8   4   -2.22   10.83
  -5   8   4   -6.00   10.82
  -4   8   4  270.16   17.04
   4  -8  -4  267.80   21.21
  -4   8   4  253.18   16.65
  -3   8   4    6.39    9.18
  -3   8   4    9.82    9.19
   3  -8  -4    8.70   11.13
  -2   8   4  205.08   14.74
   2  -8  -4  195.63   16.07
  -2   8   4  196.25   14.07
   1  -8  -4    3.56    7.61
  -1   8   4   -9.42    7.58
   1  -8  -4    1.41    7.40
   0   8   4   63.79    9.15
   0  -8  -4   78.35   11.47
   0  -8  -4   67.67    9.04
   0   8   4   65.56    8.23
   1   8   4   28.10    6.63
   1   8   4   22.69    8.06
  -1  -8  -4   20.56    8.54
   2   8   4   43.06    8.92
  -2  -8  -4   51.79   10.42
   2   8   4   55.07    8.92
   3   8   4  136.91   14.62
   3   8   4  134.64   13.56
  -3  -8  -4  147.24   15.86
  -4  -8  -4   28.62   11.97
   4   8   4   11.14    9.37
   4   8   4    1.81   10.92
   5   8   4    3.63   11.84
   5   8   4    4.47   10.16
  -5  -8  -4    3.54   12.46
   6   8   4    6.84   13.07
  -6  -8  -4   24.44   14.64
   7   8   4   88.20   16.46
  -7  -8  -4  105.53   20.11
  -8  -8  -4   18.37   19.61
   8   8   4  -22.78   15.31
   7  -9  -4   20.16   22.60
  -7   9   4   27.32   14.46
   6  -9  -4   55.81   20.52
  -6   9   4   59.31   14.23
   5  -9  -4   27.70   17.49
  -5   9   4   50.73   13.11
  -5   9   4   47.67   13.86
  -4   9   4   48.57   11.74
   4  -9  -4   50.40   15.20
  -4   9   4   68.51   13.31
  -3   9   4   18.57   10.62
   3  -9  -4    9.21   11.94
  -3   9   4   18.07   10.09
   2  -9  -4  182.21   16.31
   2  -9  -4  184.51   15.00
  -2   9   4  146.89   15.94
   1  -9  -4  265.55   16.74
  -1   9   4  295.09   17.43
   0  -9  -4  811.71   28.03
   0   9   4  829.15   27.73
   1   9   4   25.33    9.38
  -1  -9  -4   10.30    9.86
   1   9   4   20.99    7.39
   2   9   4  120.49   13.27
  -2  -9  -4  116.15   15.71
   2   9   4  120.27   13.85
   3   9   4    0.63   10.56
   3   9   4    1.42    9.90
  -3  -9  -4   -9.56   11.12
   4   9   4  118.98   16.11
  -4  -9  -4  109.83   15.73
   4   9   4  122.33   17.64
   5   9   4   -4.19   13.70
   5   9   4    9.11   11.77
  -5  -9  -4   12.55   14.01
  -6  -9  -4    8.41   15.00
   6   9   4   -0.33   14.72
  -7  -9  -4  -20.05   18.07
   7   9   4   -4.57   16.10
   8   9   4   -6.57   17.46
  -8  -9  -4    1.84   19.81
   6 -10  -4    8.12   20.76
  -6  10   4   24.81   14.94
  -5  10   4    6.29   13.02
   5 -10  -4  -16.82   17.36
  -5  10   4   18.48   14.88
   4 -10  -4  129.14   18.10
  -4  10   4  115.37   16.30
  -4  10   4  130.81   19.56
  -3  10   4   59.18   13.84
   3 -10  -4   82.21   14.46
  -3  10   4   51.33   12.38
  -2  10   4   20.82   12.22
   2 -10  -4   38.31   11.72
   1 -10  -4    0.82   10.36
  -1  10   4   -5.15   10.50
   0 -10  -4   94.14   12.66
   0  10   4   67.54   11.87
  -1 -10  -4   45.27   12.40
   1  10   4   49.67   11.53
  -2 -10  -4  240.41   19.65
   2  10   4  283.17   16.89
   2  10   4  248.11   18.13
   3  10   4    1.97   11.34
   3  10   4    9.84   11.81
  -3 -10  -4   30.06   13.37
  -4 -10  -4  259.93   22.64
   4  10   4  299.90   20.50
   4  10   4  239.24   20.91
   5  10   4   -1.68   14.70
  -5 -10  -4   11.56   15.52
   5  10   4   18.09   13.17
   6  10   4   74.70   17.92
  -6 -10  -4   80.88   18.34
   7  10   4   71.25   19.42
  -7 -10  -4   54.85   20.82
  -5  11   4   41.23   17.62
   5 -11  -4   39.81   19.65
  -5  11   4   77.26   15.87
  -4  11   4   31.99   14.56
  -4  11   4   91.20   17.35
  -3  11   4   99.22   16.08
   3 -11  -4   76.32   14.64
  -2  11   4  159.69   19.90
   2 -11  -4  191.20   18.76
   1 -11  -4   -3.50   11.98
  -1  11   4    3.85   12.98
   0 -11  -4  124.17   18.21
   0  11   4   66.44   14.05
   1  11   4    9.31   12.86
  -1 -11  -4    1.70   12.98
  -2 -11  -4   22.00   14.25
   2  11   4    4.43   13.12
   3  11   4  -19.97   12.28
   3  11   4   20.68   13.86
  -3 -11  -4   13.75   14.87
   4  11   4   21.51   15.28
   4  11   4   33.41   14.57
  -4 -11  -4   48.13   16.53
  -5 -11  -4   12.50   16.36
   5  11   4   25.49   15.87
   5  11   4  -17.73   16.04
   6  11   4  -42.49   17.04
  -6 -11  -4   21.93   18.11
   4 -12  -4   87.78   17.09
  -4  12   4   81.31   19.70
   3 -12  -4  133.01   17.77
  -3  12   4   96.01   18.75
  -2  12   4    5.81   16.10
   2 -12  -4   11.27   14.20
   1 -12  -4   50.73   15.22
  -1  12   4   77.83   17.20
   0 -12  -4  -18.58   14.31
   0  12   4  -13.73   14.79
  -1 -12  -4  141.33   20.73
   1  12   4  125.79   17.72
  -2 -12  -4   22.12   16.07
   2  12   4   27.33   15.73
   3  12   4   -2.10   15.38
  -3 -12  -4   36.33   17.05
   4  12   4   18.00   16.58
  -4 -12  -4   18.44   17.98
   5  12   4   30.68   17.03
   5  12   4   26.25   18.05
  -5 -12  -4   44.88   19.48
   2 -13  -4    8.75   15.88
  -2  13   4   -6.64   18.15
  -1  13   4    0.75   18.06
   1 -13  -4    9.00   16.04
   0  13   4   42.05   18.55
   0 -13  -4   40.86   17.34
   1  13   4   78.83   18.45
  -1 -13  -4   42.82   17.71
  -2 -13  -4   31.12   18.37
   2  13   4   11.38   17.60
   3  13   4  114.67   19.89
  -3 -13  -4   98.05   20.50
   1  12  -5    9.21   14.01
  -1 -12   5   13.06   21.84
   0 -12   5   20.91   20.91
   0  12  -5   74.14   14.41
   1 -12   5   44.60   21.92
  -1  12  -5   11.58   12.86
   4  11  -5   -4.70   16.88
  -4 -11   5  -17.04   18.99
   3  11  -5  106.35   16.85
  -3 -11   5   87.94   20.93
   2  11  -5   48.30   14.44
  -2 -11   5   89.47   20.78
  -1 -11   5   33.32   19.36
   1  11  -5    3.43   12.33
   0  11  -5   57.10   12.62
   0 -11   5   43.88   19.57
   1 -11   5   34.32   19.43
  -1  11  -5   -9.89   10.99
   2 -11   5   -3.46   18.81
  -2  11  -5   25.61   11.60
   3 -11   5   60.26   20.75
   5  10  -5   27.02   16.71
  -5 -10   5    8.35   18.22
   4  10  -5  -13.35   14.57
  -4 -10   5    2.52   17.52
  -3 -10   5   52.65   18.09
   3  10  -5   56.13   14.48
  -2 -10   5  105.09   19.01
   2  10  -5   79.16   13.57
   1  10  -5   -6.80   10.14
  -1 -10   5   28.03   16.44
   0  10  -5   12.86   10.16
   0 -10   5    9.68   16.16
  -1  10  -5    1.72    9.78
   1 -10   5  -16.05   15.77
  -2  10  -5  133.41   19.33
   2 -10   5  153.96   20.05
  -2  10  -5  168.03   15.10
  -3  10  -5    4.58   16.13
  -3  10  -5    6.27    9.93
  -6  -9   5    2.92   18.09
   6   9  -5  -35.92   15.71
   5   9  -5   20.96   15.33
  -5  -9   5   23.59   16.90
  -4  -9   5   20.99   16.02
   4   9  -5    1.85   12.77
   3   9  -5  115.01   16.53
  -3  -9   5  144.27   20.26
  -2  -9   5   28.70   14.81
   2   9  -5   10.23   10.60
  -1  -9   5  545.09   27.24
   1   9  -5  523.77   20.71
   0   9  -5   -3.80    8.67
   0  -9   5   -2.98   13.55
  -1   9  -5   -2.62    8.31
   1  -9   5   -7.31   14.23
  -2   9  -5   -8.88    8.28
  -2   9  -5    5.61   14.18
  -3   9  -5  135.08   13.37
  -3   9  -5  126.10   17.59
  -4   9  -5   80.47   10.80
  -4   9  -5   69.20   18.91
  -5   9  -5  243.95   28.20
  -6   9  -5   75.17   22.40
   7   8  -5    7.30   17.31
  -7  -8   5   -3.48   17.50
  -6  -8   5  -28.89   15.70
  -6  -8   5   10.47   16.55
   6   8  -5   18.75   15.25
  -5  -8   5   54.13   16.45
  -5  -8   5   34.49   15.36
   5   8  -5   24.03   13.69
  -4  -8   5    1.32   12.27
   4   8  -5   15.02   11.44
  -4  -8   5    5.98   14.17
   3   8  -5   40.39   10.94
  -3  -8   5   47.84   12.00
  -3  -8   5   46.62   14.17
  -2  -8   5  363.91   21.98
  -2  -8   5  368.20   19.61
   2   8  -5  348.01   17.39
  -1  -8   5   25.99   12.95
   1   8  -5   26.40    8.59
  -1  -8   5   25.42    9.59
   0  -8   5  298.37   20.65
   0  -8   5  328.79   16.68
   0   8  -5  291.81   14.44
   1  -8   5   26.94   13.44
   1  -8   5   37.75    8.93
  -1   8  -5   23.90    7.72
   2  -8   5  119.31   13.32
  -2   8  -5  106.23   11.72
   2  -8   5   84.24   14.90
  -2   8  -5  106.14   13.78
  -2   8  -5  117.00   14.82
  -3   8  -5   18.98    9.20
  -3   8  -5    3.87    7.72
  -3   8  -5    6.04   12.64
   3  -8   5  -11.13   12.97
  -4   8  -5  514.86   28.45
  -4   8  -5  539.78   19.70
  -4   8  -5  498.13   20.98
   4  -8   5  475.76   25.50
  -5   8  -5   53.78   12.41
  -5   8  -5   62.67   18.67
   5  -8   5   71.26   10.78
  -6   8  -5  145.29   22.13
  -6   8  -5  146.27   16.79
  -7   8  -5   59.19   23.15
  -8  -7   5  -24.97   18.53
   8   7  -5    6.48   17.21
  -7  -7   5  161.15   20.08
   7   7  -5  115.19   17.73
  -7  -7   5  172.28   22.05
   6   7  -5   -4.67   13.42
  -6  -7   5  -11.25   14.79
  -6  -7   5   -8.78   14.74
  -5  -7   5    2.05   13.47
   5   7  -5   -5.81   11.60
  -5  -7   5   16.64   14.03
  -4  -7   5   -7.47   12.38
   4   7  -5    5.33   10.27
  -4  -7   5   12.29   11.76
   3   7  -5   79.57   10.30
  -3  -7   5   71.12   11.61
  -3  -7   5  114.94   14.27
  -2  -7   5   42.95    9.84
   2   7  -5   30.69    8.33
  -2  -7   5   45.78   11.88
  -1  -7   5  233.34   14.73
  -1  -7   5  225.94   18.95
   1   7  -5  224.41   12.93
   0  -7   5    0.17   10.30
   0   7  -5   -1.85    6.48
   0  -7   5   -1.62    7.20
  -1   7  -5  458.47   20.53
   1  -7   5  428.28   21.60
  -1   7  -5  449.55   15.79
   1  -7   5  430.43   17.26
  -2   7  -5   41.56    7.48
   2  -7   5   29.62   12.15
  -2   7  -5   44.93   10.71
   2  -7   5   44.27    8.08
  -3   7  -5  138.58   18.51
  -3   7  -5  118.69   11.82
  -3   7  -5  104.80   10.90
   3  -7   5  106.26   13.97
  -4   7  -5   10.51    7.55
   4  -7   5  -17.77   11.40
  -4   7  -5   -7.72    8.97
  -4   7  -5    3.59   13.16
   5  -7   5  239.58   14.77
  -5   7  -5  238.99   16.21
  -5   7  -5  267.22   24.71
  -6   7  -5  110.31   19.96
  -6   7  -5  109.48   13.61
   6  -7   5  105.32   13.92
  -7   7  -5   84.42   22.06
  -7   7  -5  118.11   17.71
  -8   7  -5    6.08   14.34
  -8   7  -5    2.81   22.84
  -8  -6   5   13.72   19.45
   8   6  -5   12.86   16.48
   7   6  -5   12.49   14.53
  -7  -6   5   21.39   17.46
  -7  -6   5   32.17   16.27
  -6  -6   5   15.95   14.82
   6   6  -5   26.07   12.62
  -6  -6   5   20.39   14.32
  -5  -6   5   26.90   13.29
  -5  -6   5   30.47   13.15
   5   6  -5   18.84   10.79
  -4  -6   5    6.70   10.97
   4   6  -5   22.84    9.31
  -4  -6   5   19.91   11.71
  -3  -6   5  121.66   14.69
   3   6  -5  135.06   12.00
  -3  -6   5  129.82   17.18
  -2  -6   5  430.95   18.20
   2   6  -5  402.91   16.07
  -2  -6   5  393.93   20.61
   1   6  -5   98.52    9.60
  -1  -6   5  100.92   11.56
  -1  -6   5  133.33   15.05
   0   6  -5  555.27   20.83
   0  -6   5  521.46   22.60
   0  -6   5  555.43   18.78
   0   6  -5  561.57   17.67
   1  -6   5  142.43   10.57
  -1   6  -5  150.56   14.57
  -1   6  -5  151.07    9.99
   1  -6   5  156.06   15.09
  -2   6  -5   20.33    6.32
   2  -6   5    7.58    9.68
  -2   6  -5   19.76    5.87
  -2   6  -5   25.41    9.31
  -3   6  -5  302.91   13.84
  -3   6  -5  315.80   13.51
   3  -6   5  284.54   18.30
  -3   6  -5  334.47   20.19
   4  -6   5   62.41    8.51
  -4   6  -5   78.44   13.61
  -4   6  -5   72.26    9.15
   4  -6   5   78.32   11.93
  -5   6  -5  331.17   23.92
   5  -6   5  366.46   15.96
  -5   6  -5  355.68   17.04
  -6   6  -5  110.77   14.35
   6  -6   5   90.86   10.63
  -6   6  -5   99.43   17.52
  -7   6  -5    8.65   12.30
  -7   6  -5   10.71   18.42
   7  -6   5    0.10    9.83
  -8   6  -5    4.43   20.30
  -8   6  -5   15.52   13.95
   9   5  -5   23.17   17.33
  -8  -5   5   23.45   18.97
   8   5  -5   12.98   15.29
  -7  -5   5  122.15   16.79
   7   5  -5   86.50   14.89
  -7  -5   5   71.26   17.66
  -6  -5   5   -2.16   12.88
  -6  -5   5   15.39   14.22
   6   5  -5   14.38   11.65
   5   5  -5    1.61    9.62
  -5  -5   5   11.44   12.05
  -5  -5   5   18.81   12.34
  -4  -5   5  134.97   16.62
   4   5  -5  133.05   12.95
  -4  -5   5  122.67   17.14
   3   5  -5   17.99    6.98
  -3  -5   5   18.04    9.18
  -3  -5   5    1.07    9.65
  -2  -5   5  336.56   16.06
  -2  -5   5  322.19   17.94
   2   5  -5  341.66   13.67
   2   5  -5  358.40   15.11
   1   5  -5 1945.63   47.84
  -1  -5   5 1932.83   51.12
   1   5  -5 2005.81   52.36
  -1  -5   5 1966.26   53.10
   0   5  -5  211.60   13.09
   0  -5   5  205.01   10.59
   0  -5   5  200.62   14.48
   0   5  -5  211.01   10.22
  -1   5  -5  733.98   24.63
   1  -5   5  705.65   20.79
  -1   5  -5  728.83   20.15
   1  -5   5  726.40   24.64
  -2   5  -5  104.88   13.83
   2  -5   5  100.27   10.70
  -2   5  -5  107.94    8.35
  -2   5  -5  112.50    8.92
   3  -5   5  269.19   15.45
  -3   5  -5  272.27   18.39
  -3   5  -5  296.73   12.37
  -3   5  -5  293.02   12.41
   4  -5   5  124.27   13.38
  -4   5  -5  141.40   11.22
  -4   5  -5  125.82   16.89
   4  -5   5  132.03   10.19
  -5   5  -5  631.61   28.47
   5  -5   5  641.25   21.02
  -5   5  -5  704.86   22.75
  -6   5  -5   30.25   10.36
  -6   5  -5   39.35   14.73
   6  -5   5   28.45    8.59
  -7   5  -5   65.96   12.49
  -7   5  -5   38.41   17.70
   7  -5   5   35.78   10.08
  -8   5  -5   32.03   13.95
   8  -5   5   28.97   11.01
  -8   5  -5   -7.58   18.46
  -9   5  -5   20.36   16.43
  -9   5  -5   12.60   22.48
  -9  -4   5    2.28   19.77
   9   4  -5  -23.71   15.16
   8   4  -5  134.91   18.87
  -8  -4   5  130.56   20.61
   7   4  -5   36.07   12.94
  -7  -4   5   15.64   15.99
  -6  -4   5  251.47   21.66
  -6  -4   5  241.04   20.71
   6   4  -5  216.16   16.86
  -5  -4   5   30.88   12.22
  -5  -4   5   31.54   11.59
   5   4  -5   37.03    9.37
  -4  -4   5    2.30    9.67
   4   4  -5   -2.01    7.09
   4   4  -5    6.51    8.35
  -4  -4   5   -3.53    9.43
   3   4  -5  188.39   11.45
  -3  -4   5  179.26   15.09
   3   4  -5  198.29   13.66
  -3  -4   5  210.90   15.18
   2   4  -5   84.93    7.97
  -2  -4   5   79.56    8.34
   2   4  -5   82.01    9.86
  -2  -4   5   77.83    9.53
  -1  -4   5   47.83    6.12
   1   4  -5   42.10    5.25
  -1  -4   5   32.12    7.97
   1   4  -5   38.63    6.01
   0  -4   5   47.09    7.69
   0  -4   5   40.83    4.87
   0   4  -5   36.77    4.84
   0   4  -5   45.71    6.40
  -1   4  -5  365.93   12.47
  -1   4  -5  398.54   16.07
   1  -4   5  394.04   16.14
   1  -4   5  379.04   12.27
  -2   4  -5  257.50   14.89
   2  -4   5  268.18   14.11
  -2   4  -5  249.64   10.16
  -2   4  -5  243.11   10.69
  -3   4  -5   -0.87    7.39
  -3   4  -5    7.62    4.76
  -3   4  -5    6.98    5.11
   3  -4   5    2.93    6.55
  -4   4  -5   -3.73    8.74
   4  -4   5   12.81    6.98
  -4   4  -5   25.64    6.67
   4  -4   5    5.73    5.93
  -5   4  -5  -11.49    9.84
  -5   4  -5    5.88    7.72
   5  -4   5    0.38    6.41
  -6   4  -5  209.71   14.85
   6  -4   5  196.45   13.13
  -6   4  -5  221.38   21.01
  -7   4  -5  457.23   26.90
  -7   4  -5  483.91   21.82
   7  -4   5  453.97   18.89
  -8   4  -5   53.12   14.45
   8  -4   5   32.24   11.13
  -8   4  -5   49.41   18.26
  -9   4  -5   47.47   17.05
   9  -4   5   54.46   13.16
  -9   4  -5   23.52   20.44
   9   3  -5  -12.48   14.60
  -9  -3   5   -1.97   19.86
  -8  -3   5   16.31   17.20
   8   3  -5    7.09   13.55
  -7  -3   5  110.61   17.05
   7   3  -5  109.43   13.80
   6   3  -5  175.63   14.73
  -6  -3   5  181.14   19.33
  -6  -3   5  180.69   19.46
  -5  -3   5   36.43   11.02
   5   3  -5   34.69   10.70
  -5  -3   5   48.57   11.66
   5   3  -5   42.15    8.74
  -4  -3   5  389.60   18.99
   4   3  -5  398.13   19.14
   4   3  -5  416.53   15.58
  -4  -3   5  455.89   20.71
  -3  -3   5   32.95    8.23
   3   3  -5   20.62    5.66
  -3  -3   5   32.40    7.97
   3   3  -5   32.26    7.74
  -2  -3   5   95.12   11.46
   2   3  -5   92.63   10.98
   2   3  -5  105.15    7.50
  -2  -3   5  113.44   10.54
  -1  -3   5  406.23   14.13
   1   3  -5  416.57   12.93
  -1  -3   5  423.86   16.85
   1   3  -5  420.61   15.61
   0  -3   5  169.05   11.40
   0   3  -5  176.16   10.69
   0  -3   5  167.81    7.43
   0   3  -5  175.34    8.10
   1  -3   5    7.65    5.87
  -1   3  -5   15.32    3.74
  -1   3  -5   13.72    5.23
  -2   3  -5    2.07    5.46
  -2   3  -5    2.21    3.50
   2  -3   5   11.69    5.72
  -2   3  -5   10.06    3.83
   3  -3   5   21.82    5.87
  -3   3  -5   16.28    4.66
   3  -3   5    7.05    4.59
  -3   3  -5   17.56    6.98
   4  -3   5 1332.99   33.36
  -4   3  -5 1295.90   34.87
  -4   3  -5 1277.25   39.10
   4  -3   5 1311.64   34.21
   5  -3   5    5.15    6.03
  -5   3  -5    5.65    9.47
  -5   3  -5   20.18    7.69
   6  -3   5   75.32   10.86
  -6   3  -5   59.52   10.83
  -6   3  -5   71.80   12.74
   7  -3   5  133.99   12.94
  -7   3  -5  140.69   20.13
  -7   3  -5  168.35   17.04
   8  -3   5   19.23   10.73
  -8   3  -5   29.77   14.67
  -8   3  -5   19.60   16.26
   9  -3   5   39.19   12.62
  -9   3  -5   36.01   18.84
  -9   3  -5   80.29   17.94
  -9  -2   5  -13.62   18.96
   9   2  -5  -15.81   14.02
   8   2  -5   20.03   12.87
  -8  -2   5  -15.71   16.56
   7   2  -5    6.02   11.09
   7   2  -5   24.59   13.90
  -7  -2   5   17.63   13.99
  -6  -2   5   39.43   12.47
   6   2  -5   83.06   13.04
   6   2  -5   66.95   10.66
  -6  -2   5   62.15   12.24
   5   2  -5   69.31   11.40
  -5  -2   5   84.18   11.42
   5   2  -5   78.84   11.13
  -5  -2   5   80.29   11.45
  -4  -2   5    4.46    8.16
  -4  -2   5    2.71    7.89
   4   2  -5    9.08    5.97
   4   2  -5   -8.41    8.06
  -3  -2   5  165.54   12.83
  -3  -2   5  176.60   11.58
   3   2  -5  136.22   12.67
   3   2  -5  166.69    9.25
   2   2  -5   71.19   10.20
   2   2  -5   86.42    6.68
  -2  -2   5   79.78    8.29
  -2  -2   5   86.11    8.62
   1   2  -5  195.95    7.82
   1   2  -5  181.11   11.32
  -1  -2   5  185.55   11.19
  -1  -2   5  200.14    8.94
   0  -2   5 4083.39  100.71
   0   2  -5 4144.52  104.76
   0   2  -5 4206.27   94.88
   1  -2   5 1731.38   44.03
  -1   2  -5 1729.23   40.71
  -1   2  -5 1675.58   45.78
  -2   2  -5 1410.78   34.51
   2  -2   5 1358.42   35.89
  -2   2  -5 1400.02   33.78
  -2   2  -5 1361.38   38.36
  -3   2  -5   34.68    4.80
   3  -2   5   23.01    4.80
  -3   2  -5   33.73    6.58
   3  -2   5   25.82    4.58
  -4   2  -5  773.28   22.77
   4  -2   5  790.56   21.62
   4  -2   5  773.54   21.21
  -4   2  -5  770.11   25.96
   5  -2   5  971.69   26.37
  -5   2  -5  955.84   31.81
  -5   2  -5  977.73   28.72
  -6   2  -5   86.55   11.16
  -6   2  -5   76.93   11.63
   6  -2   5   76.62    8.69
  -7   2  -5   37.70   12.49
   7  -2   5   33.80    9.01
  -7   2  -5   28.97   12.89
  -8   2  -5  -11.69   13.65
  -8   2  -5    6.95   14.29
   8  -2   5    9.74   10.38
   9  -2   5   -4.46   11.56
  -9   2  -5  -22.68   16.43
  -9   2  -5  -18.45   16.14
 -10   2  -5   16.43   20.60
  10  -2   5   39.14   14.14
 -10   2  -5  -15.20   18.55
  -9  -1   5  -24.40   18.10
   8   1  -5    2.70   11.96
   8   1  -5    7.05   15.49
  -8  -1   5   -4.00   15.98
  -7  -1   5  222.18   20.79
   7   1  -5  244.88   20.86
   7   1  -5  222.31   16.30
   6   1  -5   67.93    9.94
  -6  -1   5   63.12   11.27
  -6  -1   5   62.14   12.32
   6   1  -5   75.04   13.16
   5   1  -5  205.60   16.78
  -5  -1   5  180.23   14.70
   5   1  -5  202.18   12.35
  -5  -1   5  208.76   15.78
  -4  -1   5   25.09    7.23
   4   1  -5   25.63    5.88
  -4  -1   5   32.37    8.19
   4   1  -5   27.58    8.70
  -3  -1   5  324.19   12.46
   3   1  -5  265.33   15.15
  -3  -1   5  290.97   14.19
   3   1  -5  299.43   10.81
  -2  -1   5 1775.38   45.17
  -2  -1   5 1839.51   47.27
   2   1  -5 1805.82   48.85
   2   1  -5 1805.23   42.70
   1   1  -5  685.16   17.38
  -1  -1   5  667.32   20.41
   1   1  -5  660.62   21.26
  -1  -1   5  677.71   17.43
   0   1  -5   31.33    4.26
   0   1  -5   28.40    4.96
   0  -1   5   39.51    5.10
  -1   1  -5  436.11   15.32
  -1   1  -5  429.86   12.36
   1  -1   5  452.79   14.38
   2  -1   5 1616.33   37.98
  -2   1  -5 1581.15   39.20
   2  -1   5 1572.72   39.77
  -2   1  -5 1572.67   42.84
   3  -1   5  374.32   12.11
  -3   1  -5  374.70   12.71
  -3   1  -5  377.12   15.38
   3  -1   5  389.33   12.18
  -4   1  -5   18.96    6.18
   4  -1   5   11.55    4.66
   4  -1   5   12.43    3.14
  -4   1  -5   11.50    6.25
  -5   1  -5  303.53   17.49
  -5   1  -5  288.03   15.30
   5  -1   5  287.19   12.85
   6  -1   5   -0.98    6.58
  -6   1  -5   21.74   10.34
  -6   1  -5    4.34    8.98
   7  -1   5  109.03   12.19
  -7   1  -5  108.70   13.97
  -7   1  -5  131.91   17.74
  -8   1  -5  282.18   22.85
  -8   1  -5  273.88   21.61
   8  -1   5  250.56   16.45
  -9   1  -5   16.91   15.71
  -9   1  -5   42.35   18.57
   9  -1   5   27.31   12.68
 -10   1  -5  -22.93   19.88
 -10   1  -5    2.22   17.46
  10  -1   5   -3.84   13.71
  -9   0   5  -10.27   18.18
   9   0  -5  -15.93   18.24
  -8   0   5   11.07   15.73
   8   0  -5    5.03   15.80
  -7   0   5    6.82   12.67
   7   0  -5    9.72    9.77
   7   0  -5   -9.97   13.43
  -6   0   5  268.84   16.89
   6   0  -5  279.70   14.59
   6   0  -5  281.58   19.91
  -6   0   5  262.94   17.70
  -5   0   5  697.25   23.87
   5   0  -5  694.51   21.28
   5   0  -5  718.54   26.25
  -5   0   5  717.96   23.99
   4   0  -5  172.00    9.53
   4   0  -5  148.58   14.50
  -4   0   5  146.26   12.36
  -4   0   5  159.10   11.12
  -3   0   5  429.01   15.90
   3   0  -5  418.75   17.41
  -3   0   5  413.38   14.02
   3   0  -5  407.10   12.57
  -2   0   5   16.71    3.44
   2   0  -5   14.83    5.89
  -2   0   5   13.47    4.73
   2   0  -5   13.07    2.95
   1   0  -5  412.28   16.07
  -1   0   5  440.23   11.63
  -1   0   5  430.41   14.31
   1   0  -5  423.35   11.66
   0   0   5  304.76   11.16
   0   0  -5  311.42   12.63
   0   0  -5  317.36    9.17
  -1   0  -5  284.25   11.92
  -1   0  -5  305.83    9.07
   1   0   5  281.61   10.20
  -2   0  -5   51.97    7.57
   2   0   5   48.28    5.36
  -2   0  -5   52.59    6.22
   2   0   5   51.57    5.47
   3   0   5    7.92    2.93
   3   0   5    5.85    3.48
  -3   0  -5    4.64    5.21
  -3   0  -5    7.16    4.83
   4   0   5  184.55    6.72
   4   0   5  185.08    9.23
  -4   0  -5  195.43   12.59
  -4   0  -5  179.09   12.20
   5   0   5  484.92   16.60
  -5   0  -5  501.86   19.97
  -5   0  -5  507.47   19.95
  -6   0  -5    6.44    8.32
  -6   0  -5    8.93   10.43
   6   0   5   -2.35    6.69
  -7   0  -5   -3.53   10.23
   7   0   5   -5.89    8.35
  -7   0  -5    5.69   12.95
   8   0   5   62.64   10.95
  -8   0  -5   72.09   14.25
  -8   0  -5   59.48   17.14
  -9   0  -5   75.89   16.38
  -9   0  -5   85.63   19.98
   9   0   5   83.12   13.37
 -10   0  -5   50.83   17.92
  10   0   5   94.97   15.82
 -10   0  -5   32.39   21.92
  -9   1   5  -23.39   17.66
   9  -1  -5   -0.08   18.91
   8  -1  -5  -18.49   16.39
  -8   1   5    5.36   14.91
  -7   1   5   59.48   13.27
   7  -1  -5   25.18   14.81
  -6   1   5  108.57   12.66
   6  -1  -5   60.88   13.47
  -6   1   5   73.70   11.32
   6  -1  -5   98.02   11.10
   5  -1  -5  191.55   16.50
  -5   1   5  209.63   13.76
  -5   1   5  195.38   13.16
   5  -1  -5  204.06   11.26
  -4   1   5  723.44   22.71
  -4   1   5  755.76   23.24
   4  -1  -5  749.40   26.26
   4  -1  -5  752.69   20.18
   3  -1  -5   77.26    5.69
   3  -1  -5   79.30    8.59
  -3   1   5   87.72    8.98
  -3   1   5   86.49    7.57
   2  -1  -5  257.51    8.15
   2  -1  -5  277.65   13.55
  -2   1   5  295.30   11.54
  -2   1   5  250.00    9.43
   1  -1  -5  735.42   22.55
   1  -1  -5  735.86   17.71
  -1   1   5  736.93   18.87
  -1   1   5  698.56   20.34
   0   1   5  241.05    9.49
   0  -1  -5  246.39    7.44
   0  -1  -5  226.58   10.79
   0  -1  -5  248.42    7.50
   1   1   5  794.38   19.60
   1   1   5  798.40   20.97
  -1  -1  -5  782.27   23.41
  -1  -1  -5  790.39   21.51
  -2  -1  -5  788.48   23.67
   2   1   5  823.99   21.04
   2   1   5  800.74   20.45
  -2  -1  -5  817.65   23.78
  -3  -1  -5 1029.46   29.83
   3   1   5 1079.41   26.68
   3   1   5 1085.95   26.39
  -3  -1  -5 1013.81   30.72
   4   1   5 1087.28   28.76
  -4  -1  -5 1122.91   33.82
  -4  -1  -5 1122.65   32.19
   4   1   5 1122.41   27.40
   5   1   5  270.93   12.30
  -5  -1  -5  255.62   14.75
  -5  -1  -5  262.88   17.16
  -6  -1  -5  476.10   23.61
   6   1   5  471.10   18.01
  -6  -1  -5  527.42   21.13
  -7  -1  -5    6.27   13.89
   7   1   5   -7.34    8.21
  -7  -1  -5   -8.27    9.55
  -8  -1  -5   -7.86   15.28
  -8  -1  -5    5.72   11.39
   8   1   5   11.00   10.16
  -9  -1  -5   31.22   14.58
   9   1   5   39.60   13.19
  -9  -1  -5   11.24   18.78
  10   1   5   -7.98   14.44
 -10  -1  -5  -11.63   15.46
 -10  -1  -5  -36.45   20.99
   9  -2  -5  -28.47   19.10
  -9   2   5  -16.30   17.11
   8  -2  -5   17.62   17.61
  -8   2   5    0.01   14.57
   7  -2  -5   36.69   15.77
  -7   2   5   66.80   13.15
  -6   2   5   27.29   10.11
   6  -2  -5    9.71   12.53
  -6   2   5   24.20    8.39
  -5   2   5   -0.62    6.73
  -5   2   5   21.77    7.83
   5  -2  -5    8.95   10.33
   5  -2  -5    9.62    5.70
   4  -2  -5  287.81   10.27
   4  -2  -5  289.53   17.05
  -4   2   5  307.40   13.39
  -4   2   5  296.32   12.85
  -3   2   5  269.42   10.71
   3  -2  -5  259.59   15.07
  -3   2   5  270.22   11.58
  -2   2   5 1228.19   31.11
   2  -2  -5 1163.53   34.33
   2  -2  -5 1239.12   27.99
  -2   2   5 1167.10   31.36
   1  -2  -5 1030.85   30.05
  -1   2   5 1082.52   26.86
  -1   2   5 1016.55   27.42
   1  -2  -5 1050.65   24.44
   0  -2  -5  405.95   14.98
   0   2   5  406.83   12.67
   0   2   5  413.08   10.72
   0  -2  -5  407.18   11.98
   1   2   5  511.72   14.46
   1   2   5  503.14   13.21
  -1  -2  -5  488.09   15.20
  -1  -2  -5  501.90   16.75
   2   2   5  347.46   10.47
  -2  -2  -5  310.95   13.11
   2   2   5  329.18   10.38
  -2  -2  -5  332.59   12.79
   3   2   5 1743.41   41.24
  -3  -2  -5 1591.07   46.17
  -3  -2  -5 1669.00   44.74
   3   2   5 1732.17   40.87
  -4  -2  -5 1058.83   29.16
  -4  -2  -5  979.74   32.25
   4   2   5  975.20   26.53
   4   2   5  995.03   25.21
   5   2   5   46.08    7.04
  -5  -2  -5   56.70   11.62
  -5  -2  -5   65.02    7.61
   6   2   5   33.79    8.11
  -6  -2  -5   73.78    9.17
  -6  -2  -5   67.20   13.99
   7   2   5   -8.65    8.26
  -7  -2  -5   -6.64   13.97
  -7  -2  -5   -0.38    8.80
  -8  -2  -5   20.89   11.29
  -8  -2  -5   25.62   17.25
   8   2   5   36.59   11.40
  -9  -2  -5   46.44   13.73
  -9  -2  -5   24.84   19.60
   9   2   5   40.29   13.42
 -10  -2  -5   45.26   22.38
  10   2   5   46.21   16.63
   9  -3  -5   29.17   21.57
  -9   3   5   -2.40   16.96
   8  -3  -5   12.50   18.44
  -8   3   5  -16.46   13.65
   7  -3  -5    3.17   15.43
  -7   3   5   30.91   12.11
  -6   3   5   11.19    8.31
  -6   3   5   15.82    9.42
   6  -3  -5   -4.46   12.66
  -5   3   5   70.62    9.10
   5  -3  -5   65.37   12.37
  -5   3   5   78.93   11.18
  -4   3   5  529.38   17.98
  -4   3   5  536.25   17.97
   4  -3  -5  517.93   21.83
  -3   3   5   90.98    8.19
   3  -3  -5   81.81   12.43
  -3   3   5   87.82    8.37
   2  -3  -5   68.24   10.63
  -2   3   5   90.28    7.60
  -2   3   5   88.94    7.25
  -1   3   5  509.48   15.21
   1  -3  -5  531.02   18.06
  -1   3   5  495.01   15.71
   0   3   5   78.68    4.19
   0  -3  -5   68.10    6.04
   0  -3  -5   81.05    8.74
   0   3   5   75.63    6.36
  -1  -3  -5 1437.25   38.34
  -1  -3  -5 1423.76   37.00
   1   3   5 1406.05   33.69
   1   3   5 1409.68   35.62
   2   3   5  120.24    7.06
  -2  -3  -5  110.12    9.64
  -2  -3  -5  124.40    8.86
   2   3   5  124.99    6.75
   3   3   5  273.41    9.72
   3   3   5  288.88   10.91
  -3  -3  -5  277.60   14.40
  -3  -3  -5  267.67   11.50
   4   3   5   57.59    6.39
  -4  -3  -5   57.10    6.31
  -4  -3  -5   61.84   10.69
   4   3   5   52.80    6.05
  -5  -3  -5  323.98   14.65
   5   3   5  320.29   14.15
  -5  -3  -5  314.08   20.23
  -6  -3  -5   -5.25   12.10
   6   3   5   -9.86    7.24
  -6  -3  -5    1.77    7.13
  -7  -3  -5   -5.76    8.72
  -7  -3  -5  -21.66   14.52
   7   3   5   -4.51    9.23
   8   3   5   60.86   12.45
  -8  -3  -5   78.79   12.15
  -8  -3  -5   56.71   18.36
   9   3   5   20.37   13.80
  -9  -3  -5   43.80   20.77
  10   3   5   11.34   15.90
 -10  -3  -5   -8.33   21.68
  -9   4   5   63.03   17.57
   9  -4  -5   40.32   22.42
  -8   4   5   36.59   14.46
   8  -4  -5    6.67   19.27
  -7   4   5   -1.02   11.48
   7  -4  -5   -9.22   15.78
  -6   4   5   57.80   10.68
  -6   4   5   62.11    9.83
   6  -4  -5   69.76   15.27
  -5   4   5  214.64   13.34
   5  -4  -5  184.96   18.40
  -5   4   5  196.83   13.21
  -4   4   5   67.71    9.88
  -4   4   5   73.78    9.69
   4  -4  -5   99.94   15.26
  -3   4   5 1116.05   30.47
  -3   4   5 1115.16   30.68
   3  -4  -5 1114.69   34.26
  -2   4   5  425.21   14.61
  -2   4   5  455.86   14.82
   2  -4  -5  430.75   18.20
  -1   4   5  430.96   14.18
  -1   4   5  442.17   14.17
   1  -4  -5  429.21   16.57
   0   4   5   15.97    3.05
   0  -4  -5   15.52    5.01
   0  -4  -5   22.89    4.59
   0   4   5   15.23    4.12
  -1  -4  -5   20.21    5.01
   1   4   5   11.57    3.64
  -1  -4  -5   13.57    4.80
   1   4   5   21.97    4.04
  -2  -4  -5   23.90    6.26
  -2  -4  -5   31.17    4.98
   2   4   5   23.47    4.46
   2   4   5   31.19    4.37
   3   4   5   43.40    5.80
   3   4   5   37.49    4.84
  -3  -4  -5   21.49    7.55
  -3  -4  -5   32.23    4.94
  -4  -4  -5  657.45   25.09
   4   4   5  657.70   18.82
  -4  -4  -5  653.42   20.29
   4   4   5  630.91   20.32
   5   4   5  365.45   13.00
  -5  -4  -5  343.92   14.79
  -5  -4  -5  375.79   22.10
   5   4   5  364.40   15.62
   6   4   5   32.44    9.45
  -6  -4  -5   57.98   14.40
  -6  -4  -5   42.39    7.79
   7   4   5   63.29   11.47
  -7  -4  -5   87.49   10.52
  -7  -4  -5   43.20   15.99
  -8  -4  -5    6.61   17.98
   8   4   5    1.35   12.22
   9   4   5   -5.62   14.42
  -9  -4  -5   27.96   20.16
 -10  -4  -5   38.17   24.29
  10   4   5   63.56   17.97
  -9   5   5    4.96   16.52
   9  -5  -5   16.54   23.37
  -8   5   5   17.36   14.41
   8  -5  -5  -11.51   19.46
   7  -5  -5   33.90   17.96
  -7   5   5   29.27   12.30
  -6   5   5   36.89    9.90
   6  -5  -5   43.35   15.30
  -6   5   5   26.10   10.21
  -5   5   5   28.43    8.39
   5  -5  -5   35.11   12.76
  -5   5   5   21.05    8.56
  -4   5   5   31.12    7.75
  -4   5   5   19.73    7.50
   4  -5  -5   12.58   10.57
   3  -5  -5  805.53   27.88
  -3   5   5  824.69   24.59
  -3   5   5  809.04   24.32
  -2   5   5   38.34    6.12
  -2   5   5   26.59    6.47
   2  -5  -5   27.35    7.76
  -1   5   5 2031.86   51.36
  -1   5   5 2020.39   50.80
   1  -5  -5 1993.72   53.80
   0   5   5    9.51    4.75
   0  -5  -5   19.07    5.75
   0   5   5   -3.67    3.41
   0  -5  -5    7.65    5.17
   1   5   5  642.46   18.88
  -1  -5  -5  611.30   19.96
  -1  -5  -5  617.16   20.07
   1   5   5  630.92   18.35
  -2  -5  -5  210.86   10.72
   2   5   5  207.91   10.28
  -2  -5  -5  207.27   12.49
   2   5   5  207.96   10.95
  -3  -5  -5  701.26   24.69
   3   5   5  685.87   20.37
   3   5   5  692.88   21.50
  -3  -5  -5  701.21   20.79
   4   5   5   28.15    7.81
  -4  -5  -5   24.91    5.16
   4   5   5   24.69    5.87
  -4  -5  -5   16.98    9.45
   5   5   5  875.54   28.11
   5   5   5  917.13   26.10
  -5  -5  -5  923.75   27.03
  -5  -5  -5  954.96   33.78
  -6  -5  -5   57.75   14.99
   6   5   5   42.38   10.97
   7   5   5   29.93   12.30
  -7  -5  -5   31.61   16.15
  -8  -5  -5    3.95   18.05
   8   5   5   -1.65   12.84
   9   5   5   -1.83   14.94
  -9  -5  -5  -23.95   19.99
  -8   6   5  137.24   18.72
   8  -6  -5   90.73   23.55
  -7   6   5   -5.85   12.13
   7  -6  -5    4.38   18.64
  -6   6   5   13.90   10.89
   6  -6  -5   35.46   15.98
   5  -6  -5   25.91   13.76
  -5   6   5   32.70    9.75
  -5   6   5   35.54    9.80
   4  -6  -5   -2.00   10.91
  -4   6   5    9.23    7.95
  -4   6   5   10.48    7.90
  -3   6   5   23.97    7.57
  -3   6   5   18.01    7.42
   3  -6  -5   23.11    9.64
   2  -6  -5  358.13   17.99
  -2   6   5  388.71   15.58
  -2   6   5  417.39   15.81
   1  -6  -5   13.68    6.96
  -1   6   5    5.29    5.55
  -1   6   5    0.09    6.21
   0  -6  -5  190.92   12.35
   0   6   5  214.29    9.04
   0   6   5  213.71   11.13
   0  -6  -5  195.75   11.40
   1   6   5   13.32    5.63
  -1  -6  -5   13.12    5.49
  -1  -6  -5   20.46    6.90
   1   6   5    6.36    5.19
  -2  -6  -5  119.47    9.85
   2   6   5  107.50    9.81
  -2  -6  -5   93.68   11.52
  -3  -6  -5  148.05    9.23
   3   6   5  152.99   12.67
   3   6   5  152.48   10.55
  -3  -6  -5  145.62   13.82
   4   6   5  483.78   19.63
   4   6   5  459.62   16.88
  -4  -6  -5  476.53   22.17
   5   6   5  126.38   12.35
  -5  -6  -5  105.49   14.36
   5   6   5   97.83   14.02
   6   6   5  180.86   16.46
  -6  -6  -5  192.72   21.59
   7   6   5    3.32   12.43
  -7  -6  -5   10.93   15.91
   8   6   5   27.09   14.44
  -8  -6  -5  -19.93   17.90
  -9  -6  -5   -5.28   20.63
   9   6   5   16.36   15.81
   8  -7  -5    9.66   23.40
  -8   7   5   26.96   15.51
  -7   7   5    6.55   12.99
   7  -7  -5   10.96   19.91
   6  -7  -5   96.00   19.09
  -6   7   5  120.06   15.48
   5  -7  -5   13.88   14.91
  -5   7   5   14.63   10.33
  -5   7   5   13.72   10.54
   4  -7  -5  381.04   22.98
  -4   7   5  364.18   17.57
  -4   7   5  359.76   17.66
  -3   7   5   26.75    8.62
  -3   7   5   22.90    8.44
   3  -7  -5   30.47   10.85
  -2   7   5  535.26   19.32
   2  -7  -5  527.34   21.94
  -2   7   5  502.29   19.19
  -1   7   5   61.21    8.28
   1  -7  -5   76.16    9.32
   1  -7  -5   92.80   10.95
   0  -7  -5    3.64    7.09
   0  -7  -5   17.80    6.68
   0   7   5   19.50    4.51
   0   7   5   10.81    6.45
  -1  -7  -5  291.93   13.86
  -1  -7  -5  285.54   15.01
   1   7   5  285.55   13.70
   1   7   5  288.65   13.12
   2   7   5   92.92   11.00
  -2  -7  -5  117.56    9.95
   2   7   5  111.38   11.85
  -2  -7  -5   88.74   12.75
   3   7   5   56.35    8.55
   3   7   5   78.44    9.93
  -3  -7  -5   74.45   11.32
  -4  -7  -5  212.76   17.93
   4   7   5  241.54   16.37
   4   7   5  230.46   13.64
   5   7   5  206.20   17.26
   5   7   5  217.00   14.58
  -5  -7  -5  190.13   19.31
   6   7   5  -17.98   11.79
  -6  -7  -5   -4.10   13.62
  -7  -7  -5   13.74   16.96
   7   7   5   11.02   13.91
  -8  -7  -5  -19.74   18.26
   8   7   5   -1.97   14.83
   9   7   5   -9.60   16.71
  -9  -7  -5   36.84   21.94
   8  -8  -5  -32.71   23.59
  -8   8   5   16.47   16.07
   7  -8  -5   14.96   21.89
  -7   8   5    3.63   14.23
   6  -8  -5   54.21   19.53
  -6   8   5   22.75   12.49
  -5   8   5   70.71   12.48
  -5   8   5   67.98   12.67
   5  -8  -5   91.56   18.00
  -4   8   5    0.31    9.94
  -4   8   5    7.34   10.05
   4  -8  -5   -1.26   13.08
   3  -8  -5   17.10   11.51
  -3   8   5   -0.68    9.16
  -3   8   5    8.20    9.43
   2  -8  -5 1014.29   33.35
  -2   8   5 1053.89   31.65
  -2   8   5 1024.10   31.14
  -1   8   5    3.69    7.87
   1  -8  -5    6.06    8.50
   1  -8  -5   14.10    8.71
   0   8   5  914.77   28.63
   0  -8  -5  977.01   29.16
   0  -8  -5  926.52   29.57
  -1  -8  -5  -12.17    8.39
   1   8   5   -1.49    6.56
   1   8   5   -3.93    7.22
   2   8   5   23.46    8.87
   2   8   5   20.78    8.32
  -2  -8  -5   44.53   10.63
   3   8   5   15.31    9.99
   3   8   5   27.22    8.85
  -3  -8  -5    4.48    9.81
  -4  -8  -5  333.86   21.49
   4   8   5  358.15   19.64
   4   8   5  354.80   17.60
  -5  -8  -5   36.81   13.67
   5   8   5   36.92   10.52
   5   8   5   29.40   12.42
  -6  -8  -5  161.93   21.10
   6   8   5  148.72   19.30
  -7  -8  -5   29.80   18.27
   7   8   5   12.03   14.93
   8   8   5  -20.74   15.93
  -8  -8  -5  -14.44   18.85
  -7   9   5   61.22   15.88
   7  -9  -5   47.26   23.65
   6  -9  -5   23.69   20.46
  -6   9   5   24.02   13.77
  -5   9   5   46.46   13.36
   5  -9  -5   28.38   17.60
  -5   9   5   30.68   13.73
   4  -9  -5   60.49   15.68
  -4   9   5   75.84   12.72
  -4   9   5   46.91   12.94
   3  -9  -5   32.29   12.79
  -3   9   5    2.59   10.99
  -3   9   5   21.41   10.64
   2  -9  -5   11.95    9.53
  -2   9   5   12.03   10.00
   2  -9  -5    2.67   10.07
   1  -9  -5  114.43   13.98
  -1   9   5   85.18   11.43
   1  -9  -5  106.99   15.38
   0  -9  -5  104.93   13.88
   0   9   5   90.97   13.50
  -1  -9  -5    9.25    9.98
   1   9   5    2.46    9.07
   2   9   5   64.00   10.42
   2   9   5   80.72   11.14
  -2  -9  -5   68.70   12.35
   3   9   5    7.96    9.99
   3   9   5   -5.83   10.83
  -3  -9  -5   -7.39   11.10
  -4  -9  -5    7.86   12.66
   4   9   5   13.30   10.88
   4   9   5    8.81   12.12
   5   9   5  154.25   17.36
  -5  -9  -5  233.46   21.36
   5   9   5  206.12   20.40
  -6  -9  -5   55.54   16.79
   6   9   5   46.25   16.22
  -7  -9  -5   29.58   18.98
   7   9   5   15.60   16.51
   8   9   5   66.33   18.60
  -8  -9  -5   20.46   20.76
  -6  10   5   -2.77   14.20
   6 -10  -5   -2.76   20.82
  -5  10   5   69.94   14.71
   5 -10  -5   95.03   20.19
  -5  10   5   98.98   17.08
   4 -10  -5  118.38   18.11
  -4  10   5   87.79   14.11
  -4  10   5  106.43   16.18
   3 -10  -5    4.13   13.40
  -3  10   5   17.50   11.97
  -3  10   5    9.52   12.86
  -2  10   5   37.59   12.57
   2 -10  -5   33.19   11.89
  -1  10   5   51.93   12.37
   1 -10  -5   52.25   11.78
   0  10   5   59.06   11.85
   0 -10  -5   53.38   12.04
   1  10   5   29.60   11.06
  -1 -10  -5   20.00   11.44
   2  10   5  124.85   15.44
  -2 -10  -5  143.98   17.86
  -3 -10  -5   30.38   13.48
   3  10   5    1.72   11.82
   3  10   5    9.01   11.81
   4  10   5   -6.33   13.24
   4  10   5    9.41   12.21
  -4 -10  -5   25.46   14.75
  -5 -10  -5   12.09   15.17
   5  10   5    7.95   13.17
   5  10   5   -0.46   15.31
  -6 -10  -5   50.71   17.70
   6  10   5   75.22   17.86
  -7 -10  -5   20.00   19.43
   7  10   5    0.70   18.09
   5 -11  -5   38.57   19.81
  -5  11   5   -6.56   14.04
  -5  11   5   -0.73   16.49
  -4  11   5    5.53   15.90
  -4  11   5   17.97   13.72
  -3  11   5   58.79   15.97
   3 -11  -5   50.99   14.39
  -2  11   5   36.73   14.54
   2 -11  -5   21.23   13.52
  -1  11   5  198.97   19.04
   1 -11  -5  191.69   18.36
   0  11   5    4.83   12.36
   0 -11  -5   -6.10   12.57
  -1 -11  -5   36.13   14.10
   1  11   5   60.55   13.72
  -2 -11  -5   -1.04   13.84
   2  11   5   18.68   13.29
   3  11   5   -5.74   13.35
  -3 -11  -5   -4.80   14.46
  -4 -11  -5  159.31   22.98
   4  11   5  143.67   19.97
   4  11   5  134.65   17.26
   5  11   5   37.72   16.05
  -5 -11  -5   54.26   17.93
   5  11   5   17.82   17.04
   6  11   5   36.83   18.40
  -6 -11  -5   37.62   18.73
   4 -12  -5    4.70   15.34
  -4  12   5   17.26   18.02
  -3  12   5   20.33   17.12
   3 -12  -5   35.10   15.64
   2 -12  -5   79.66   16.25
  -2  12   5   65.30   16.96
  -1  12   5   -6.09   14.82
   1 -12  -5    0.39   14.28
   0 -12  -5  198.67   21.28
   0  12   5  200.37   21.20
   1  12   5  103.37   17.01
  -1 -12  -5   97.01   17.59
  -2 -12  -5   80.96   17.86
   2  12   5  100.67   17.25
  -3 -12  -5   -9.72   15.98
   3  12   5   -7.71   15.59
   4  12   5   34.13   16.68
  -4 -12  -5   56.36   19.00
  -5 -12  -5   -8.15   18.31
   5  12   5   10.09   16.57
   2 -13  -5   12.71   16.28
  -2  13   5    9.52   18.52
   1 -13  -5   87.17   18.16
  -1  13   5   65.44   19.14
   0  13   5   29.03   17.88
   0 -13  -5   24.81   17.18
   1  13   5   17.98   17.53
  -1 -13  -5   45.70   18.11
   2  13   5   28.43   17.84
  -2 -13  -5    7.31   18.08
   3  13   5    6.41   16.90
  -3 -13  -5   44.49   19.54
  -3 -11   6   85.58   22.31
   3  11  -6   30.97   15.95
  -2 -11   6   21.91   20.42
   2  11  -6   12.46   14.31
  -1 -11   6   65.67   21.20
   1  11  -6   43.62   13.67
   0 -11   6  109.70   22.44
   0  11  -6   87.63   13.89
   1 -11   6   -7.58   19.59
  -1  11  -6   14.03   12.23
  -2  11  -6  -10.32   12.00
   2 -11   6   -1.81   19.74
   3 -11   6    0.41   20.69
  -3  11  -6   31.21   12.60
   4  10  -6  102.78   17.64
  -4 -10   6   70.04   20.92
   3  10  -6   16.60   14.25
  -3 -10   6   -2.17   18.35
  -2 -10   6  149.47   21.07
   2  10  -6  119.50   17.00
  -1 -10   6   43.21   17.99
   1  10  -6   29.35   12.21
   0 -10   6  147.09   20.90
   0  10  -6  136.05   15.01
  -1  10  -6    7.98   10.86
   1 -10   6   13.95   18.22
   2 -10   6  -19.94   17.72
  -2  10  -6   41.41   11.33
   3 -10   6  108.25   20.24
  -3  10  -6  104.31   12.86
  -4  10  -6   29.22   11.60
   6   9  -6   -7.66   16.39
  -6  -9   6   25.26   19.73
   5   9  -6  -21.27   14.39
  -5  -9   6  -31.77   17.43
   4   9  -6   29.26   13.87
  -4  -9   6   68.29   18.53
   3   9  -6   17.11   12.49
  -3  -9   6  -16.38   16.33
  -2  -9   6    6.84   15.79
   2   9  -6   -3.03   10.74
  -1  -9   6   40.71   15.85
   1   9  -6   32.02   10.58
   0   9  -6    6.15    9.67
   0  -9   6   -3.59   14.98
   1  -9   6    1.53   15.67
  -1   9  -6   -9.94    8.68
  -2   9  -6   43.47   10.21
   2  -9   6   46.56   16.58
  -3   9  -6   95.10   13.80
   3  -9   6   91.89   18.09
  -4   9  -6  184.49   27.33
  -4   9  -6  169.56   15.52
   5  -9   6  210.25   17.74
  -5   9  -6  231.89   29.13
  -6   9  -6    4.31   21.07
   6   8  -6  -16.75   15.44
  -6  -8   6  -16.00   17.66
   5   8  -6    1.43   13.57
  -5  -8   6    4.76   16.32
   4   8  -6    1.91   11.89
  -4  -8   6   33.48   16.41
   3   8  -6   81.20   12.46
  -3  -8   6   83.74   16.69
   2   8  -6  272.04   16.23
  -2  -8   6  218.39   21.68
  -1  -8   6  131.80   18.94
   1   8  -6  124.83   13.18
   0  -8   6   -7.14   12.30
   0   8  -6   -4.21    8.07
   1  -8   6  299.21   22.18
  -1   8  -6  340.10   15.61
  -2   8  -6   35.03    8.60
   2  -8   6   14.26   14.14
  -3   8  -6   20.07    8.59
   3  -8   6   -4.71   14.20
  -3   8  -6  -15.49   13.86
  -4   8  -6  101.84   18.48
  -4   8  -6  150.66   13.92
  -5   8  -6   31.77   18.32
   5  -8   6    5.66   10.66
  -6   8  -6  148.84   23.73
   6  -8   6  183.33   16.35
  -7   8  -6   24.51   22.57
   7   7  -6  -16.32   15.79
  -7  -7   6   -1.53   17.75
  -6  -7   6   79.72   17.94
   6   7  -6   20.93   14.29
  -5  -7   6   -0.58   15.09
   5   7  -6    6.14   12.14
  -4  -7   6   -1.10   13.58
   4   7  -6   20.95   10.87
  -3  -7   6  220.31   20.83
   3   7  -6  193.69   14.61
   2   7  -6  106.10   12.63
  -2  -7   6  113.75   14.80
  -1  -7   6  551.19   25.29
   1   7  -6  564.37   19.60
   0  -7   6   38.57   12.25
   0   7  -6   40.01    7.86
  -1   7  -6   91.64   11.84
   1  -7   6   73.03   13.16
  -1   7  -6   70.52    8.34
  -2   7  -6    7.24   10.87
  -2   7  -6   23.78    7.41
   2  -7   6  -13.63   11.66
  -3   7  -6    0.26    7.39
  -3   7  -6   14.30   12.15
   3  -7   6   -0.32   11.82
  -4   7  -6   18.03    8.09
   4  -7   6    7.05   11.76
  -4   7  -6   18.87   14.55
   5  -7   6  123.69   14.54
  -5   7  -6   62.56   17.91
   6  -7   6   26.19   10.88
  -6   7  -6   50.30   18.94
   7  -7   6    5.13   11.08
  -7   7  -6  -27.26   19.80
  -8   7  -6  -17.14   22.79
   8   6  -6   47.38   16.87
  -7  -6   6    4.34   16.63
   7   6  -6   -3.13   14.83
  -7  -6   6  -16.08   16.00
  -6  -6   6   11.82   15.16
  -6  -6   6   -6.24   14.82
   6   6  -6   -9.24   12.56
  -5  -6   6   35.55   13.59
  -5  -6   6   22.15   14.16
   5   6  -6   30.00   11.64
   4   6  -6   63.93   10.55
  -4  -6   6   67.39   12.97
  -4  -6   6   68.80   14.11
   3   6  -6   61.08    9.15
  -3  -6   6   74.35   13.25
  -3  -6   6   38.43   10.95
   2   6  -6  126.92   11.70
  -2  -6   6  139.23   13.27
  -2  -6   6  113.56   17.21
  -1  -6   6   44.34    8.00
   1   6  -6   28.39    7.01
  -1  -6   6   27.73   10.83
   0   6  -6  288.06   16.47
   0  -6   6  288.20   19.01
   0   6  -6  294.27   13.26
   0  -6   6  303.18   13.69
  -1   6  -6   76.35   10.47
  -1   6  -6   70.65    9.20
   1  -6   6   61.88   11.00
   1  -6   6   71.27    7.31
   2  -6   6   12.72   10.28
   2  -6   6   15.45    6.25
  -2   6  -6   13.22    9.82
  -2   6  -6    7.86    6.26
  -3   6  -6  302.83   13.55
  -3   6  -6  286.09   13.79
   3  -6   6  282.58   18.54
  -3   6  -6  294.30   21.24
  -4   6  -6  198.38   21.19
   4  -6   6  176.47   12.60
   4  -6   6  187.89   16.59
  -4   6  -6  200.32   13.03
  -5   6  -6  186.80   23.00
   5  -6   6  183.45   14.07
  -5   6  -6  191.16   14.66
  -6   6  -6  248.06   16.46
   6  -6   6  248.19   16.09
  -6   6  -6  241.53   26.19
   7  -6   6    4.24   10.55
  -7   6  -6  -19.97   18.11
  -7   6  -6  -12.04   11.81
  -8   6  -6   28.96   22.33
   8  -6   6   55.05   12.86
  -8  -5   6   54.71   19.87
   8   5  -6   45.66   15.97
  -7  -5   6   60.93   16.79
  -7  -5   6   23.45   16.91
   7   5  -6   29.02   13.80
   6   5  -6    1.58   11.75
  -6  -5   6   -9.64   13.59
  -6  -5   6   -6.02   13.87
  -5  -5   6   71.20   14.03
   5   5  -6   47.66   10.84
  -5  -5   6   80.01   14.75
   4   5  -6   24.07    8.75
  -4  -5   6   22.56   11.16
  -4  -5   6   31.82   12.13
   3   5  -6    3.50    6.92
  -3  -5   6   -5.41    9.78
  -3  -5   6    2.52    9.11
   2   5  -6   -0.65    6.61
   2   5  -6    5.93    6.25
  -2  -5   6   -4.00    7.23
  -2  -5   6    7.58    9.26
   1   5  -6  541.57   19.79
  -1  -5   6  484.41   17.94
   1   5  -6  480.95   16.51
  -1  -5   6  507.87   22.19
   0   5  -6   51.11    6.34
   0  -5   6   59.96    8.33
   0  -5   6   58.37   10.30
   0   5  -6   53.62    8.24
  -1   5  -6   19.88    5.54
   1  -5   6   17.66    9.18
   1  -5   6   20.05    5.11
  -1   5  -6   19.10    7.79
  -2   5  -6   46.63    6.41
  -2   5  -6   55.11    7.51
  -2   5  -6   56.35    9.89
   2  -5   6   50.55   10.00
   3  -5   6    3.86    9.01
  -3   5  -6   10.80    6.03
  -3   5  -6   10.45    6.19
  -3   5  -6   18.31   10.02
   4  -5   6   13.03    7.28
  -4   5  -6   19.31   11.47
  -4   5  -6    3.41    7.36
   4  -5   6   15.43    9.01
   5  -5   6  776.94   23.86
  -5   5  -6  749.49   24.54
  -5   5  -6  747.72   31.04
   6  -5   6    5.52    8.94
  -6   5  -6    1.56   14.86
  -6   5  -6  -14.53    9.67
   7  -5   6  461.59   20.29
  -7   5  -6  457.08   21.66
  -8   5  -6   10.07   19.79
   8  -5   6   -8.83   10.92
  -8   5  -6   22.73   13.85
  -9   5  -6   39.10   22.93
  -9   5  -6   -2.26   15.74
   9  -5   6    1.44   12.88
   9   4  -6  -27.02   15.59
  -9  -4   6  -19.31   19.84
  -8  -4   6   21.17   18.16
   8   4  -6   43.35   15.10
  -7  -4   6   33.34   15.33
  -7  -4   6   17.30   15.86
   7   4  -6   10.30   12.58
  -6  -4   6  129.72   16.47
  -6  -4   6  158.70   20.97
   6   4  -6  145.09   15.53
  -5  -4   6   25.80   11.81
   5   4  -6   60.48   10.28
  -5  -4   6   56.66   13.10
  -4  -4   6   39.80   11.05
   4   4  -6   62.95    8.74
  -4  -4   6   52.39   11.51
  -3  -4   6   35.37    9.24
   3   4  -6   23.39    8.34
  -3  -4   6   24.50    9.80
   3   4  -6   24.99    6.50
   2   4  -6  962.99   26.37
  -2  -4   6  956.09   31.26
  -2  -4   6  970.13   29.67
   2   4  -6 1016.24   30.50
   1   4  -6   22.86    5.21
   1   4  -6   33.05    6.73
  -1  -4   6   28.52    8.66
  -1  -4   6   25.09    5.87
   0  -4   6 1687.26   45.84
   0  -4   6 1589.90   42.40
   0   4  -6 1724.78   46.32
   0   4  -6 1680.42   40.92
   1  -4   6  208.01   13.87
   1  -4   6  193.47    8.81
  -1   4  -6  193.23    9.73
  -1   4  -6  226.98   14.04
   2  -4   6   11.39    7.47
  -2   4  -6   13.54    4.32
  -2   4  -6    7.16    4.96
  -2   4  -6   -6.33    7.31
  -3   4  -6  499.65   16.20
  -3   4  -6  505.88   21.80
  -3   4  -6  504.37   16.38
   3  -4   6  512.37   19.29
   4  -4   6   56.30    7.20
  -4   4  -6   42.60    7.18
  -4   4  -6   54.53   10.96
   4  -4   6   53.88    8.32
   5  -4   6  275.68   13.44
  -5   4  -6  245.89   14.04
  -5   4  -6  292.69   21.09
   6  -4   6  389.77   16.95
  -6   4  -6  364.79   23.82
  -6   4  -6  387.93   17.90
   7  -4   6   13.18    9.79
  -7   4  -6    6.07   15.77
  -7   4  -6   -3.78   11.18
   8  -4   6   -5.44   10.47
  -8   4  -6    4.38   17.92
  -8   4  -6   -2.03   13.18
  -9   4  -6   21.70   20.71
  -9   4  -6   -0.53   15.87
   9  -4   6    8.32   12.85
   9   3  -6   -7.55   15.14
  -9  -3   6    8.60   20.86
  -8  -3   6    0.42   17.45
   8   3  -6   -5.86   13.33
  -7  -3   6  249.06   22.97
   7   3  -6  212.01   17.79
  -7  -3   6  208.78   21.84
  -6  -3   6   25.77   13.13
   6   3  -6    7.09    9.93
  -6  -3   6    4.51   12.64
   5   3  -6   -0.26    8.18
  -5  -3   6   -6.85   10.73
   5   3  -6    2.57   11.16
  -5  -3   6   -1.60   10.90
   4   3  -6   38.02    7.53
   4   3  -6   21.33   10.10
  -4  -3   6   58.77    9.92
  -4  -3   6   54.07   10.96
  -3  -3   6   13.55    7.75
   3   3  -6   -2.18    5.32
  -3  -3   6    2.44    8.27
   3   3  -6   15.52    8.11
   2   3  -6   79.51   11.83
   2   3  -6   68.18    7.61
  -2  -3   6   81.08   10.03
  -2  -3   6   56.93    8.91
   1   3  -6  990.62   29.96
  -1  -3   6  992.42   27.59
   1   3  -6 1006.46   25.87
  -1  -3   6 1014.73   30.48
   0   3  -6  243.34   13.22
   0   3  -6  248.17   10.05
   0  -3   6  232.64   13.49
  -1   3  -6  754.41   19.93
  -1   3  -6  717.09   23.94
   1  -3   6  715.32   19.06
   1  -3   6  731.76   23.41
   2  -3   6  379.13   15.45
  -2   3  -6  365.08   16.66
  -2   3  -6  391.08   11.49
  -2   3  -6  348.33   12.47
  -3   3  -6  447.07   14.20
   3  -3   6  430.90   16.57
  -3   3  -6  445.43   14.60
  -3   3  -6  420.92   19.18
   3  -3   6  454.50   14.62
  -4   3  -6   52.69    6.74
   4  -3   6   36.84    6.65
   4  -3   6   37.40    6.50
  -4   3  -6   38.55    9.51
   5  -3   6  158.98   11.05
  -5   3  -6  145.92   17.36
  -5   3  -6  191.60   12.43
  -6   3  -6  -22.11   11.04
   6  -3   6   -0.94    7.76
  -6   3  -6  -14.56    9.34
  -7   3  -6   54.00   12.82
  -7   3  -6   55.16   15.59
   7  -3   6   50.93    9.93
  -8   3  -6    4.33   14.00
  -8   3  -6   10.96   16.18
   8  -3   6    8.86   10.91
   9  -3   6   97.91   14.41
  -9   3  -6   66.86   20.68
  -9   3  -6   79.37   18.03
  -9  -2   6   10.98   19.50
  -8  -2   6    9.62   16.84
   8   2  -6   18.86   12.80
   7   2  -6  161.81   22.26
  -7  -2   6  120.15   16.75
   7   2  -6  109.78   15.39
  -6  -2   6   91.87   13.67
   6   2  -6   99.03   15.22
  -6  -2   6   74.30   13.67
   6   2  -6   85.59   10.88
  -5  -2   6   44.35   10.50
   5   2  -6   38.96    8.24
  -5  -2   6   23.28   10.70
   5   2  -6   48.61   12.05
   4   2  -6  432.12   20.46
  -4  -2   6  439.51   20.64
   4   2  -6  392.23   15.35
  -4  -2   6  433.47   17.91
  -3  -2   6   35.26    8.39
   3   2  -6   18.48    5.42
   3   2  -6   27.87    8.57
  -3  -2   6   25.08    6.66
   2   2  -6   26.07    7.30
   2   2  -6   22.14    4.71
  -2  -2   6   24.18    7.23
  -2  -2   6   29.53    5.38
   1   2  -6   59.21    7.14
   1   2  -6   49.16    6.35
  -1  -2   6   65.41    7.69
   0  -2   6  569.28   19.71
   0   2  -6  601.52   16.38
   0   2  -6  596.19   20.48
  -1   2  -6  609.90   16.90
   1  -2   6  616.94   19.88
  -1   2  -6  609.47   20.73
  -2   2  -6   20.23    3.35
   2  -2   6   35.78    5.65
  -2   2  -6   16.35    5.88
  -2   2  -6   18.56    4.06
  -3   2  -6   50.60    6.68
   3  -2   6   50.04    5.91
   3  -2   6   52.98    7.24
  -3   2  -6   47.47    7.69
   4  -2   6   58.06    8.13
  -4   2  -6   63.88    9.13
  -4   2  -6   72.18    9.34
   4  -2   6   47.10    5.72
   5  -2   6   17.05    6.37
  -5   2  -6   -2.01    8.90
  -5   2  -6    7.16    7.60
  -6   2  -6  783.98   30.27
   6  -2   6  801.00   24.59
  -6   2  -6  811.90   27.38
  -7   2  -6   12.39   12.06
  -7   2  -6   23.74   13.14
   7  -2   6   13.29    8.79
   8  -2   6  137.08   15.10
  -8   2  -6  138.69   18.10
  -8   2  -6  130.29   17.14
  -9   2  -6  -16.51   17.21
  -9   2  -6   13.92   17.23
   9  -2   6   14.83   12.52
 -10   2  -6   -6.34   19.36
 -10   2  -6   -7.57   20.41
  10  -2   6   22.39   14.30
  -9  -1   6  -38.02   18.37
   8   1  -6   15.82   12.28
   8   1  -6   29.12   17.30
  -8  -1   6   36.43   16.74
   7   1  -6  120.70   17.19
   7   1  -6  107.17   12.38
  -7  -1   6  129.28   19.12
   6   1  -6  119.86   13.25
  -6  -1   6  129.79   17.23
  -6  -1   6  178.55   16.80
   6   1  -6  157.70   19.31
   5   1  -6  252.97   19.60
  -5  -1   6  238.68   16.93
   5   1  -6  244.59   12.85
  -5  -1   6  227.75   15.58
  -4  -1   6    5.91    6.91
  -4  -1   6   11.13    8.32
   4   1  -6   -8.71    8.78
   4   1  -6   -0.10    5.38
  -3  -1   6   23.55    7.48
   3   1  -6   31.56    8.26
  -3  -1   6   30.98    5.83
   3   1  -6   25.95    4.80
  -2  -1   6  537.68   15.97
  -2  -1   6  568.27   19.48
   2   1  -6  554.37   15.47
   2   1  -6  537.00   20.23
   1   1  -6  627.94   21.62
   1   1  -6  613.99   16.72
  -1  -1   6  633.49   20.21
   0   1  -6  171.34    7.15
   0   1  -6  151.52   11.15
   0  -1   6  139.92    9.77
  -1   1  -6  718.45   22.75
  -1   1  -6  720.62   18.88
   1  -1   6  716.63   21.17
   2  -1   6  161.72    9.52
   2  -1   6  176.90    7.94
  -2   1  -6  173.66    6.84
  -2   1  -6  164.83    7.92
  -2   1  -6  158.87   11.06
   3  -1   6  128.43    8.26
  -3   1  -6  130.99    8.01
   3  -1   6  121.32    7.81
  -3   1  -6  129.45   11.61
  -4   1  -6  797.15   26.67
   4  -1   6  799.03   21.60
   4  -1   6  827.63   22.46
  -4   1  -6  818.35   23.96
   5  -1   6  373.37   14.65
  -5   1  -6  388.89   17.07
  -5   1  -6  344.45   18.33
   6  -1   6   70.22    8.63
  -6   1  -6  107.49   15.38
  -6   1  -6   83.09   11.61
  -7   1  -6  583.21   25.81
   7  -1   6  561.29   20.90
  -7   1  -6  578.73   25.63
   8  -1   6  101.60   14.62
  -8   1  -6   87.52   16.01
  -8   1  -6   87.39   16.58
  -9   1  -6   32.92   18.36
  -9   1  -6   42.53   16.75
   9  -1   6   55.08   13.19
 -10   1  -6   -1.69   18.43
 -10   1  -6   -9.89   20.38
  10  -1   6   16.30   14.70
  -9   0   6   14.44   18.76
   9   0  -6   38.07   21.16
   8   0  -6   36.23   18.26
  -8   0   6   25.06   15.91
   7   0  -6   36.85   16.00
  -7   0   6   22.78   13.26
   7   0  -6   13.14    9.97
   6   0  -6  397.07   23.33
  -6   0   6  336.76   19.52
   6   0  -6  361.76   16.16
  -6   0   6  358.31   19.81
   5   0  -6    5.53   10.55
   5   0  -6    9.42    6.40
  -5   0   6   22.38    8.53
  -5   0   6   21.06    8.84
  -4   0   6  198.12   12.04
   4   0  -6  206.13    9.99
   4   0  -6  175.67   16.37
  -4   0   6  196.09   13.98
  -3   0   6   65.70    7.68
  -3   0   6   74.08    7.86
   3   0  -6   69.73    9.56
   3   0  -6   62.54    6.63
   2   0  -6  339.79   10.57
  -2   0   6  341.01   11.07
  -2   0   6  355.86   14.50
   2   0  -6  310.97   15.63
  -1   0   6   96.35    4.75
   1   0  -6   97.07   10.99
  -1   0   6   91.68    8.59
   1   0  -6  100.83    5.67
   0   0  -6 2348.37   53.41
   0   0   6 2224.54   57.04
   0   0  -6 2325.55   60.66
  -1   0  -6  283.67   13.04
   1   0   6  287.69   11.09
  -1   0  -6  292.62    9.54
  -2   0  -6  262.15   12.87
   2   0   6  272.92   10.30
  -2   0  -6  282.08   10.28
   2   0   6  275.59    9.84
   3   0   6   88.94    7.13
  -3   0  -6  113.83    9.29
  -3   0  -6   82.06   10.17
   3   0   6   98.75    7.12
   4   0   6   70.24    6.41
  -4   0  -6   71.37   10.70
  -4   0  -6  116.20   11.67
   4   0   6   92.98    8.13
   5   0   6  536.37   17.47
  -5   0  -6  505.92   20.98
  -5   0  -6  551.81   21.35
  -6   0  -6   19.01    9.31
   6   0   6    6.84    7.15
  -6   0  -6   17.78   10.73
  -7   0  -6  -14.11   12.93
  -7   0  -6   -5.87   10.50
   7   0   6   -2.07    8.63
  -8   0  -6    4.71   15.92
   8   0   6    5.10   10.51
  -8   0  -6   -3.55   13.15
   9   0   6   61.96   13.38
  -9   0  -6   69.28   16.10
  -9   0  -6   18.22   18.64
  10   0   6   23.72   14.33
 -10   0  -6  -26.72   20.20
 -10   0  -6   -0.16   17.29
   9  -1  -6  -11.35   20.78
  -9   1   6  -10.25   17.62
  -8   1   6    4.82   15.34
   8  -1  -6   24.94   17.77
   7  -1  -6    8.96   15.25
  -7   1   6  -17.85   12.25
   6  -1  -6  212.32   13.24
  -6   1   6  191.06   15.97
   6  -1  -6  229.56   20.25
  -6   1   6  190.32   16.49
   5  -1  -6   41.81    6.49
   5  -1  -6    9.43   11.31
  -5   1   6   29.76    8.79
  -5   1   6   33.94    8.58
  -4   1   6  233.18   13.70
   4  -1  -6  243.27   16.64
  -4   1   6  238.26   12.17
   4  -1  -6  221.55    9.77
  -3   1   6  450.28   14.86
   3  -1  -6  446.81   19.38
  -3   1   6  442.32   16.88
   3  -1  -6  453.27   12.80
   2  -1  -6  240.61   13.97
   2  -1  -6  242.01    8.05
  -2   1   6  244.63    9.15
  -2   1   6  249.84   11.90
  -1   1   6   98.57    8.69
   1  -1  -6  116.22   10.98
   1  -1  -6  113.68    5.39
  -1   1   6  113.61    5.67
   0   1   6  362.08   12.71
   0  -1  -6  347.85   14.73
   0  -1  -6  358.22   10.38
   0  -1  -6  371.74   10.45
   1   1   6 1166.27   27.96
  -1  -1  -6 1158.60   32.94
   1   1   6 1152.89   29.94
  -1  -1  -6 1137.46   30.13
   2   1   6 4357.02   97.45
  -2  -1  -6 4074.85  104.58
   2   1   6 4311.08  101.42
  -2  -1  -6 4254.18  107.55
  -3  -1  -6   12.62    6.80
  -3  -1  -6   10.08    5.21
   3   1   6    9.05    3.33
   3   1   6    3.16    3.93
   4   1   6  673.01   20.04
   4   1   6  717.01   18.71
  -4  -1  -6  728.00   24.79
  -4  -1  -6  724.42   23.63
  -5  -1  -6   43.20    8.09
  -5  -1  -6   61.37   11.05
   5   1   6   50.68    6.99
   6   1   6   63.81    8.45
  -6  -1  -6   46.50    9.48
  -6  -1  -6   36.31   12.87
  -7  -1  -6  314.33   22.45
  -7  -1  -6  262.29   19.03
   7   1   6  226.76   15.40
   8   1   6   59.11   11.52
  -8  -1  -6   76.99   13.94
  -8  -1  -6   90.12   18.04
  -9  -1  -6   13.20   13.95
  -9  -1  -6  -30.82   17.84
   9   1   6    6.74   12.20
 -10  -1  -6   -4.58   15.86
 -10  -1  -6   -6.81   21.84
  10   1   6   19.67   14.71
  -9   2   6  -17.59   17.54
   9  -2  -6  -15.32   20.55
   8  -2  -6   20.48   18.67
  -8   2   6   14.84   14.84
   7  -2  -6   57.31   16.48
  -7   2   6   69.04   13.45
  -6   2   6  402.08   19.14
  -6   2   6  439.95   20.19
   6  -2  -6  409.29   24.00
  -5   2   6  258.01   14.70
  -5   2   6  234.16   14.21
   5  -2  -6  250.37   19.17
  -4   2   6   91.40    9.68
   4  -2  -6  100.45   15.21
   4  -2  -6   75.66    6.81
  -4   2   6  100.56   10.99
  -3   2   6   25.12    6.14
  -3   2   6   29.73    5.36
   3  -2  -6   20.60    3.22
   3  -2  -6   34.72    8.55
   2  -2  -6    9.59    2.34
   2  -2  -6    9.85    6.71
  -2   2   6   18.16    4.16
  -2   2   6   19.30    5.14
  -1   2   6 1037.08   28.84
  -1   2   6 1098.20   27.77
   1  -2  -6 1099.64   25.57
   1  -2  -6 1080.52   31.75
   0   2   6  406.82   12.86
   0  -2  -6  348.46   15.12
   0  -2  -6  328.13   11.39
   0   2   6  378.78   10.26
  -1  -2  -6    2.97    4.49
   1   2   6    5.54    2.77
  -1  -2  -6   -3.67    3.89
   1   2   6    4.46    3.50
   2   2   6  306.12   10.70
   2   2   6  302.94   10.10
  -2  -2  -6  294.44   13.07
  -2  -2  -6  311.49   13.24
   3   2   6  503.14   14.62
  -3  -2  -6  493.30   17.40
  -3  -2  -6  514.62   19.54
   3   2   6  497.89   15.18
   4   2   6  582.18   15.97
  -4  -2  -6  581.42   20.07
   4   2   6  598.58   17.87
  -4  -2  -6  527.14   22.70
  -5  -2  -6  573.78   24.60
  -5  -2  -6  617.14   21.40
   5   2   6  568.89   18.99
   6   2   6  384.34   16.56
  -6  -2  -6  394.43   22.83
  -6  -2  -6  377.33   18.17
  -7  -2  -6   16.33    9.79
   7   2   6   13.94    9.25
  -7  -2  -6   22.70   15.11
  -8  -2  -6  247.75   20.02
  -8  -2  -6  255.33   24.77
   8   2   6  204.90   16.28
  -9  -2  -6  106.17   15.55
   9   2   6   67.80   14.36
  -9  -2  -6   98.41   21.31
  10   2   6   40.47   15.92
 -10  -2  -6   29.04   21.76
  -9   3   6  -10.62   16.79
   9  -3  -6    8.24   20.84
   8  -3  -6   58.68   19.83
  -8   3   6   32.32   14.98
   7  -3  -6   17.76   16.37
  -7   3   6   30.78   12.37
  -6   3   6   11.29    9.56
   6  -3  -6   13.40   13.61
  -6   3   6   13.15    9.93
  -5   3   6  499.84   19.51
   5  -3  -6  484.98   24.66
  -5   3   6  485.76   19.03
  -4   3   6  136.27   10.59
   4  -3  -6  127.27   15.97
  -4   3   6   94.03   11.68
  -3   3   6  973.85   27.86
  -3   3   6  987.06   27.19
   3  -3  -6  956.00   31.12
   2  -3  -6   24.51    7.65
  -2   3   6   25.15    4.80
  -2   3   6   20.61    5.22
   1  -3  -6  462.89   17.68
  -1   3   6  439.67   11.43
  -1   3   6  464.49   14.07
  -1   3   6  444.83   15.06
   0   3   6  654.07   16.11
   0   3   6  639.18   18.61
   0  -3  -6  635.59   18.43
   0  -3  -6  635.45   21.22
   1   3   6  779.69   20.05
  -1  -3  -6  802.05   22.78
   1   3   6  803.81   21.85
  -1  -3  -6  784.99   24.34
   2   3   6   75.99    6.61
  -2  -3  -6   67.76    8.88
  -2  -3  -6   72.66    9.30
   2   3   6   71.07    6.29
   3   3   6    8.58    4.53
  -3  -3  -6    4.56    4.72
  -3  -3  -6   -7.19    6.48
   3   3   6    2.23    3.55
   4   3   6   33.86    6.24
   4   3   6   47.66    6.40
  -4  -3  -6   35.45    6.26
  -4  -3  -6   38.78   10.13
  -5  -3  -6   -1.76    6.18
  -5  -3  -6  -15.52   10.11
   5   3   6   -9.47    6.26
   6   3   6  507.00   20.21
  -6  -3  -6  580.28   21.84
  -6  -3  -6  633.51   27.94
   7   3   6   -4.02    8.94
  -7  -3  -6   -3.50   15.06
  -7  -3  -6   -6.82    8.57
   8   3   6   13.94   11.68
  -8  -3  -6    9.82   11.56
  -8  -3  -6  -11.50   16.87
   9   3   6    9.98   13.57
  -9  -3  -6  -31.17   19.65
 -10  -3  -6  -28.56   21.52
  10   3   6   25.57   16.21
  -9   4   6   34.83   17.22
   9  -4  -6    6.33   22.27
  -8   4   6    5.88   14.19
   8  -4  -6  -38.54   18.78
   7  -4  -6    7.10   17.12
  -7   4   6   20.84   12.32
  -6   4   6   23.87   10.21
   6  -4  -6   30.00   14.27
  -6   4   6   22.28   10.16
   5  -4  -6  117.17   18.46
  -5   4   6  116.72   12.77
  -5   4   6  136.47   12.28
   4  -4  -6   10.74   10.29
  -4   4   6   23.72    7.35
  -4   4   6   33.14    7.56
   3  -4  -6  188.87   16.28
  -3   4   6  192.38   11.01
  -3   4   6  169.94   11.13
   2  -4  -6    0.07    7.03
  -2   4   6    5.80    4.97
  -2   4   6    6.09    5.11
   1  -4  -6   78.60    8.39
  -1   4   6   93.71    7.84
  -1   4   6   96.69    8.69
   0  -4  -6   46.64    6.86
   0   4   6   39.46    3.61
   0   4   6   46.14    5.28
   0  -4  -6   52.99    7.21
   1   4   6  522.10   16.62
  -1  -4  -6  549.13   18.76
  -1  -4  -6  543.85   17.75
   1   4   6  543.71   15.04
   2   4   6  198.38    9.49
  -2  -4  -6  231.95   12.11
  -2  -4  -6  210.82   12.13
   2   4   6  203.73    9.21
   3   4   6 1446.43   36.49
   3   4   6 1406.78   35.98
  -3  -4  -6 1453.62   41.12
  -3  -4  -6 1402.90   38.94
  -4  -4  -6   81.68    9.70
   4   4   6   85.37    7.88
  -4  -4  -6   71.38   10.72
   4   4   6   77.69    9.53
   5   4   6    6.21    5.01
   5   4   6  -14.44    6.68
  -5  -4  -6    7.34    6.19
  -5  -4  -6   -1.89   11.26
  -6  -4  -6   15.71    7.61
  -6  -4  -6   12.51   13.38
   6   4   6    5.35    8.94
  -7  -4  -6   89.47   17.97
  -7  -4  -6  101.71   14.30
   7   4   6   77.69   11.96
   8   4   6    2.92   12.20
  -8  -4  -6    8.64   18.09
   9   4   6   55.49   15.64
  -9  -4  -6   36.07   21.07
 -10  -4  -6  -25.56   22.76
  10   4   6   20.65   17.39
   9  -5  -6    9.34   23.64
  -9   5   6    5.89   17.05
   8  -5  -6   14.53   21.15
  -8   5   6   44.38   15.08
  -7   5   6   15.07   12.32
   7  -5  -6    2.25   17.79
  -6   5   6   31.07   10.74
  -6   5   6   38.76   11.02
   6  -5  -6   59.15   16.07
  -5   5   6   11.32    8.74
  -5   5   6    4.77    8.67
   5  -5  -6    0.96   12.63
  -4   5   6  294.85   14.97
  -4   5   6  284.41   14.25
   4  -5  -6  263.87   19.71
  -3   5   6   34.28    7.15
  -3   5   6   49.49    7.44
   3  -5  -6   39.27   10.27
  -2   5   6  192.45   11.38
  -2   5   6  176.42   10.76
   2  -5  -6  170.44   15.01
   1  -5  -6  221.38   13.87
  -1   5   6  223.54   11.18
  -1   5   6  207.97   11.00
   0  -5  -6  526.29   19.45
   0  -5  -6  551.55   17.75
   0   5   6  550.06   17.19
   0   5   6  485.04   14.96
  -1  -5  -6   17.98    6.19
  -1  -5  -6   26.73    6.29
   1   5   6   19.77    4.87
   1   5   6   22.52    5.38
   2   5   6  229.94   10.97
  -2  -5  -6  247.01   13.55
   2   5   6  230.32   10.99
  -2  -5  -6  232.61   12.68
   3   5   6  398.99   14.39
  -3  -5  -6  411.96   15.28
  -3  -5  -6  370.66   18.29
   3   5   6  425.84   15.45
  -4  -5  -6   63.59    9.04
   4   5   6   55.41    6.62
   4   5   6   55.93    8.18
  -4  -5  -6   69.98   11.14
  -5  -5  -6  511.46   18.77
  -5  -5  -6  548.77   25.60
   5   5   6  517.26   19.75
   5   5   6  521.92   17.41
  -6  -5  -6   74.57   15.76
   6   5   6   59.73   11.02
   7   5   6  196.25   17.81
  -7  -5  -6  272.38   24.88
   8   5   6  -21.29   13.18
  -8  -5  -6   12.59   18.34
   9   5   6   23.02   15.51
  -9  -5  -6    6.41   20.84
  -8   6   6    3.09   14.52
   8  -6  -6   -3.26   21.73
  -7   6   6   21.19   13.03
   7  -6  -6   12.30   19.49
  -6   6   6   55.29   11.86
   6  -6  -6   64.30   17.46
  -6   6   6   93.63   12.91
   5  -6  -6    7.41   13.72
  -5   6   6   14.33    9.72
  -5   6   6   12.18    9.46
  -4   6   6  590.90   21.21
   4  -6  -6  560.12   26.78
  -4   6   6  580.86   21.46
  -3   6   6   91.07   11.49
  -3   6   6   77.85    9.17
   3  -6  -6   95.15   12.44
  -2   6   6  785.11   23.90
   2  -6  -6  724.37   26.20
  -2   6   6  748.80   23.72
  -1   6   6   97.62    9.94
   1  -6  -6   96.71    9.84
   1  -6  -6   88.06    9.82
   0   6   6  195.72   11.45
   0  -6  -6  213.71   12.23
   0   6   6  204.11    9.13
   0  -6  -6  213.41   13.32
  -1  -6  -6  455.78   17.35
   1   6   6  425.16   15.29
  -1  -6  -6  436.10   17.31
   1   6   6  430.30   16.04
   2   6   6    4.00    6.47
  -2  -6  -6    1.13    5.34
  -2  -6  -6    1.07    7.80
   2   6   6   -6.92    5.72
   3   6   6  159.82   12.83
  -3  -6  -6  188.76   11.07
   3   6   6  183.94   11.25
  -3  -6  -6  180.61   14.84
   4   6   6  160.95   13.92
   4   6   6  168.53   11.40
  -4  -6  -6  151.73   16.51
  -4  -6  -6  156.87   10.58
   5   6   6  146.11   15.10
   5   6   6  126.40   11.57
  -5  -6  -6  139.54   17.54
  -6  -6  -6   70.54   16.16
   6   6   6   45.98   12.07
  -7  -6  -6  131.21   19.26
   7   6   6   88.48   14.41
   8   6   6  -16.67   13.86
  -8  -6  -6   20.83   18.39
  -9  -6  -6   16.07   21.36
   9   6   6   33.58   16.57
   8  -7  -6    0.91   23.38
  -8   7   6   -0.92   14.93
   7  -7  -6   12.61   20.61
  -7   7   6    4.09   13.26
   6  -7  -6   23.26   18.15
  -6   7   6   27.37   12.16
  -6   7   6   39.49   12.64
  -5   7   6   10.37   10.67
  -5   7   6   -1.96   10.71
   5  -7  -6   16.61   15.26
  -4   7   6   86.61   10.98
   4  -7  -6   57.31   13.92
  -4   7   6   60.49   10.87
  -3   7   6  220.13   14.61
   3  -7  -6  188.53   19.09
  -3   7   6  195.00   14.37
  -2   7   6  256.05   14.72
  -2   7   6  240.36   13.88
   2  -7  -6  250.56   17.45
  -1   7   6  176.49   12.29
   1  -7  -6  194.92   13.43
   1  -7  -6  165.55   15.06
   0   7   6   65.52    8.33
   0  -7  -6   52.87    8.48
   0  -7  -6   54.97    8.40
   1   7   6    9.53    6.37
  -1  -7  -6    5.37    7.70
   1   7   6    4.04    6.46
  -1  -7  -6   14.74    6.80
  -2  -7  -6  348.55   17.89
   2   7   6  330.15   15.42
  -2  -7  -6  353.80   15.06
   2   7   6  348.32   15.96
   3   7   6    9.98    7.63
   3   7   6   14.64    8.62
  -3  -7  -6    3.94    9.23
  -4  -7  -6  574.01   25.86
   4   7   6  631.88   23.26
   4   7   6  595.42   20.82
   5   7   6   59.95   11.94
   5   7   6   60.94    9.49
  -5  -7  -6   57.20   13.58
  -6  -7  -6   54.47   15.65
   6   7   6   16.93   12.03
   7   7   6   -0.53   13.89
  -7  -7  -6   22.67   17.63
   8   7   6   -1.19   15.42
  -8  -7  -6   24.22   18.99
  -9  -7  -6    9.74   21.64
   9   7   6   21.02   17.27
  -7   8   6    7.09   14.10
   7  -8  -6   10.00   22.06
   6  -8  -6   35.52   19.39
  -6   8   6   28.46   12.83
  -5   8   6   63.42   13.48
   5  -8  -6   58.49   17.70
  -5   8   6   51.22   12.51
   4  -8  -6   15.43   13.88
  -4   8   6   33.68   11.38
  -4   8   6   22.81   11.14
  -3   8   6  120.33   14.84
  -3   8   6  104.92   13.71
   3  -8  -6  123.19   14.90
   2  -8  -6   50.06   11.40
  -2   8   6   54.27    9.99
  -2   8   6   41.90    9.84
   1  -8  -6   32.47    9.47
  -1   8   6   26.30    8.60
   1  -8  -6   32.28    9.77
   0  -8  -6   61.43    9.83
   0   8   6   38.87    8.62
   0  -8  -6   67.06    9.32
   1   8   6   69.67    9.57
  -1  -8  -6   56.04   10.47
  -2  -8  -6    6.82   10.08
   2   8   6   -2.73    8.49
   2   8   6    0.61    8.07
   3   8   6   70.66   10.96
   3   8   6   82.88   10.35
  -3  -8  -6   89.13   12.90
   4   8   6  176.74   16.97
  -4  -8  -6  154.88   18.35
   4   8   6  175.75   14.28
   5   8   6   13.09    9.94
   5   8   6   -0.86   12.03
  -5  -8  -6   11.90   12.98
   6   8   6  252.14   20.88
  -6  -8  -6  240.79   22.85
   7   8   6   43.50   15.18
  -7  -8  -6   -9.95   17.81
  -8  -8  -6   36.78   20.12
   8   8   6   -1.50   16.30
  -7   9   6   -3.86   15.26
   7  -9  -6  -20.75   22.62
  -6   9   6   14.81   14.00
   6  -9  -6   24.34   20.59
  -5   9   6  -16.13   12.78
   5  -9  -6    7.33   17.69
  -5   9   6   11.39   12.76
  -4   9   6    5.70   11.37
   4  -9  -6   -1.71   14.62
  -4   9   6   -4.15   11.85
   3  -9  -6   88.02   14.85
  -3   9   6   98.69   13.10
  -3   9   6   74.64   12.12
   2  -9  -6   -8.87    9.61
   2  -9  -6    2.33   11.26
  -2   9   6   19.12   10.49
   1  -9  -6  305.61   17.61
  -1   9   6  307.79   17.47
   1  -9  -6  288.80   18.59
   0   9   6  227.66   15.72
   0  -9  -6  221.19   16.21
  -1  -9  -6   12.23   10.51
   1   9   6    1.26    9.25
  -2  -9  -6  201.16   17.50
   2   9   6  164.70   14.73
  -3  -9  -6   15.97   12.07
   3   9   6   43.32   11.53
   3   9   6   19.57   10.20
   4   9   6    5.23   12.59
   4   9   6   30.10   11.24
  -4  -9  -6   19.52   13.72
   5   9   6  253.01   20.71
  -5  -9  -6  257.54   22.41
   5   9   6  245.46   18.40
   6   9   6   -8.59   14.11
  -6  -9  -6    8.46   15.53
  -7  -9  -6   48.40   20.34
   7   9   6   56.26   16.88
   8   9   6   -1.36   17.42
  -8  -9  -6  -16.54   19.77
   6 -10  -6   42.06   22.41
  -6  10   6    3.11   15.01
  -5  10   6   -4.59   13.58
  -5  10   6    0.46   14.74
   5 -10  -6    8.01   18.57
  -4  10   6   64.44   13.75
  -4  10   6   78.77   15.63
   4 -10  -6  100.26   18.76
  -3  10   6   11.43   12.15
   3 -10  -6    8.07   13.48
  -3  10   6   45.42   13.55
  -2  10   6  299.38   20.02
   2 -10  -6  289.20   19.16
  -1  10   6   70.02   12.64
   1 -10  -6   51.25   12.43
   0  10   6   88.59   12.64
   0 -10  -6   94.10   13.26
   1  10   6   -0.67   10.74
  -1 -10  -6    6.68   11.76
   2  10   6   13.84   11.56
  -2 -10  -6   -0.31   12.57
  -3 -10  -6   -6.91   12.82
   3  10   6   -0.46   11.07
   4  10   6    1.59   12.48
  -4 -10  -6   15.71   14.70
   4  10   6   24.18   14.28
   5  10   6   11.22   13.15
  -5 -10  -6    2.32   15.67
   5  10   6   -2.11   14.87
   6  10   6    0.57   16.20
  -6 -10  -6   41.05   17.74
  -7 -10  -6    0.12   19.36
   7  10   6   37.41   18.59
  -5  11   6   60.07   15.80
  -5  11   6   49.56   17.91
   5 -11  -6   84.91   22.34
  -4  11   6    4.49   15.74
  -4  11   6    7.97   14.20
   3 -11  -6   44.40   14.25
  -3  11   6   80.85   16.02
   2 -11  -6   41.00   14.00
  -2  11   6   34.68   14.37
   1 -11  -6   36.01   13.57
  -1  11   6   30.52   13.67
   0  11   6  165.56   18.33
   0 -11  -6  129.96   18.15
   1  11   6   13.26   12.49
  -1 -11  -6   -1.93   13.21
   2  11   6   77.96   14.29
  -2 -11  -6  102.12   17.06
  -3 -11  -6   -3.97   14.60
   3  11   6   -5.03   13.23
   4  11   6   36.87   14.40
  -4 -11  -6   91.36   18.47
  -5 -11  -6   75.10   19.27
   5  11   6   66.03   18.22
   5  11   6   94.12   16.45
  -6 -11  -6   15.71   18.45
   6  11   6   11.22   18.79
   4 -12  -6   -5.57   15.18
  -4  12   6   10.88   17.76
  -3  12   6   29.50   16.88
   3 -12  -6  -11.44   15.05
   2 -12  -6  -10.86   14.24
  -2  12   6    8.95   15.94
   1 -12  -6   34.01   14.91
  -1  12   6   33.04   15.29
   0 -12  -6   27.23   15.52
   0  12   6   -6.60   14.11
  -1 -12  -6    7.17   15.34
   1  12   6    2.07   14.13
  -2 -12  -6   16.28   15.70
   2  12   6    9.97   14.62
  -3 -12  -6   22.84   16.92
   3  12   6   14.67   15.70
  -4 -12  -6    5.67   17.95
   4  12   6   13.51   16.43
   5  12   6   -5.55   17.06
  -5 -12  -6  -37.14   17.25
   2 -13  -6    5.93   16.36
  -2  13   6   -1.98   17.97
  -1  13   6  123.57   19.79
   1 -13  -6  129.00   19.32
   0 -13  -6   -9.09   17.21
   0  13   6    5.56   16.47
   1  13   6   -9.64   16.68
  -1 -13  -6   -2.83   17.45
   2  13   6   19.68   17.40
  -2 -13  -6   -0.19   17.53
  -3 -13  -6   -9.49   18.13
   2  11  -7   32.81   15.16
  -2 -11   7   -0.86   22.59
  -1 -11   7   17.42   21.71
   1  11  -7   -4.19   13.59
   0 -11   7   14.34   20.58
   0  11  -7   17.96   13.49
  -1  11  -7  137.08   17.83
   1 -11   7  133.44   23.64
  -2  11  -7  125.40   15.46
   2 -11   7   85.58   22.32
  -4 -10   7   32.70   21.73
   4  10  -7   -4.31   15.40
  -3 -10   7  -29.12   19.69
   3  10  -7  -15.48   13.94
  -2 -10   7   10.00   19.47
   2  10  -7    0.30   12.98
   1  10  -7  171.39   16.96
  -1 -10   7  172.09   23.04
   0 -10   7   42.20   19.30
   0  10  -7   41.86   12.15
   1 -10   7    4.37   18.61
  -1  10  -7   28.32   11.81
  -2  10  -7  175.26   17.24
   2 -10   7  169.47   21.88
   3 -10   7   16.28   18.44
  -3  10  -7   17.63   11.63
  -4  10  -7  170.49   17.59
  -5  -9   7   85.99   21.33
   5   9  -7   52.31   16.77
   4   9  -7   -6.88   13.87
  -4  -9   7   39.43   19.64
  -3  -9   7   76.11   20.11
   3   9  -7   41.61   13.69
   2   9  -7  -10.88   10.97
  -2  -9   7   -0.05   17.58
  -1  -9   7    8.58   16.93
   1   9  -7   19.61   11.12
   0  -9   7  147.72   22.25
   0   9  -7  151.74   15.06
  -1   9  -7   49.93   11.00
   1  -9   7   49.21   17.45
   2  -9   7    5.56   15.81
  -2   9  -7   -1.64   10.34
   3  -9   7   -3.49   16.48
  -3   9  -7   21.79   10.82
  -4   9  -7   68.58   11.71
  -5   9  -7  -24.92   20.44
   5  -9   7    6.66   12.49
  -6  -8   7   -2.11   18.98
   6   8  -7   -9.20   15.71
  -5  -8   7  -25.27   17.27
   5   8  -7   -4.67   13.99
   4   8  -7   62.40   13.99
  -4  -8   7   84.85   19.47
   3   8  -7  220.89   16.76
  -3  -8   7  171.79   22.89
   2   8  -7   26.84   10.44
  -2  -8   7   31.57   15.77
   1   8  -7   95.93   12.85
  -1  -8   7   84.91   17.23
   0  -8   7   40.64   15.13
   0   8  -7   28.35    9.21
   1  -8   7   -5.30   13.66
  -1   8  -7    9.02    8.81
  -2   8  -7    9.23    9.22
   2  -8   7   10.60   14.61
  -3   8  -7  310.21   16.35
   3  -8   7  331.48   23.44
  -3   8  -7  333.12   26.14
  -4   8  -7  -19.09   16.58
  -4   8  -7   -0.66    9.45
   5  -8   7   13.32   11.51
  -5   8  -7   45.67   19.14
  -6   8  -7   55.38   21.57
   6  -8   7   -5.76   11.79
  -7  -7   7   10.80   19.24
   7   7  -7  -11.53   16.54
   6   7  -7   -0.64   14.60
  -6  -7   7  -17.92   17.24
  -5  -7   7   30.60   17.61
   5   7  -7   38.42   13.67
   4   7  -7   47.91   12.18
  -4  -7   7   58.97   16.68
   3   7  -7   24.12   10.18
  -3  -7   7   22.57   15.16
   2   7  -7   59.38    9.91
  -2  -7   7   63.76   14.93
  -1  -7   7   17.18   13.23
   1   7  -7   23.64    8.38
   0  -7   7  174.48   20.29
   0   7  -7  182.79   12.60
   1  -7   7  350.76   21.97
  -1   7  -7  311.79   15.08
  -1   7  -7  381.73   22.50
  -2   7  -7   10.64    7.75
  -2   7  -7   14.28   12.23
   2  -7   7   20.91   13.19
  -3   7  -7  366.88   25.53
  -3   7  -7  407.44   17.38
   3  -7   7  401.15   22.70
  -4   7  -7   48.43    9.81
  -4   7  -7   73.24   16.46
  -5   7  -7  337.88   28.59
   5  -7   7  318.16   17.57
  -6   7  -7  103.68   21.55
   6  -7   7  108.20   13.15
  -7   7  -7   79.45   23.01
   7  -7   7   66.66   13.51
  -7  -6   7  -20.83   17.61
   7   6  -7   -4.49   15.14
  -6  -6   7   50.69   17.05
   6   6  -7   27.78   14.17
   5   6  -7   58.95   12.67
  -5  -6   7   23.33   16.09
  -4  -6   7  117.23   16.62
   4   6  -7   79.23   11.63
   3   6  -7   16.71    8.87
  -3  -6   7    6.00   12.45
   2   6  -7  193.53   13.05
  -2  -6   7  182.26   19.12
  -1  -6   7  464.64   23.16
   1   6  -7  417.20   16.26
   0   6  -7  119.63   11.30
   0   6  -7  150.82   15.47
   0  -6   7  157.23   17.32
  -1   6  -7  805.52   28.98
   1  -6   7  785.86   29.69
  -1   6  -7  780.68   23.64
  -2   6  -7    5.12   10.74
  -2   6  -7    0.22    6.85
   2  -6   7   14.29   11.32
  -3   6  -7    2.99    7.45
   3  -6   7    6.04   11.16
  -3   6  -7    5.99   11.96
  -4   6  -7  125.04   16.61
   4  -6   7   98.77   10.95
  -5   6  -7  101.99   17.24
   5  -6   7   97.53   13.35
   6  -6   7  232.37   16.19
  -6   6  -7  211.75   26.22
  -7   6  -7   44.31   20.72
   7  -6   7   21.08   11.41
  -8   6  -7   82.69   24.54
   8  -6   7  102.73   14.85
   8   5  -7  -21.39   15.49
   7   5  -7  -15.63   13.87
  -7  -5   7  -37.06   15.95
  -6  -5   7   32.83   15.90
   6   5  -7   55.66   12.92
  -5  -5   7   13.74   13.84
   5   5  -7   21.29   11.20
  -4  -5   7   16.39   12.59
   4   5  -7   19.67    9.33
  -3  -5   7  154.92   18.48
   3   5  -7  176.96   12.90
   2   5  -7  735.31   22.77
  -2  -5   7  712.06   28.40
   2   5  -7  825.05   27.23
   1   5  -7   96.25    9.44
  -1  -5   7   91.61   12.27
   1   5  -7   81.56    9.88
   0   5  -7   21.24    5.93
   0   5  -7   31.09    8.58
   0  -5   7   29.10   10.40
  -1   5  -7    8.38    8.58
   1  -5   7   15.74    9.84
  -1   5  -7    5.49    5.76
  -2   5  -7   25.58    9.59
  -2   5  -7   26.84    6.56
   2  -5   7   25.21   10.02
  -3   5  -7  243.71   12.68
   3  -5   7  236.23   17.10
  -3   5  -7  244.17   20.17
  -4   5  -7  287.44   22.75
   4  -5   7  272.94   14.43
   4  -5   7  278.64   16.95
  -5   5  -7   13.27   13.87
   5  -5   7   18.00    8.81
   6  -5   7   12.94    9.56
  -6   5  -7   41.29   15.88
  -7   5  -7   12.99   18.51
   7  -5   7    4.66   10.62
  -8   5  -7    4.66   20.43
   8  -5   7   27.58   12.58
   8   4  -7   17.79   14.68
  -7  -4   7   23.81   16.29
   7   4  -7   -2.19   12.94
  -7  -4   7   -9.79   15.25
  -6  -4   7   16.82   14.03
   6   4  -7   18.09   11.84
  -6  -4   7   22.20   14.96
  -5  -4   7   -2.49   12.42
  -5  -4   7   -9.47   11.61
   5   4  -7    8.91    9.77
  -4  -4   7   25.84   12.11
   4   4  -7   17.70    7.97
  -4  -4   7   15.94   10.22
   3   4  -7  218.87   12.13
  -3  -4   7  204.97   14.87
   3   4  -7  216.67   17.50
  -3  -4   7  203.81   18.26
   2   4  -7  114.44   13.77
   2   4  -7  127.08    9.91
  -2  -4   7  135.96   15.78
   1   4  -7  363.93   13.79
  -1  -4   7  364.46   19.54
   1   4  -7  376.50   17.92
   0   4  -7  455.29   19.26
   0   4  -7  406.94   14.62
   0  -4   7  434.23   19.51
  -1   4  -7  168.37    9.76
  -1   4  -7  192.25   14.74
   1  -4   7  189.79   15.07
   2  -4   7  101.00   13.77
  -2   4  -7   77.03    8.74
  -2   4  -7   74.63   10.07
  -3   4  -7  188.23    9.83
  -3   4  -7  186.24   11.22
  -3   4  -7  182.10   17.59
   3  -4   7  205.64   14.56
   4  -4   7  189.66   13.88
  -4   4  -7  181.19   11.26
   4  -4   7  154.35   11.91
  -4   4  -7  175.65   18.18
  -5   4  -7   -0.09   12.09
  -5   4  -7   15.13    8.20
   5  -4   7   25.15    8.24
  -6   4  -7  513.78   20.59
   6  -4   7  502.59   19.39
  -6   4  -7  520.84   27.36
  -7   4  -7  246.04   18.01
  -7   4  -7  266.64   25.23
   7  -4   7  229.61   16.45
   8  -4   7   16.26   11.55
  -8   4  -7   21.13   13.78
  -8   4  -7   23.71   19.11
   9  -4   7   36.80   13.86
  -9   4  -7   30.59   22.52
   8   3  -7   47.04   14.23
  -8  -3   7   41.33   18.66
  -7  -3   7   35.11   15.37
  -7  -3   7   24.98   15.95
   7   3  -7   32.24   12.62
  -6  -3   7   19.84   14.41
  -6  -3   7   22.88   12.90
   6   3  -7   38.39   11.10
   5   3  -7   36.94    9.46
  -5  -3   7   53.22   11.67
  -5  -3   7   51.16   13.50
   5   3  -7   50.51   13.78
  -4  -3   7   57.61   12.24
   4   3  -7   63.05    8.36
   4   3  -7   44.53   12.24
  -4  -3   7   57.34   10.22
   3   3  -7    8.20    9.37
   3   3  -7   13.13    6.33
  -3  -3   7    3.39    7.31
  -3  -3   7   16.94    9.53
  -2  -3   7    0.96    5.84
   2   3  -7    3.13    7.31
  -2  -3   7    1.50    8.31
   2   3  -7    5.76    5.23
   1   3  -7  700.74   24.23
  -1  -3   7  702.43   24.68
   1   3  -7  673.76   19.45
   0  -3   7  673.30   23.53
   0   3  -7  643.88   23.12
   0   3  -7  630.77   18.43
  -1   3  -7  589.88   21.82
   1  -3   7  573.30   21.21
  -1   3  -7  576.78   17.23
   2  -3   7  192.18   13.67
  -2   3  -7  196.44    9.96
  -2   3  -7  199.28   14.28
  -2   3  -7  189.70    7.94
  -3   3  -7  115.96    8.02
   3  -3   7   91.96   11.39
  -3   3  -7  107.42    9.23
  -3   3  -7  110.98   14.39
   4  -3   7   47.60    7.22
  -4   3  -7   35.31   10.02
   4  -3   7   45.47    7.36
  -4   3  -7   40.65    6.75
  -5   3  -7  614.64   21.26
   5  -3   7  634.62   20.46
  -5   3  -7  640.47   27.12
  -6   3  -7   55.42   10.49
  -6   3  -7   39.55   13.59
   6  -3   7   49.40    9.17
   7  -3   7  395.27   19.12
  -7   3  -7  444.83   25.90
  -7   3  -7  430.82   21.79
  -8   3  -7  -12.62   17.16
  -8   3  -7   -0.77   13.85
   8  -3   7  -14.08   10.89
  -9   3  -7   -6.66   16.40
  -9   3  -7   17.86   20.05
   9  -3   7   -3.88   13.21
  -9  -2   7    3.10   19.88
  -8  -2   7   49.89   17.74
   8   2  -7   71.23   14.21
   7   2  -7   36.75   11.51
  -7  -2   7   33.77   14.86
  -7  -2   7   60.90   15.40
   6   2  -7  106.26   13.84
   6   2  -7   71.36   15.96
  -6  -2   7   86.24   13.77
  -6  -2   7  103.27   15.19
   5   2  -7   24.23   12.80
  -5  -2   7   30.61   10.30
  -5  -2   7   31.06   12.21
   5   2  -7   39.18    8.66
   4   2  -7   -5.52    9.93
  -4  -2   7    4.83    7.83
  -4  -2   7   11.90   10.01
   4   2  -7    9.82    6.63
  -3  -2   7   19.49    8.79
  -3  -2   7   15.05    6.31
   3   2  -7   15.85    9.52
   3   2  -7   19.35    5.72
   2   2  -7   61.32    7.64
  -2  -2   7   68.66    7.37
   2   2  -7   87.51   10.00
  -2  -2   7   82.87    9.59
   1   2  -7  270.36   10.80
   1   2  -7  287.08   15.36
  -1  -2   7  300.15   15.32
   0   2  -7  581.43   21.57
   0   2  -7  597.82   16.98
   0  -2   7  622.85   20.93
   1  -2   7   72.61   10.72
  -1   2  -7   83.49    7.32
  -1   2  -7   72.36   11.20
  -2   2  -7  614.73   21.78
  -2   2  -7  589.79   17.16
   2  -2   7  536.70   19.31
   3  -2   7   12.66    5.78
  -3   2  -7    4.71    4.40
  -3   2  -7    5.98    7.24
   3  -2   7    9.35    5.12
  -4   2  -7  319.21   13.36
   4  -2   7  344.88   13.61
  -4   2  -7  354.68   18.61
   4  -2   7  328.72   13.39
   5  -2   7  261.35   13.60
  -5   2  -7  273.13   14.72
  -5   2  -7  282.26   18.94
  -6   2  -7  394.67   23.03
   6  -2   7  397.75   16.72
  -6   2  -7  393.00   18.74
  -7   2  -7    2.73   13.51
   7  -2   7   11.71    9.41
  -7   2  -7   -1.49   11.95
  -8   2  -7    0.52   15.86
  -8   2  -7   21.23   14.76
   8  -2   7    2.19   10.87
   9  -2   7   13.10   13.30
  -9   2  -7   -3.94   18.09
  -9   2  -7   -5.59   17.20
  -9  -1   7  -13.24   18.52
   8   1  -7   73.77   20.12
  -8  -1   7   44.89   17.14
  -7  -1   7    8.10   13.80
   7   1  -7   48.53   11.27
   7   1  -7   58.35   17.20
  -6  -1   7   61.66   13.20
   6   1  -7   19.17    8.77
  -6  -1   7   27.59   11.59
   6   1  -7   19.14   14.51
   5   1  -7   17.14    7.53
   5   1  -7   12.11   12.22
  -5  -1   7   16.66    9.16
  -5  -1   7    8.18   10.65
  -4  -1   7   24.66    9.53
   4   1  -7   20.21   10.90
   4   1  -7   27.78    6.32
  -4  -1   7   13.16    7.05
   3   1  -7   46.23    5.71
   3   1  -7   51.61    9.94
  -3  -1   7   43.34    6.07
  -3  -1   7   29.95    8.59
   2   1  -7 1595.39   38.69
  -2  -1   7 1647.93   43.94
   2   1  -7 1583.74   45.79
  -2  -1   7 1569.78   40.02
  -1  -1   7  537.60   19.19
   1   1  -7  500.19   19.91
   1   1  -7  508.15   14.85
   0   1  -7 1209.39   35.02
   0   1  -7 1147.97   29.00
   0  -1   7 1167.30   32.61
   1  -1   7 1018.44   29.10
  -1   1  -7 1031.14   31.11
  -1   1  -7 1058.39   26.30
  -2   1  -7   12.29    4.15
  -2   1  -7   12.13    6.14
   2  -1   7   16.24    5.08
  -3   1  -7   91.51    7.71
   3  -1   7  102.42    8.84
  -3   1  -7   82.12   11.95
   3  -1   7   79.77    7.87
   4  -1   7   18.22    5.53
  -4   1  -7   23.45    6.43
   4  -1   7   13.06    4.59
  -4   1  -7   24.98    8.12
   5  -1   7   10.55    6.55
  -5   1  -7    8.62    9.02
  -5   1  -7   10.95    7.97
   6  -1   7  437.96   17.37
  -6   1  -7  415.13   22.57
  -6   1  -7  437.15   20.75
   7  -1   7  242.35   15.52
  -7   1  -7  251.42   19.54
  -7   1  -7  253.86   21.51
  -8   1  -7   40.55   15.97
   8  -1   7   23.32   11.68
  -8   1  -7   32.83   14.92
  -9   1  -7    6.24   16.84
   9  -1   7    6.67   13.20
  -9   1  -7   29.43   18.23
   9   0  -7   22.83   21.20
  -9   0   7  -11.63   18.61
  -8   0   7   19.43   15.92
   8   0  -7   43.89   19.47
   7   0  -7  157.72   23.18
  -7   0   7   93.09   14.85
   6   0  -7  103.95   16.60
  -6   0   7   94.96   13.69
  -6   0   7   99.59   15.02
   6   0  -7  119.90   12.41
  -5   0   7    6.83    9.74
   5   0  -7   25.19   12.78
  -5   0   7   12.74    8.41
   5   0  -7   14.95    6.85
   4   0  -7  109.65    8.94
   4   0  -7  108.54   17.06
  -4   0   7  125.16   14.33
  -4   0   7  120.45   10.66
  -3   0   7  405.85   17.74
  -3   0   7  376.66   13.85
   3   0  -7  369.30   19.85
   3   0  -7  421.33   12.79
  -2   0   7    9.62    3.60
   2   0  -7   -6.52    7.44
   2   0  -7   15.95    3.86
  -2   0   7    5.61    6.12
  -1   0   7  318.41   13.51
   1   0  -7  269.20   15.16
   1   0  -7  293.56    9.82
   0   0  -7 2780.25   63.62
   0   0  -7 2711.60   72.08
   0   0   7 2725.27   67.96
   1   0   7  349.30   13.00
  -1   0  -7  342.44   11.30
  -1   0  -7  350.32   15.56
   2   0   7  853.16   22.27
  -2   0  -7  823.16   26.63
   2   0   7  822.47   23.45
  -2   0  -7  869.86   22.70
  -3   0  -7   23.51    6.93
   3   0   7   22.42    4.92
   3   0   7   18.20    4.55
  -3   0  -7   27.07    5.86
   4   0   7   46.08    4.87
  -4   0  -7   51.26    8.04
  -4   0  -7   46.85    8.31
   4   0   7   41.77    6.11
   5   0   7   16.81    6.75
  -5   0  -7   27.91    9.16
  -5   0  -7   12.50    8.22
   6   0   7 1097.37   32.12
  -6   0  -7 1197.91   37.35
  -6   0  -7 1200.99   36.85
  -7   0  -7   17.37   11.83
  -7   0  -7   18.46   14.12
   7   0   7    6.92    9.50
  -8   0  -7  285.96   24.60
   8   0   7  271.60   17.77
  -8   0  -7  280.90   21.97
  -9   0  -7  -21.53   17.68
  -9   0  -7   -6.09   15.74
   9   0   7   14.89   12.70
  10   0   7   20.70   15.15
 -10   0  -7  -27.67   20.46
 -10   0  -7   14.55   18.30
  -9   1   7   11.75   18.28
   9  -1  -7   -6.82   21.73
   8  -1  -7   -9.32   18.72
  -8   1   7   25.69   15.73
  -7   1   7  263.77   20.22
   7  -1  -7  256.37   24.97
  -6   1   7   26.18   10.75
   6  -1  -7   -0.45   14.30
  -6   1   7   11.98   10.72
  -5   1   7  516.15   20.11
   5  -1  -7  540.51   17.16
  -5   1   7  526.01   22.02
   5  -1  -7  547.47   26.12
  -4   1   7  169.38   14.04
   4  -1  -7  159.67    8.83
  -4   1   7  147.69   10.78
   4  -1  -7  198.54   17.56
  -3   1   7    8.60    6.62
   3  -1  -7    9.32    3.88
  -3   1   7   14.22    4.91
   3  -1  -7   16.73    8.95
  -2   1   7   24.68    6.23
   2  -1  -7   17.87    7.65
   2  -1  -7   24.37    3.59
  -2   1   7   26.52    4.16
   1  -1  -7  246.04    8.43
  -1   1   7  240.11    8.22
   1  -1  -7  218.49   14.20
  -1   1   7  239.37   11.74
   0  -1  -7  195.59    7.76
   0  -1  -7  213.34    7.33
   0   1   7  173.70   10.76
   0  -1  -7  199.53   12.66
   1   1   7  346.84   12.82
   1   1   7  351.70   10.88
  -1  -1  -7  319.86   11.92
  -1  -1  -7  321.97   15.20
   2   1   7    5.07    3.94
   2   1   7    9.10    3.77
  -2  -1  -7    8.88    5.67
  -2  -1  -7    5.80    5.51
   3   1   7  196.22    9.11
  -3  -1  -7  193.67   12.34
  -3  -1  -7  169.17   12.43
   3   1   7  188.80    9.43
  -4  -1  -7   83.40   12.71
   4   1   7   52.18    6.45
   4   1   7   60.46    6.82
  -4  -1  -7   66.04    8.30
  -5  -1  -7    6.78    7.60
   5   1   7    4.07    6.23
  -5  -1  -7   10.51    9.76
   6   1   7   34.17    8.41
  -6  -1  -7   30.20    9.78
  -6  -1  -7   40.85   13.02
   7   1   7  292.52   16.41
  -7  -1  -7  364.90   23.31
  -7  -1  -7  311.17   21.15
   8   1   7   95.57   12.66
  -8  -1  -7  128.75   19.19
  -8  -1  -7   65.91   17.57
  -9  -1  -7   -0.29   19.10
   9   1   7   47.44   13.69
  -9  -1  -7   19.73   15.23
  10   1   7   41.27   15.56
 -10  -1  -7   38.86   17.64
 -10  -1  -7   15.08   22.23
   9  -2  -7   15.02   22.90
  -9   2   7   17.98   17.73
  -8   2   7    0.08   14.81
   8  -2  -7  -31.22   19.22
   7  -2  -7    1.04   17.38
  -7   2   7   20.18   12.71
  -6   2   7   15.24   10.22
  -6   2   7   31.89   10.59
   6  -2  -7   11.74   14.85
  -5   2   7  273.84   16.82
   5  -2  -7  265.21   20.47
  -5   2   7  246.53   14.76
   4  -2  -7   22.26   10.67
   4  -2  -7    7.18    4.05
  -4   2   7    5.68    6.34
  -4   2   7    5.22    7.42
   3  -2  -7   35.52    3.73
   3  -2  -7   25.87    9.36
  -3   2   7   36.03    7.13
  -3   2   7   36.38    5.71
   2  -2  -7   25.90    7.92
  -2   2   7   28.34    4.64
   2  -2  -7   34.25    3.17
  -2   2   7   33.04    6.12
   1  -2  -7  738.95   24.56
  -1   2   7  725.47   19.55
  -1   2   7  695.06   21.38
   1  -2  -7  721.98   17.96
   0  -2  -7  548.71   15.90
   0   2   7  555.89   17.75
   0   2   7  559.61   14.84
   0  -2  -7  578.57   20.41
  -1  -2  -7  649.81   21.45
   1   2   7  611.85   18.59
   1   2   7  621.14   16.65
  -1  -2  -7  623.72   18.74
   2   2   7  305.94   10.64
  -2  -2  -7  282.81   14.20
  -2  -2  -7  299.83   13.68
   2   2   7  312.30   11.38
   3   2   7  242.59   10.18
   3   2   7  243.09   10.58
  -3  -2  -7  257.85   14.74
  -3  -2  -7  241.75   13.23
   4   2   7  862.02   24.41
   4   2   7  890.55   23.39
  -4  -2  -7  877.36   27.79
  -4  -2  -7  890.44   29.89
  -5  -2  -7   47.24    8.56
   5   2   7   42.74    7.42
  -5  -2  -7   48.52   12.15
  -6  -2  -7  113.52   15.84
  -6  -2  -7  154.23   14.54
   6   2   7  135.11   12.91
  -7  -2  -7   95.13   17.27
   7   2   7   96.02   13.22
  -7  -2  -7  105.76   12.74
  -8  -2  -7  103.41   19.79
   8   2   7  119.27   15.10
  -8  -2  -7  128.42   18.77
   9   2   7   17.12   13.10
  -9  -2  -7   11.02   14.29
  -9  -2  -7  -30.46   18.31
 -10  -2  -7   -1.14   16.13
 -10  -2  -7  -29.29   21.23
  10   2   7   -1.03   15.41
  -9   3   7   12.68   17.59
   9  -3  -7   25.48   22.84
   8  -3  -7   20.85   20.40
  -8   3   7   31.45   14.82
  -7   3   7   -2.35   11.92
   7  -3  -7   -1.58   17.28
  -6   3   7  140.26   16.08
  -6   3   7  158.54   15.14
   6  -3  -7  140.09   21.38
   5  -3  -7  120.12   18.84
  -5   3   7  122.31   12.62
  -5   3   7  118.31   14.08
  -4   3   7   61.19    7.89
  -4   3   7   83.67   11.68
   4  -3  -7   35.14   11.43
  -3   3   7   56.41    8.37
   3  -3  -7   63.61   10.55
  -3   3   7   90.90   10.67
   2  -3  -7    5.72    2.16
  -2   3   7    6.22    5.38
   2  -3  -7    0.78    7.64
  -2   3   7    9.93    4.68
  -1   3   7  266.66   11.77
  -1   3   7  267.89   10.44
  -1   3   7  272.50    8.20
   1  -3  -7  284.63   14.99
   0   3   7   83.60    8.61
   0   3   7   81.67    5.40
   0  -3  -7   69.14    7.05
   0  -3  -7   80.99   11.57
  -1  -3  -7 2162.26   56.17
   1   3   7 2236.37   51.88
  -1  -3  -7 2231.69   59.10
   1   3   7 2235.63   55.10
  -2  -3  -7   -1.52    5.97
   2   3   7    2.59    4.03
  -2  -3  -7    3.47    5.73
   2   3   7    8.98    3.93
  -3  -3  -7  402.94   15.96
   3   3   7  370.86   13.30
   3   3   7  380.96   13.05
  -3  -3  -7  396.99   17.47
  -4  -3  -7    1.47    9.43
   4   3   7    0.50    4.22
   4   3   7   12.21    5.81
  -4  -3  -7   -2.03    5.87
  -5  -3  -7   82.56   13.57
  -5  -3  -7   66.91    8.67
   5   3   7   61.33    8.26
   6   3   7  247.69   14.38
  -6  -3  -7  258.50   16.07
  -6  -3  -7  249.85   20.94
   7   3   7  317.76   17.36
  -7  -3  -7  328.83   19.34
  -7  -3  -7  306.32   25.35
  -8  -3  -7   17.49   11.71
  -8  -3  -7    2.56   17.95
   8   3   7   11.20   11.56
  -9  -3  -7  -13.63   20.17
   9   3   7    9.54   13.56
  10   3   7   19.70   16.61
 -10  -3  -7  -27.37   22.23
  -9   4   7   -6.91   17.00
   9  -4  -7  -10.87   23.04
   8  -4  -7  -22.86   20.16
  -8   4   7   24.74   14.55
   7  -4  -7   15.84   18.43
  -7   4   7  -12.90   11.89
  -6   4   7  209.52   17.49
   6  -4  -7  186.56   23.53
  -6   4   7  199.76   16.20
  -5   4   7    0.27    9.25
   5  -4  -7   22.05   13.56
  -5   4   7   19.59    8.71
  -4   4   7  211.85   14.03
   4  -4  -7  189.46   18.52
  -4   4   7  189.17   12.59
  -3   4   7  111.56   11.23
   3  -4  -7  107.47   15.59
  -3   4   7  123.92   10.22
   2  -4  -7   85.54   10.29
  -2   4   7   64.12    9.34
  -2   4   7   71.65    8.47
   1  -4  -7  523.95   20.47
  -1   4   7  519.65   17.69
  -1   4   7  530.09   16.44
   0  -4  -7  146.73    8.99
   0  -4  -7  145.59   12.49
   0   4   7  140.16    6.59
   0   4   7  152.85   10.01
  -1  -4  -7   76.01   10.94
   1   4   7   61.45    6.34
   1   4   7   58.88    8.27
  -1  -4  -7   69.21    8.80
  -2  -4  -7  420.96   17.48
   2   4   7  449.92   15.06
  -2  -4  -7  451.70   17.64
   2   4   7  448.63   14.13
   3   4   7  454.00   15.13
  -3  -4  -7  402.03   19.05
   3   4   7  471.22   15.08
  -3  -4  -7  444.29   17.31
   4   4   7    4.71    5.03
   4   4   7    7.24    6.23
  -4  -4  -7    7.83    9.45
  -4  -4  -7    3.79    6.28
   5   4   7    8.03    7.51
  -5  -4  -7    7.28   11.49
  -5  -4  -7   14.31    6.98
   6   4   7   63.86   10.03
  -6  -4  -7   97.57   12.67
  -6  -4  -7   87.14   15.98
  -7  -4  -7    8.29   16.22
  -7  -4  -7   17.58    9.53
   7   4   7   21.91   10.84
  -8  -4  -7  152.80   22.41
   8   4   7  155.92   17.47
  -9  -4  -7   82.47   22.12
   9   4   7   60.63   15.81
   8  -5  -7  -23.21   21.21
  -8   5   7   18.47   15.10
  -7   5   7   24.96   12.62
   7  -5  -7    6.43   18.67
   6  -5  -7   50.21   17.32
  -6   5   7   81.82   12.36
  -6   5   7   80.51   12.61
  -5   5   7  265.73   16.32
   5  -5  -7  240.26   22.03
  -5   5   7  220.48   15.42
  -4   5   7  215.14   14.64
  -4   5   7  219.35   13.97
   4  -5  -7  240.31   19.93
   3  -5  -7   24.90   10.61
  -3   5   7   49.94    7.79
  -3   5   7   46.02    7.90
   2  -5  -7  104.03   14.49
  -2   5   7   85.74    9.90
  -2   5   7  115.73    9.87
   1  -5  -7   19.39    7.95
  -1   5   7   15.28    5.88
  -1   5   7   14.72    5.70
   0   5   7   -0.91    3.77
   0   5   7   -0.66    5.24
   0  -5  -7   -3.08    6.76
   0  -5  -7    5.30    5.59
  -1  -5  -7  105.96   12.09
   1   5   7   98.61    9.08
   1   5   7   97.66    7.58
  -1  -5  -7   96.51   10.46
  -2  -5  -7  242.12   14.39
  -2  -5  -7  245.19   14.25
   2   5   7  227.64   10.84
   2   5   7  229.92   11.64
   3   5   7   98.41    9.55
   3   5   7  110.21    9.23
  -3  -5  -7  109.85   11.15
  -3  -5  -7   83.89   10.95
  -4  -5  -7    9.71    6.27
   4   5   7   15.29    6.03
   4   5   7    9.60    7.22
  -4  -5  -7   16.81   10.20
   5   5   7   89.43    9.73
   5   5   7   81.64   11.88
  -5  -5  -7  107.73   11.61
  -5  -5  -7  101.55   14.25
  -6  -5  -7  140.16   20.06
   6   5   7  132.60   14.09
  -7  -5  -7   40.05   17.42
   7   5   7   57.80   12.81
  -8  -5  -7  -20.67   17.84
   8   5   7    8.51   13.09
  -9  -5  -7   24.37   21.64
   9   5   7   64.19   16.54
   8  -6  -7    4.81   22.82
  -8   6   7    3.93   15.25
   7  -6  -7   -8.92   19.71
  -7   6   7   24.16   13.29
   6  -6  -7   21.04   17.76
  -6   6   7   42.80   12.20
  -6   6   7   11.28   11.46
   5  -6  -7  321.15   24.45
  -5   6   7  302.90   18.10
  -5   6   7  287.08   17.44
  -4   6   7    2.32    9.21
   4  -6  -7   26.45   12.88
  -4   6   7    2.03    8.56
  -3   6   7  227.87   14.77
  -3   6   7  242.52   14.49
   3  -6  -7  234.86   18.49
  -2   6   7    3.73    6.94
  -2   6   7   12.11    7.25
   2  -6  -7    8.45    9.53
   1  -6  -7   85.04   13.25
  -1   6   7   96.81   10.32
   1  -6  -7  112.33   10.58
   0  -6  -7   86.26    9.57
   0  -6  -7   88.57   10.50
   0   6   7   84.25    9.93
   1   6   7   45.51    7.53
   1   6   7   51.46    6.96
  -1  -6  -7   63.49    8.76
  -1  -6  -7   63.08    8.29
  -2  -6  -7  686.39   24.41
   2   6   7  679.39   21.54
  -2  -6  -7  691.82   23.47
   2   6   7  721.99   21.79
   3   6   7   40.00    8.12
  -3  -6  -7   61.88   10.97
   3   6   7   65.09    7.73
  -3  -6  -7   57.37    7.49
   4   6   7    5.57    6.74
   4   6   7    8.02    8.33
  -4  -6  -7    4.92    6.26
  -4  -6  -7   -1.79   10.05
  -5  -6  -7   27.67   12.66
   5   6   7   17.69    9.89
   5   6   7   30.24    7.94
  -6  -6  -7   59.72   16.20
   6   6   7   52.30   12.01
  -7  -6  -7  347.35   26.34
   7   6   7  287.19   20.65
  -8  -6  -7    8.76   18.68
   8   6   7   30.24   14.76
  -9  -6  -7   41.25   22.56
   9   6   7   17.61   16.72
  -8   7   7    8.94   15.64
   8  -7  -7  -46.37   23.11
  -7   7   7   25.70   14.05
   7  -7  -7  -34.10   20.17
   6  -7  -7   20.45   18.70
  -6   7   7   26.00   13.26
  -6   7   7   29.64   12.61
  -5   7   7  116.30   17.08
   5  -7  -7   62.64   17.40
  -5   7   7   86.84   12.32
   4  -7  -7   21.49   14.02
  -4   7   7   25.16   11.04
  -4   7   7   18.50   10.01
  -3   7   7   70.81    9.96
   3  -7  -7   60.04   12.90
  -3   7   7   65.74   10.56
   2  -7  -7  126.06   16.37
  -2   7   7  138.66   12.03
  -2   7   7  151.58   13.12
   1  -7  -7   42.82    9.84
  -1   7   7   23.53    7.89
   1  -7  -7   33.06    8.48
   0   7   7  556.71   20.24
   0  -7  -7  583.09   20.79
   0  -7  -7  553.61   22.54
   1   7   7  199.43   13.31
  -1  -7  -7  214.89   14.89
   1   7   7  203.72   12.48
  -1  -7  -7  198.11   14.33
   2   7   7   -1.86    7.50
  -2  -7  -7   -1.05    6.52
   2   7   7    0.63    7.35
  -2  -7  -7    4.62    9.23
   3   7   7  379.93   17.70
  -3  -7  -7  363.13   19.65
   3   7   7  334.49   15.89
  -4  -7  -7  136.75   16.93
   4   7   7  155.98   12.99
   4   7   7  154.10   15.33
   5   7   7  210.95   14.04
  -5  -7  -7  189.17   19.51
   5   7   7  205.96   17.34
  -6  -7  -7   -9.93   14.27
   6   7   7    8.26   12.16
   7   7   7   61.94   14.83
  -7  -7  -7   97.28   19.73
   8   7   7    3.86   15.44
  -8  -7  -7   -6.76   19.16
   7  -8  -7   -4.61   22.36
  -7   8   7   -6.54   14.21
  -6   8   7   26.99   13.32
   6  -8  -7   18.24   20.37
  -6   8   7   36.43   14.41
  -5   8   7   20.29   13.05
   5  -8  -7   10.74   17.21
  -5   8   7   32.18   12.40
  -4   8   7  116.01   14.98
   4  -8  -7  140.25   21.95
  -4   8   7  132.72   16.33
  -3   8   7   54.62   11.31
  -3   8   7   66.93   11.05
   3  -8  -7   58.50   13.91
   2  -8  -7    2.18   10.89
  -2   8   7    8.85    9.22
  -2   8   7   -2.54    9.12
   1  -8  -7   15.50    9.41
  -1   8   7   21.92    9.11
   1  -8  -7   21.07   10.35
   0  -8  -7  112.62   15.25
   0  -8  -7   99.89   12.92
   0   8   7   90.66   12.43
  -1  -8  -7   60.51   10.89
   1   8   7   62.07    9.33
  -1  -8  -7   63.06    9.58
   2   8   7   36.07    9.53
   2   8   7   37.98    9.37
  -2  -8  -7   38.26   11.16
   3   8   7  277.45   17.55
   3   8   7  285.45   16.01
  -3  -8  -7  261.25   19.41
  -4  -8  -7    1.29   12.21
   4   8   7   14.70    9.42
   4   8   7    6.43   10.63
   5   8   7   17.03   12.00
   5   8   7   21.03    9.86
  -5  -8  -7   30.17   14.20
  -6  -8  -7   11.60   15.34
   6   8   7   19.48   13.50
   7   8   7   -1.22   14.52
  -7  -8  -7   -5.82   17.96
   8   8   7    8.42   17.01
  -8  -8  -7   11.45   20.42
  -6   9   7   35.70   14.93
   6  -9  -7   17.93   21.54
   5  -9  -7   13.08   18.93
  -5   9   7   15.15   14.05
  -5   9   7   16.12   13.14
   4  -9  -7  233.76   23.25
  -4   9   7  252.44   18.32
  -4   9   7  265.80   20.06
  -3   9   7   46.00   12.39
   3  -9  -7   67.29   14.96
  -3   9   7   35.85   11.39
   2  -9  -7  325.49   18.41
  -2   9   7  309.10   18.30
   2  -9  -7  318.94   21.55
   1  -9  -7   70.08   11.94
  -1   9   7   70.90   11.06
   1  -9  -7   70.95   11.79
   0  -9  -7   96.44   12.18
   0   9   7   81.93   11.18
   1   9   7   15.55    9.65
  -1  -9  -7   27.86   11.24
   2   9   7    5.90   10.00
  -2  -9  -7    1.36   11.45
   3   9   7   21.58   11.48
   3   9   7   12.34   10.34
  -3  -9  -7    1.73   12.11
   4   9   7   -2.23   10.23
   4   9   7   -9.02   11.76
  -4  -9  -7  -10.64   13.21
   5   9   7  -20.70   12.92
   5   9   7   -1.97   11.16
  -5  -9  -7   13.21   14.78
  -6  -9  -7   72.73   18.06
   6   9   7   73.41   16.10
   7   9   7   27.82   16.51
  -7  -9  -7   27.27   19.50
  -6  10   7  -12.12   14.55
   6 -10  -7   36.71   23.44
   5 -10  -7   11.89   20.23
  -5  10   7   14.08   14.06
  -5  10   7    8.38   15.93
   4 -10  -7   -8.12   16.46
  -4  10   7    2.14   12.89
  -4  10   7    3.56   14.10
   3 -10  -7    9.00   11.90
  -3  10   7    2.01   13.02
   3 -10  -7   -1.75   14.47
   2 -10  -7   88.24   14.71
   2 -10  -7   87.94   13.97
  -2  10   7   67.16   13.67
   1 -10  -7    8.08   11.54
  -1  10   7   -2.28   11.19
   0 -10  -7  111.62   16.01
   0  10   7   68.60   12.59
  -1 -10  -7   26.79   12.53
   1  10   7   28.52   11.62
  -2 -10  -7  181.67   19.24
   2  10   7  187.45   17.32
  -3 -10  -7   14.88   13.53
   3  10   7   19.47   11.72
   4  10   7  174.52   20.33
  -4 -10  -7  182.61   22.24
   4  10   7  160.29   17.82
   5  10   7   27.62   13.40
   5  10   7   31.33   15.45
  -5 -10  -7   35.27   16.86
  -6 -10  -7   94.87   20.00
   6  10   7   93.20   18.50
  -7 -10  -7   51.90   20.64
   7  10   7    4.83   17.67
   5 -11  -7  -25.81   19.64
  -5  11   7   35.26   18.18
  -5  11   7    5.01   14.86
   4 -11  -7    4.49   17.58
  -4  11   7   -3.28   16.41
  -4  11   7  -11.32   14.27
   3 -11  -7   11.16   13.95
  -3  11   7   29.07   15.60
   2 -11  -7   41.73   14.07
  -2  11   7   16.33   14.27
  -1  11   7    9.79   13.27
   1 -11  -7   14.77   12.73
   0  11   7   94.92   14.65
   0 -11  -7   95.92   15.58
  -1 -11  -7   -5.82   13.37
   1  11   7   14.68   13.26
   2  11   7   12.60   12.90
  -2 -11  -7   -2.88   14.42
   3  11   7   10.86   13.27
  -3 -11  -7   16.56   15.54
   4  11   7   67.71   15.73
  -4 -11  -7   89.88   18.51
  -5 -11  -7   50.46   18.25
   5  11   7   25.05   15.23
   6  11   7    0.37   18.05
  -6 -11  -7    6.13   17.95
   3 -12  -7  100.66   18.09
  -3  12   7  105.91   18.85
   2 -12  -7   -8.66   14.61
  -2  12   7   35.71   16.65
  -1  12   7  148.62   20.38
   1 -12  -7  159.77   20.01
   0  12   7   22.63   14.90
   0 -12  -7   25.92   15.98
  -1 -12  -7   -1.92   15.74
   1  12   7   21.30   14.78
   2  12   7   38.07   15.18
  -2 -12  -7   40.86   17.27
   3  12   7  -11.21   14.85
  -3 -12  -7    7.59   16.51
   4  12   7   33.13   16.44
  -4 -12  -7   35.67   18.54
  -1  13   7   68.71   18.55
   1 -13  -7   59.88   18.24
   0  13   7    2.28   16.56
   0 -13  -7   29.78   17.93
  -1 -13  -7   62.44   19.15
   1  13   7   69.00   17.81
  -2 -13  -7   -1.27   17.96
   2  13   7    5.75   17.01
  -3 -10   8  -17.79   21.28
   3  10  -8    5.39   15.17
  -2 -10   8   33.77   21.66
   2  10  -8   -6.86   13.63
  -1 -10   8   28.11   21.12
   1  10  -8   12.54   13.17
   0  10  -8   -9.86   11.89
   0 -10   8   11.46   20.51
   1 -10   8  -32.78   19.14
  -1  10  -8    4.06   11.87
   2 -10   8   49.75   20.31
  -2  10  -8   40.59   13.18
   3 -10   8   41.19   19.93
  -3  10  -8   29.91   13.39
   4   9  -8    9.17   14.94
  -4  -9   8  -20.68   20.47
  -3  -9   8   66.97   21.29
   3   9  -8   38.86   13.69
  -2  -9   8   -6.08   19.24
   2   9  -8   18.71   12.51
   1   9  -8   12.48   11.27
  -1  -9   8   -6.55   18.61
   0  -9   8   33.91   18.61
   0   9  -8   43.81   11.55
   1  -9   8  314.11   27.11
  -1   9  -8  318.05   18.16
   2  -9   8   -5.58   17.96
  -2   9  -8   33.77   11.44
   3  -9   8   61.36   18.76
  -3   9  -8   44.70   12.14
  -4   9  -8    7.74   11.68
  -5   9  -8   20.43   21.46
   5  -9   8    6.27   13.17
   5   8  -8   17.57   15.53
  -5  -8   8  -17.95   18.55
   4   8  -8   93.02   15.19
  -4  -8   8   64.93   20.39
  -3  -8   8   -8.47   17.32
   3   8  -8   -1.35   11.46
  -2  -8   8   12.43   17.01
   2   8  -8   10.36   10.54
   1   8  -8    9.08    9.87
  -1  -8   8   -4.64   16.15
   0  -8   8  105.10   18.07
   0   8  -8   93.81   13.44
  -1   8  -8   29.94    9.96
   1  -8   8   37.34   16.65
   2  -8   8  403.06   26.32
  -2   8  -8  375.92   18.60
  -3   8  -8  240.34   16.89
   3  -8   8  285.88   23.86
  -3   8  -8  282.42   26.70
  -4   8  -8   47.12   11.39
  -4   8  -8   52.19   19.02
   5  -8   8   29.17   12.54
  -5   8  -8   45.64   20.74
   6  -8   8    6.54   12.89
  -6   8  -8    7.44   22.28
  -6  -7   8   -0.77   19.16
   6   7  -8   13.36   15.07
  -5  -7   8   75.91   19.26
   5   7  -8   48.43   14.38
   4   7  -8   57.36   13.22
  -4  -7   8   26.17   18.02
  -3  -7   8   -1.45   16.27
   3   7  -8    6.13   10.72
   2   7  -8   25.41    9.73
  -2  -7   8   36.99   16.04
   1   7  -8   89.59   12.57
  -1  -7   8   41.19   15.67
   0   7  -8  202.17   13.77
   0  -7   8  209.01   22.16
   1  -7   8   17.45   14.06
  -1   7  -8   12.48    8.41
  -2   7  -8    2.74    8.89
  -2   7  -8   16.32   13.54
   2  -7   8    4.47   13.86
  -3   7  -8   95.53   16.54
  -3   7  -8   87.85   10.89
   3  -7   8   89.97   15.44
  -4   7  -8   58.06   10.41
  -4   7  -8   71.18   17.39
   5  -7   8    3.91   10.77
  -5   7  -8   16.79   17.81
  -6   7  -8    8.57   20.85
   6  -7   8   12.57   11.89
  -7   7  -8   78.14   24.46
   7  -7   8   76.96   14.40
   7   6  -8   -9.02   15.31
  -7  -6   8  -16.12   19.16
   6   6  -8   12.63   14.00
  -6  -6   8  -10.00   17.52
   5   6  -8   83.83   13.49
  -5  -6   8   51.11   18.19
  -4  -6   8  255.42   24.22
   4   6  -8  204.29   16.24
  -3  -6   8  169.97   21.43
   3   6  -8  177.72   14.27
   2   6  -8   43.31    9.02
  -2  -6   8   28.96   13.98
  -1  -6   8   28.98   13.25
   1   6  -8   27.62    8.20
   0   6  -8    2.51    6.99
   0  -6   8    9.84   12.62
   0   6  -8   10.15    9.81
  -1   6  -8   88.32   10.92
   1  -6   8  142.26   19.01
  -1   6  -8  138.97   18.21
  -2   6  -8  365.52   15.99
   2  -6   8  358.17   22.18
  -2   6  -8  352.19   23.32
  -3   6  -8   80.80    9.78
  -3   6  -8   89.26   15.76
   3  -6   8  101.24   14.10
  -4   6  -8   -5.78   14.34
   4  -6   8    5.30    9.52
  -5   6  -8   34.68   16.87
   5  -6   8   19.81   10.11
  -6   6  -8  -17.36   17.37
   6  -6   8   17.09   10.77
  -7   6  -8  221.33   29.61
   7  -6   8  208.42   17.94
  -7  -5   8  -16.90   17.45
   7   5  -8  -16.71   14.15
  -6  -5   8   24.43   17.10
   6   5  -8    4.03   12.84
  -5  -5   8   49.28   16.49
   5   5  -8   51.56   12.07
   4   5  -8   28.83   10.04
  -4  -5   8   23.24   14.82
  -3  -5   8  142.19   19.78
   3   5  -8  149.03   13.11
   2   5  -8   47.12    8.11
  -2  -5   8   47.52   12.28
  -1  -5   8  122.05   17.36
   1   5  -8   87.83   10.41
   1   5  -8  139.71   15.43
   0   5  -8   75.68   11.06
   0  -5   8   68.65   12.27
   0   5  -8   65.69    9.47
  -1   5  -8  448.59   16.56
  -1   5  -8  488.12   22.63
   1  -5   8  459.23   22.78
  -2   5  -8   10.23    7.08
  -2   5  -8   25.08   11.17
   2  -5   8   15.74   10.46
   3  -5   8  464.74   22.07
  -3   5  -8  480.06   25.48
  -3   5  -8  463.34   17.52
  -4   5  -8  714.59   30.74
   4  -5   8  672.59   22.39
  -5   5  -8   66.54   16.52
   5  -5   8   60.60   10.11
  -6   5  -8   22.00   16.72
   6  -5   8    4.60    9.98
   7  -5   8  -15.08   10.99
  -7   5  -8   30.57   19.91
  -8   5  -8   80.96   23.44
   8  -5   8   83.12   14.48
   8   4  -8   24.68   15.62
  -7  -4   8  -23.98   16.83
   7   4  -8  -13.65   12.92
  -6  -4   8    3.66   15.83
   6   4  -8    7.17   11.76
  -5  -4   8   10.70   14.97
   5   4  -8  -17.34    9.45
   4   4  -8   94.76   12.79
  -4  -4   8  154.19   19.70
   3   4  -8  171.66   18.39
   3   4  -8  134.19   11.44
  -3  -4   8  112.71   14.45
  -2  -4   8   -1.95    9.83
   2   4  -8   -2.05    8.32
   2   4  -8    6.87    6.58
  -1  -4   8   52.85   10.66
   1   4  -8   49.81    6.92
   1   4  -8   54.87    9.58
   0  -4   8   48.67   10.24
   0   4  -8   35.06    9.17
   0   4  -8   35.71    6.18
  -1   4  -8  219.69   11.68
   1  -4   8  257.87   16.84
  -1   4  -8  243.92   17.34
  -2   4  -8   24.08    6.22
   2  -4   8   22.33    9.41
  -2   4  -8   12.72    9.31
   3  -4   8  326.52   17.77
  -3   4  -8  311.34   20.10
  -3   4  -8  309.66   14.51
  -4   4  -8  214.11   20.09
   4  -4   8  195.25   12.80
  -5   4  -8  293.46   23.86
   5  -4   8  260.54   15.25
  -6   4  -8   86.22   17.55
   6  -4   8   90.78   11.24
   7  -4   8   24.14   11.32
  -7   4  -8  -15.56   16.82
  -8   4  -8   58.54   21.57
   8  -4   8   53.49   13.33
   8   3  -8   -1.61   14.20
   7   3  -8   -7.15   12.35
  -7  -3   8  -28.17   15.46
   6   3  -8   -3.42   10.51
  -6  -3   8    5.43   15.51
   5   3  -8    5.50    8.78
  -5  -3   8   -9.23   13.33
   5   3  -8    3.39   14.34
   4   3  -8   90.57   14.38
  -4  -3   8   63.97   13.71
   4   3  -8   68.60    9.09
  -3  -3   8  216.42   18.75
   3   3  -8  292.15   19.70
   3   3  -8  238.16   12.59
   2   3  -8  535.83   22.76
  -2  -3   8  487.88   22.42
   2   3  -8  514.94   16.66
   1   3  -8   14.31    8.21
  -1  -3   8    6.74    8.75
   1   3  -8   18.26    5.57
   0  -3   8  381.76   18.42
   0   3  -8  372.60   13.26
   0   3  -8  339.09   18.20
   1  -3   8   28.84    8.55
  -1   3  -8   24.56    5.55
  -1   3  -8   24.92    8.35
  -2   3  -8 1092.02   29.20
   2  -3   8 1070.54   32.32
  -2   3  -8 1105.64   34.84
   3  -3   8   26.57    8.00
  -3   3  -8   23.54    6.22
  -3   3  -8   18.69    9.74
   4  -3   8   20.42    7.78
   4  -3   8   33.05    7.71
  -4   3  -8   35.02   11.29
   5  -3   8   54.37    8.96
  -5   3  -8   44.82   12.71
   6  -3   8   33.80    9.65
  -6   3  -8   42.37   14.54
   7  -3   8  105.92   14.14
  -7   3  -8  102.44   18.15
  -8   3  -8  111.83   21.18
   8  -3   8  132.92   16.33
   9  -3   8   43.22   14.42
  -9   3  -8   69.95   21.80
   7   2  -8   -1.05   11.35
  -7  -2   8   -8.72   14.97
  -7  -2   8  -23.26   13.52
   6   2  -8   14.79   15.94
  -6  -2   8   -4.29   13.85
  -6  -2   8   -0.51   11.74
   6   2  -8    1.38    9.71
   5   2  -8  140.59   17.40
  -5  -2   8  136.05   15.38
  -5  -2   8  130.90   15.80
   5   2  -8  114.03   12.56
   4   2  -8   52.88   13.57
  -4  -2   8   53.14    9.11
  -4  -2   8   48.75   12.05
   4   2  -8   47.92    7.90
   3   2  -8   16.03    6.08
   3   2  -8   13.15   10.70
  -3  -2   8   13.48    9.40
   2   2  -8  696.26   20.12
  -2  -2   8  727.42   25.79
   2   2  -8  719.91   26.99
   1   2  -8  318.95   17.32
   1   2  -8  291.91   11.77
  -1  -2   8  294.31   17.05
   0   2  -8  543.70   21.95
   0   2  -8  580.10   16.82
   0  -2   8  542.18   20.80
  -1   2  -8   99.80   13.02
  -1   2  -8  105.64    8.87
   1  -2   8  106.96   12.31
  -2   2  -8  762.77   26.86
   2  -2   8  779.90   24.43
  -2   2  -8  780.01   22.03
   3  -2   8   14.37    6.49
   3  -2   8   13.18    5.91
  -3   2  -8    8.67    8.23
  -4   2  -8   18.95    9.63
   4  -2   8   11.01    6.42
   4  -2   8   21.81    6.63
  -4   2  -8   16.23    6.34
  -5   2  -8  342.81   21.39
  -5   2  -8  362.29   16.02
   5  -2   8  330.27   15.49
  -6   2  -8   78.43   11.77
  -6   2  -8   94.42   14.69
   6  -2   8   97.74   12.26
   7  -2   8  145.16   14.44
  -7   2  -8  181.88   22.77
  -7   2  -8  172.36   18.07
  -8   2  -8   -6.30   14.49
  -8   2  -8  -12.64   16.16
   8  -2   8   -7.38   11.39
  -9   2  -8    5.29   19.79
   9  -2   8   27.93   13.83
  -8  -1   8   13.51   16.50
   7   1  -8    8.98   17.94
  -7  -1   8   23.24   14.82
  -7  -1   8   -0.26   13.78
  -6  -1   8   -3.31   13.21
  -6  -1   8    8.20   11.43
   6   1  -8   22.50    9.20
   6   1  -8   -7.35   15.22
   5   1  -8   12.25    7.72
   5   1  -8   19.76   14.22
  -5  -1   8   13.54   11.93
  -5  -1   8   21.41    9.56
   4   1  -8  172.41   11.00
  -4  -1   8  162.09   12.14
   4   1  -8  139.36   19.26
  -4  -1   8  186.29   17.52
   3   1  -8   -0.38    5.18
   3   1  -8   21.80   10.88
  -3  -1   8   -4.38    5.15
  -3  -1   8   -0.19    8.50
  -2  -1   8  202.24    8.79
   2   1  -8  209.26    9.77
  -2  -1   8  250.26   16.13
   2   1  -8  229.90   16.59
   1   1  -8  296.45   16.61
  -1  -1   8  284.79   15.47
   1   1  -8  275.14   10.82
   0   1  -8   19.04    4.51
   0   1  -8   13.31    7.16
   0  -1   8   23.26    6.91
   1  -1   8  216.57   12.66
  -1   1  -8  227.72   14.41
  -1   1  -8  230.78    9.80
   2  -1   8   30.95    6.38
  -2   1  -8   23.48    7.53
  -2   1  -8   33.15    5.29
   3  -1   8   23.72    5.87
  -3   1  -8   27.66    8.21
  -3   1  -8   22.81    4.86
   3  -1   8   39.13    6.10
   4  -1   8  946.39   25.38
  -4   1  -8  920.56   26.01
  -4   1  -8  872.97   30.61
   4  -1   8  869.24   25.23
   5  -1   8  628.45   20.84
  -5   1  -8  670.49   22.41
  -5   1  -8  650.49   26.51
  -6   1  -8  396.21   19.91
  -6   1  -8  423.91   22.93
   6  -1   8  390.88   17.71
  -7   1  -8  187.29   19.17
   7  -1   8  188.10   14.62
  -7   1  -8  189.23   21.08
  -8   1  -8   67.89   16.61
  -8   1  -8   73.67   16.67
   8  -1   8   55.64   12.64
  -9   1  -8  -15.06   17.62
   9  -1   8   27.52   14.05
  -9   1  -8   -2.68   17.49
  -9   0   8   -4.09   19.36
   9   0  -8   22.47   23.31
   8   0  -8   44.30   21.18
  -8   0   8   15.07   16.16
  -7   0   8  113.48   15.33
  -7   0   8   76.48   15.43
   7   0  -8   88.68   19.90
  -6   0   8  -12.96   12.06
   6   0  -8   11.93   15.96
  -6   0   8   -8.13   10.34
  -5   0   8   12.80    8.80
   5   0  -8    7.54    7.05
  -5   0   8   11.41   10.91
   5   0  -8   14.97   14.19
   4   0  -8   22.71   12.00
  -4   0   8   24.43    7.14
  -4   0   8   21.50    9.95
   4   0  -8   24.90    6.06
   3   0  -8  232.69   18.07
  -3   0   8  243.82   16.24
  -3   0   8  232.47   10.87
   3   0  -8  237.35   10.14
   2   0  -8    2.97    8.78
  -2   0   8   -1.55    3.67
   2   0  -8    6.17    4.15
  -2   0   8   13.77    7.24
  -1   0   8  818.68   25.45
   1   0  -8  811.39   21.30
   1   0  -8  818.97   27.99
   0   0  -8    7.04    6.72
   0   0  -8   30.55    4.35
   0   0   8   19.91    6.19
  -1   0  -8  537.48   20.74
  -1   0  -8  533.63   15.67
   1   0   8  528.22   18.18
  -2   0  -8   69.33    8.54
   2   0   8   64.16    8.96
   2   0   8   78.35    7.79
   3   0   8  168.05    9.86
   3   0   8  174.80   10.32
  -3   0  -8  156.84   13.69
  -3   0  -8  162.87   10.07
  -4   0  -8   27.42    8.48
   4   0   8   28.40    6.25
  -4   0  -8   16.56    7.46
   4   0   8   12.10    5.02
   5   0   8   -0.43    6.87
  -5   0  -8   10.46    9.27
  -5   0  -8   12.00    9.05
  -6   0  -8  139.54   16.60
   6   0   8  136.67   12.91
  -6   0  -8  143.37   17.36
   7   0   8   -6.63    9.25
  -7   0  -8  -21.47   13.37
  -7   0  -8   -0.63   12.10
  -8   0  -8  155.89   22.47
  -8   0  -8  131.63   17.48
   8   0   8  130.51   16.23
  -9   0  -8    2.74   18.29
   9   0   8   26.19   13.86
  -9   0  -8   23.05   17.07
   9  -1  -8  -17.60   22.07
  -9   1   8   -7.06   18.26
   8  -1  -8   97.25   22.45
  -8   1   8   79.41   17.07
   7  -1  -8   86.34   20.09
  -7   1   8   58.68   13.93
   6  -1  -8   48.33   16.79
  -6   1   8   66.26   11.68
  -6   1   8   72.03   13.13
   5  -1  -8   17.74   13.79
  -5   1   8    7.48   10.22
  -5   1   8   11.63    8.62
   4  -1  -8   19.43    5.47
  -4   1   8   32.98    9.85
  -4   1   8   36.77    7.20
   4  -1  -8    7.20   11.68
   3  -1  -8   36.69    4.81
  -3   1   8   41.03    5.83
  -3   1   8   34.06    8.60
   3  -1  -8   33.95   10.55
   2  -1  -8   75.68    6.58
   2  -1  -8   69.39   10.60
  -2   1   8   75.44    6.83
  -2   1   8   72.65    8.35
   1  -1  -8 1036.88   32.47
  -1   1   8 1015.64   26.12
  -1   1   8 1019.15   29.70
   1  -1  -8 1025.79   25.41
   0  -1  -8  160.55    7.83
   0  -1  -8  170.18   13.25
   0   1   8  171.62   11.35
   1   1   8 1025.75   25.77
   1   1   8 1022.97   28.33
  -1  -1  -8  991.93   31.50
   2   1   8  646.16   19.26
  -2  -1  -8  620.06   20.04
   2   1   8  636.27   17.91
  -2  -1  -8  588.18   22.20
  -3  -1  -8   10.32    6.99
   3   1   8   -2.25    4.66
   3   1   8   -0.58    4.62
  -3  -1  -8    0.84    6.46
   4   1   8   69.29    8.16
  -4  -1  -8   74.41   10.32
  -4  -1  -8   72.81    9.46
   4   1   8   78.87    9.33
  -5  -1  -8    9.74   10.31
   5   1   8   13.64    6.96
  -5  -1  -8   23.55    9.00
  -6  -1  -8   33.69   13.10
  -6  -1  -8   37.68   10.96
   6   1   8   34.18    8.67
   7   1   8  260.78   16.67
  -7  -1  -8  294.25   20.75
  -7  -1  -8  290.23   22.47
  -8  -1  -8  127.06   18.87
  -8  -1  -8  100.79   15.58
   8   1   8   89.99   13.46
  -9  -1  -8  -19.96   18.86
  -9  -1  -8  -11.84   15.16
   9   1   8  -24.71   12.32
  -9   2   8   -6.93   17.49
   9  -2  -8  -47.48   22.09
   8  -2  -8   63.19   21.90
  -8   2   8   49.62   15.82
   7  -2  -8   38.97   18.47
  -7   2   8   27.92   13.04
  -6   2   8   45.61   11.89
   6  -2  -8   43.70   16.41
  -6   2   8   42.78   10.96
  -5   2   8  121.01   15.59
   5  -2  -8  106.48   16.24
  -5   2   8  102.90   12.34
  -4   2   8   25.63    7.17
   4  -2  -8   29.80   12.16
  -4   2   8   16.38    9.10
  -3   2   8   63.50    8.27
   3  -2  -8   83.38   12.01
   3  -2  -8   54.49    6.13
  -3   2   8   93.03   11.57
   2  -2  -8   38.27    3.85
  -2   2   8   35.02    7.04
   2  -2  -8   45.19    9.56
  -2   2   8   46.28    5.21
  -1   2   8  142.58   10.61
   1  -2  -8  148.23    6.82
   1  -2  -8  130.36   13.94
  -1   2   8  142.65    7.39
   0  -2  -8  949.31   25.40
   0  -2  -8  951.82   30.42
   0   2   8  957.97   27.10
   0   2   8  976.55   24.02
  -1  -2  -8  211.89   10.76
  -1  -2  -8  217.54   14.11
   1   2   8  253.46    9.39
   1   2   8  223.13   11.48
   2   2   8  350.34   13.60
  -2  -2  -8  379.11   17.22
   2   2   8  377.61   12.42
  -2  -2  -8  349.01   15.26
   3   2   8   37.14    5.46
   3   2   8   52.38    6.16
  -3  -2  -8   39.07    7.63
  -3  -2  -8   42.14    9.10
  -4  -2  -8   12.63    7.35
   4   2   8   18.35    4.82
   4   2   8    8.32    5.95
  -4  -2  -8   17.00    9.59
   5   2   8  410.33   16.37
  -5  -2  -8  491.17   22.96
  -5  -2  -8  409.31   19.89
   6   2   8  108.41   13.08
  -6  -2  -8  141.51   18.94
  -6  -2  -8  147.31   16.36
  -7  -2  -8   -1.29   10.75
  -7  -2  -8   13.31   15.49
   7   2   8    8.48    9.90
  -8  -2  -8   92.39   14.48
  -8  -2  -8   78.89   19.27
   8   2   8   71.74   12.83
  -9  -2  -8  -30.20   18.71
  -9  -2  -8   49.74   15.47
   9   2   8   18.35   13.35
   8  -3  -8   13.13   20.82
  -8   3   8   12.84   15.01
   7  -3  -8   39.07   19.04
  -7   3   8   52.37   13.24
   6  -3  -8  148.28   22.10
  -6   3   8  141.81   18.02
  -6   3   8  149.49   15.14
   5  -3  -8   33.33   14.51
  -5   3   8   36.31    9.14
  -5   3   8   37.61   10.54
  -4   3   8   -1.10    7.05
   4  -3  -8    0.32   11.85
  -4   3   8   -9.30    7.94
  -3   3   8  139.90   13.07
  -3   3   8  130.11   10.01
   3  -3  -8  152.31   16.85
   2  -3  -8  131.53   15.08
  -2   3   8  125.67    8.69
   2  -3  -8  122.86    5.71
  -2   3   8  120.50   11.63
  -1   3   8  186.79    9.16
  -1   3   8  207.41   11.57
  -1   3   8  199.50    7.45
   1  -3  -8  194.71   15.05
   0  -3  -8  122.38   12.79
   0  -3  -8  112.60    8.11
   0   3   8  120.29    9.52
   0   3   8  126.73    6.63
   1   3   8  155.76    9.93
   1   3   8  196.44    8.15
  -1  -3  -8  142.89   13.08
  -1  -3  -8  165.36   10.60
   2   3   8   54.34    5.59
  -2  -3  -8   48.12    7.87
   2   3   8   62.21    6.33
  -2  -3  -8   47.63    7.69
   3   3   8   48.48    6.16
   3   3   8   48.23    5.74
  -3  -3  -8   38.42    8.76
  -3  -3  -8   50.37    8.00
  -4  -3  -8    0.03    9.99
   4   3   8    1.45    5.91
   4   3   8    3.99    4.99
  -4  -3  -8    3.17    6.83
  -5  -3  -8   73.47    9.53
   5   3   8   83.95   10.95
  -5  -3  -8   52.57   13.03
   6   3   8    5.41    8.57
  -6  -3  -8   11.86   13.85
  -6  -3  -8   -1.05    8.84
  -7  -3  -8  253.26   19.07
  -7  -3  -8  268.31   24.51
   7   3   8  237.57   16.27
   8   3   8   21.00   11.94
  -8  -3  -8   36.85   12.82
  -8  -3  -8    5.98   18.39
   9   3   8   67.87   15.12
  -9  -3  -8   81.88   15.83
  -9  -3  -8   50.45   22.00
   8  -4  -8   10.68   22.22
  -8   4   8   -8.75   14.39
   7  -4  -8   74.29   21.01
  -7   4   8   68.03   13.85
  -6   4   8   83.36   13.08
   6  -4  -8   58.19   17.61
  -6   4   8   63.25   11.62
  -5   4   8  237.13   17.44
  -5   4   8  228.11   15.18
   5  -4  -8  202.58   21.90
  -4   4   8   19.01    7.93
  -4   4   8   22.23    9.27
   4  -4  -8   10.52   12.26
  -3   4   8   16.01    7.82
   3  -4  -8   -1.95   10.32
  -3   4   8    0.61    6.34
  -2   4   8   10.82    5.74
   2  -4  -8   10.02    9.04
  -2   4   8    3.83    6.53
  -1   4   8    6.58    5.04
   1  -4  -8    0.38    8.02
  -1   4   8    1.15    2.77
  -1   4   8    3.68    5.69
   0   4   8  703.58   18.03
   0  -4  -8  687.09   24.88
   0   4   8  691.37   21.34
   0  -4  -8  678.09   20.88
  -1  -4  -8  127.78   10.70
  -1  -4  -8  102.56   12.25
   1   4   8  125.49    7.60
   1   4   8  127.48   10.19
  -2  -4  -8  330.90   16.10
  -2  -4  -8  342.44   16.49
   2   4   8  335.92   12.35
   2   4   8  357.69   13.48
   3   4   8  309.67   12.87
  -3  -4  -8  320.36   15.85
   3   4   8  315.70   12.84
  -3  -4  -8  321.18   17.02
   4   4   8  131.30   10.12
   4   4   8  140.39   10.80
  -4  -4  -8  167.07   15.57
  -4  -4  -8  153.02   12.83
  -5  -4  -8   84.98   14.50
   5   4   8   84.45   11.71
  -5  -4  -8   99.14   12.73
   6   4   8   17.01    9.38
  -6  -4  -8   -2.66    8.48
  -6  -4  -8   -1.05   13.91
   7   4   8   29.23   10.99
  -7  -4  -8   16.45   16.66
  -7  -4  -8   13.85   10.38
  -8  -4  -8  306.31   28.58
   8   4   8  273.64   19.66
   9   4   8    8.14   14.50
  -9  -4  -8   -7.38   21.16
  -8   5   8  -10.05   14.55
   8  -5  -8  -15.23   22.95
  -7   5   8   52.78   14.06
   7  -5  -8   93.17   21.94
  -6   5   8   -4.07   10.88
   6  -5  -8   -2.06   17.33
  -6   5   8    8.78   11.69
  -5   5   8  109.05   15.69
  -5   5   8  108.35   13.81
   5  -5  -8   88.47   16.56
  -4   5   8   43.19    9.15
  -4   5   8   30.81    9.62
   4  -5  -8   23.22   13.25
  -3   5   8   46.30    8.21
   3  -5  -8   51.59   12.20
  -3   5   8   43.16    8.95
  -2   5   8   47.03    8.02
   2  -5  -8   52.96   10.67
  -2   5   8   35.89    7.09
   1  -5  -8  393.61   19.08
  -1   5   8  371.29   15.47
   1  -5  -8  379.89   15.37
   0  -5  -8  210.82   15.16
   0   5   8  203.47    8.58
   0   5   8  215.55   11.64
   0  -5  -8  184.89   11.61
  -1  -5  -8 1006.72   31.75
   1   5   8 1035.49   26.53
  -1  -5  -8 1027.11   30.43
   1   5   8 1037.32   29.13
   2   5   8  171.62   11.07
   2   5   8  179.00   10.05
  -2  -5  -8  179.74   14.24
  -2  -5  -8  183.02   13.93
  -3  -5  -8  328.62   15.93
   3   5   8  316.29   13.67
  -3  -5  -8  324.74   17.99
   3   5   8  307.83   13.45
  -4  -5  -8    0.25    6.76
   4   5   8   10.63    6.26
   4   5   8    7.70    7.35
  -4  -5  -8   -2.97    9.81
   5   5   8   32.11    8.78
  -5  -5  -8   13.27   12.30
  -5  -5  -8   25.11    8.01
  -6  -5  -8   -1.24   14.01
  -6  -5  -8   -0.09    8.31
   6   5   8   -3.27    9.62
  -7  -5  -8  180.26   24.22
   7   5   8  138.16   16.60
   8   5   8   15.30   14.00
  -8  -5  -8   -3.91   19.38
  -9  -5  -8   -9.23   21.33
   9   5   8   13.50   16.13
   8  -6  -8   -6.94   24.08
  -8   6   8   -8.40   15.27
  -7   6   8    5.84   13.17
   7  -6  -8    8.33   21.46
  -6   6   8    2.53   11.79
   6  -6  -8  -15.07   18.16
  -6   6   8   15.58   13.03
  -5   6   8   42.84   12.13
   5  -6  -8   28.89   16.19
  -5   6   8   38.64   11.03
  -4   6   8   23.11   10.13
  -4   6   8   13.85    9.52
   4  -6  -8   14.72   13.70
   3  -6  -8    4.04   11.70
  -3   6   8   -0.57    8.07
  -3   6   8    7.58    8.85
  -2   6   8  316.59   14.85
   2  -6  -8  310.53   20.35
  -2   6   8  326.28   16.25
   1  -6  -8   -1.54    9.09
   1  -6  -8    1.97    7.15
  -1   6   8   11.98    7.22
   0  -6  -8   -2.04    7.08
   0   6   8   13.61    6.96
   0  -6  -8    9.45    8.44
   1   6   8  120.19   11.10
   1   6   8  144.63   10.16
  -1  -6  -8  180.68   14.75
  -1  -6  -8  144.87   12.95
  -2  -6  -8  239.76   15.90
  -2  -6  -8  205.57   15.59
   2   6   8  249.81   13.45
   2   6   8  248.70   12.62
  -3  -6  -8  383.13   20.25
  -3  -6  -8  391.61   17.64
   3   6   8  378.50   16.09
   3   6   8  400.56   16.19
   4   6   8    1.20    6.87
   4   6   8   -6.49    7.76
  -4  -6  -8  -18.40    9.94
  -4  -6  -8  -10.46    6.68
   5   6   8   28.87   10.17
  -5  -6  -8   49.11   13.23
  -6  -6  -8   28.64   16.00
   6   6   8   23.47   11.67
  -7  -6  -8    1.59   16.82
   7   6   8  -19.73   12.30
  -8  -6  -8   69.68   21.23
   8   6   8   53.61   15.60
   9   6   8   17.80   17.18
  -9  -6  -8  -42.66   20.77
  -7   7   8   -2.93   14.03
   7  -7  -8    3.82   22.58
   6  -7  -8  232.10   28.54
  -6   7   8  258.90   20.87
  -6   7   8  216.33   18.38
  -5   7   8   96.80   12.87
  -5   7   8   96.71   13.82
   5  -7  -8   91.10   18.74
  -4   7   8  373.52   18.83
   4  -7  -8  370.70   24.77
  -4   7   8  354.88   19.93
  -3   7   8   -3.79    9.52
   3  -7  -8    6.78   12.70
  -3   7   8   -6.02    8.75
   2  -7  -8    0.66   11.18
  -2   7   8    2.32    8.61
  -2   7   8    7.59    8.20
   1  -7  -8   82.15   11.83
  -1   7   8   75.19    9.64
   1  -7  -8   73.66   10.02
   0  -7  -8   20.89    9.62
   0  -7  -8   20.25    8.33
   0   7   8   26.44    8.29
   1   7   8   78.31   11.40
  -1  -7  -8   74.99   10.60
  -1  -7  -8  100.26   14.62
   2   7   8   91.86   12.02
   2   7   8  113.09   12.95
  -2  -7  -8   99.46   13.42
  -2  -7  -8  102.55   14.20
  -3  -7  -8   27.35    8.25
   3   7   8   28.44    8.26
  -3  -7  -8   21.12   11.24
   3   7   8   25.04    9.37
  -4  -7  -8   42.52   12.94
   4   7   8   32.41    8.59
   4   7   8   32.60   10.44
   5   7   8    6.53   10.83
  -5  -7  -8   31.73   13.62
   5   7   8   25.44    9.01
  -6  -7  -8   81.57   17.31
   6   7   8   78.99   14.43
  -7  -7  -8   47.35   18.13
   7   7   8   43.29   14.77
  -8  -7  -8  -20.92   19.55
   8   7   8    5.50   15.40
   7  -8  -8   12.61   23.87
  -7   8   8   19.54   15.01
   6  -8  -8   25.39   20.91
  -6   8   8    7.04   13.65
  -6   8   8   28.29   14.89
   5  -8  -8   10.00   18.57
  -5   8   8   -8.72   12.21
  -5   8   8    5.99   13.16
  -4   8   8  122.84   17.16
  -4   8   8  112.82   15.58
   4  -8  -8  135.36   18.71
  -3   8   8    2.61    9.88
   3  -8  -8   -5.43   13.38
  -3   8   8   12.02   10.64
  -2   8   8  192.85   15.95
   2  -8  -8  180.82   14.96
   2  -8  -8  194.64   19.97
   1  -8  -8   52.08   10.68
  -1   8   8   57.56   10.23
   1  -8  -8   58.23   11.67
   0   8   8  336.63   16.98
   0  -8  -8  324.44   17.38
   0  -8  -8  343.26   19.41
   1   8   8   17.89    8.87
  -1  -8  -8   18.02   10.31
  -1  -8  -8   21.25    9.24
  -2  -8  -8  333.19   20.14
   2   8   8  307.07   16.14
  -3  -8  -8   21.02   11.99
   3   8   8   20.62    9.49
   3   8   8   31.28   10.38
   4   8   8   31.77   11.36
  -4  -8  -8   25.54   13.32
   4   8   8   27.11    9.88
  -5  -8  -8  -14.15   13.26
   5   8   8   12.42   10.24
   5   8   8  -22.36   11.28
   6   8   8   22.94   13.97
  -6  -8  -8   25.87   15.65
   7   8   8   58.10   16.42
  -7  -8  -8   72.27   20.82
  -8  -8  -8   30.44   20.78
   8   8   8   25.56   17.23
  -6   9   8   26.82   14.98
   6  -9  -8   13.17   21.94
  -6   9   8   -4.76   16.02
   5  -9  -8   25.26   19.56
  -5   9   8    8.36   13.21
  -5   9   8   18.78   14.91
   4  -9  -8    9.90   17.33
  -4   9   8   13.80   13.37
  -4   9   8    4.21   12.15
   3  -9  -8    8.67   14.70
  -3   9   8   -1.40   10.91
  -3   9   8  -12.62   11.85
   2  -9  -8   -7.19   10.49
   2  -9  -8  -13.28   12.15
  -2   9   8   -3.71   10.90
  -1   9   8   74.89   12.25
   1  -9  -8   68.73   12.75
   1  -9  -8   66.02   11.87
   0   9   8   68.73   11.17
   0  -9  -8   71.32   11.97
   0  -9  -8   68.25   11.98
  -1  -9  -8    6.22   11.11
   1   9   8    4.35    9.45
   2   9   8  253.80   17.32
  -2  -9  -8  285.36   19.84
  -3  -9  -8   85.21   14.71
   3   9   8   86.88   12.06
  -4  -9  -8  152.67   20.64
   4   9   8  219.13   19.07
   4   9   8  168.92   16.31
  -5  -9  -8   -6.94   14.39
   5   9   8    8.48   11.22
   5   9   8    3.07   13.06
   6   9   8   -4.36   14.43
  -6  -9  -8   12.59   16.23
  -7  -9  -8    5.65   19.43
   7   9   8    5.46   16.60
  -5  10   8  107.02   16.33
  -5  10   8   69.54   16.98
   5 -10  -8  110.95   22.61
   4 -10  -8   -0.95   17.69
  -4  10   8   -0.90   13.04
  -4  10   8   45.11   15.16
   3 -10  -8  149.81   23.30
   3 -10  -8  130.35   17.41
  -3  10   8  144.49   18.96
  -2  10   8   42.91   12.97
   2 -10  -8   50.14   13.16
   2 -10  -8   58.21   14.85
   1 -10  -8   14.08   11.84
  -1  10   8   -5.61   11.12
   0 -10  -8   47.25   12.94
   0  10   8   21.34   11.93
   1  10   8   84.38   13.05
  -1 -10  -8   62.07   13.95
  -2 -10  -8   14.19   13.37
   2  10   8   26.44   11.99
  -3 -10  -8   -9.45   13.71
   3  10   8   12.55   11.94
  -4 -10  -8  -17.80   14.70
   4  10   8    1.97   12.41
  -5 -10  -8   17.63   16.43
   5  10   8    4.83   12.84
   5  10   8   -3.33   14.58
   6  10   8   16.09   16.86
  -6 -10  -8   18.86   17.65
   4 -11  -8   30.43   19.30
  -4  11   8   37.26   16.98
  -3  11   8  157.01   20.47
   3 -11  -8  143.33   19.59
  -2  11   8    5.96   13.93
   2 -11  -8  -23.20   13.17
   1 -11  -8   93.16   15.38
  -1  11   8   83.31   15.17
   0 -11  -8   32.72   14.43
   0  11   8   -1.63   12.72
  -1 -11  -8   41.47   15.07
   1  11   8   23.40   13.63
  -2 -11  -8   67.26   16.59
   2  11   8   21.67   13.53
   3  11   8   10.61   13.76
  -3 -11  -8   18.95   16.13
  -4 -11  -8   -6.21   16.71
   4  11   8   11.20   13.95
  -5 -11  -8    7.09   17.22
   5  11   8   19.61   15.16
  -3  12   8   -6.30   17.15
   3 -12  -8   11.63   16.34
   2 -12  -8   55.48   16.56
  -2  12   8   24.01   16.58
  -1  12   8   -2.37   15.40
   1 -12  -8   -5.23   15.01
   0  12   8   38.62   15.74
   0 -12  -8   55.51   17.10
  -1 -12  -8   41.02   16.65
   1  12   8   27.26   15.46
   2  12   8   34.58   15.31
  -2 -12  -8   39.63   17.24
   3  12   8   80.57   16.81
  -3 -12  -8   78.63   19.14
   4  12   8   23.24   16.54
  -4 -12  -8   51.51   19.67
   0  13   8  -16.44   16.47
   0 -13  -8   -9.79   16.91
  -1 -13  -8   10.50   17.77
   1  13   8   28.64   17.22
  -1 -10   9   29.13   23.27
   1  10  -9   18.54   13.77
   0  10  -9   79.77   14.82
   0 -10   9   37.58   22.85
  -1  10  -9   58.03   13.89
   1 -10   9   71.65   23.02
  -2  10  -9   86.69   15.57
   2 -10   9   89.56   22.74
  -3  -9   9  -14.23   21.31
   3   9  -9    3.95   14.11
  -2  -9   9    0.48   20.97
   2   9  -9    4.65   13.29
  -1  -9   9  -39.82   19.60
   1   9  -9   15.16   12.33
   0   9  -9   70.09   12.75
   0  -9   9   47.99   21.24
  -1   9  -9  122.81   16.32
   1  -9   9  125.11   22.06
  -2   9  -9    5.81   12.50
   2  -9   9   15.41   19.07
  -3   9  -9   56.00   12.94
   3  -9   9   58.26   20.00
  -4   9  -9   17.63   12.60
  -5  -8   9   75.78   22.10
   5   8  -9   53.56   16.80
   4   8  -9   39.81   14.86
  -4  -8   9   13.94   20.70
  -3  -8   9   -1.88   19.39
   3   8  -9    5.47   12.61
  -2  -8   9   14.93   18.67
   2   8  -9    8.11   11.59
   1   8  -9   33.91   11.16
  -1  -8   9   26.51   18.29
   0  -8   9    3.31   17.18
   0   8  -9   -5.54   10.02
   1  -8   9   57.00   18.22
  -1   8  -9   36.98   10.91
   2  -8   9  184.66   25.06
  -2   8  -9  176.27   16.51
  -3   8  -9   71.87   12.36
   3  -8   9   47.69   17.71
  -4   8  -9    5.37   18.79
  -4   8  -9   18.84   11.58
  -5   8  -9  -10.28   20.25
   5  -8   9   -9.50   12.63
   6   7  -9  -26.19   15.26
  -6  -7   9  -11.73   20.17
  -5  -7   9  112.73   21.89
   5   7  -9   72.59   15.78
  -4  -7   9   -5.86   18.90
   4   7  -9   22.68   12.95
  -3  -7   9   67.54   19.57
   3   7  -9   51.99   12.42
   2   7  -9   11.08   10.43
  -2  -7   9  -29.06   16.19
  -1  -7   9  -20.46   15.47
   1   7  -9    8.30    9.34
   0  -7   9  110.75   17.84
   0   7  -9   69.23   10.14
   1  -7   9  117.49   18.22
  -1   7  -9  100.11   12.97
  -2   7  -9  -11.28   14.82
  -2   7  -9    5.30    9.45
   2  -7   9   15.49   15.49
  -3   7  -9   89.48   11.95
  -3   7  -9   78.08   18.03
   3  -7   9  109.65   16.93
  -4   7  -9  122.59   20.98
  -4   7  -9   77.39   12.13
  -5   7  -9  224.50   29.27
   5  -7   9  153.06   16.68
  -6   7  -9   13.02   21.37
   6  -7   9   18.43   13.05
   6   6  -9  -12.83   14.07
  -6  -6   9    3.55   19.15
   5   6  -9    3.13   13.18
  -5  -6   9   16.26   18.22
  -4  -6   9   73.80   18.72
   4   6  -9   76.81   12.99
   3   6  -9    1.94   10.08
  -3  -6   9   -6.57   15.30
  -2  -6   9    1.67   14.56
   2   6  -9   -1.75    8.78
  -1  -6   9   14.08   13.82
   1   6  -9   -4.10    7.93
   0   6  -9    6.76   10.82
   0  -6   9   -2.56   13.46
   0   6  -9    2.23    7.29
   1  -6   9   72.39   14.90
  -1   6  -9   66.45    9.20
  -1   6  -9   64.54   13.51
  -2   6  -9  630.33   29.30
   2  -6   9  579.63   27.47
  -2   6  -9  563.15   21.31
   3  -6   9   66.57   14.59
  -3   6  -9   88.49   16.66
  -3   6  -9   85.63   10.66
  -4   6  -9   44.11   17.37
   4  -6   9   37.81   10.54
  -5   6  -9    7.64   17.99
   5  -6   9   31.56   11.48
   6  -6   9   17.41   11.95
  -6   6  -9   28.47   19.55
   7  -6   9    6.11   12.92
  -7   6  -9   28.33   22.96
   7   5  -9  -15.21   14.66
  -7  -5   9   26.66   20.60
   6   5  -9   34.00   14.14
  -6  -5   9    9.12   18.53
   5   5  -9   82.43   13.05
  -5  -5   9   80.25   19.08
  -4  -5   9   87.18   17.67
   4   5  -9   74.73   11.54
  -3  -5   9   73.69   15.92
   3   5  -9   96.54   13.00
  -2  -5   9   26.80   13.34
   2   5  -9   19.60    8.30
   1   5  -9   96.79   12.34
  -1  -5   9   83.71   14.01
   1   5  -9   76.73    8.91
   0   5  -9  131.60   17.45
   0  -5   9   93.82   13.95
   0   5  -9  100.06   10.71
   1  -5   9  127.34   14.87
  -1   5  -9  107.46   11.56
  -1   5  -9  134.97   18.55
  -2   5  -9   40.52    8.22
  -2   5  -9   53.54   13.00
   2  -5   9   46.94   12.35
   3  -5   9  550.65   24.26
  -3   5  -9  544.29   27.77
  -3   5  -9  585.87   20.12
  -4   5  -9   48.35   15.64
   4  -5   9   30.91    9.55
   5  -5   9  117.36   13.68
  -5   5  -9  129.52   19.49
   6  -5   9    2.33   10.95
  -6   5  -9    4.05   18.00
  -7   5  -9   96.42   21.83
   7  -5   9   79.34   13.53
  -8   5  -9   -8.20   23.10
   8  -5   9   -1.73   13.74
  -7  -4   9   14.92   18.95
   7   4  -9   10.71   13.89
   6   4  -9    2.50   12.56
  -6  -4   9   21.95   17.92
  -5  -4   9   13.26   16.30
   5   4  -9   23.59   10.95
   4   4  -9  370.34   17.61
  -4  -4   9  381.46   25.05
   3   4  -9    2.94   10.72
   3   4  -9   -0.39    8.11
  -3  -4   9   -2.25   12.37
   2   4  -9  208.35   12.65
   2   4  -9  191.63   18.64
  -2  -4   9  174.45   19.40
   1   4  -9   17.70    6.72
   1   4  -9   15.85    9.54
  -1  -4   9   18.55   11.02
   0   4  -9   15.40    9.21
   0  -4   9    8.24   10.42
   0   4  -9    7.89    6.27
  -1   4  -9   80.88   12.03
  -1   4  -9   83.28   10.33
   1  -4   9   99.81   12.57
   2  -4   9  367.47   19.94
  -2   4  -9  361.53   15.36
  -2   4  -9  384.90   22.24
  -3   4  -9   46.02    8.04
   3  -4   9   43.55   10.84
  -3   4  -9   46.21   12.67
   4  -4   9  154.45   13.16
  -4   4  -9  162.71   20.93
   5  -4   9   -1.26    9.09
  -5   4  -9    3.86   14.58
  -6   4  -9   39.53   17.44
   6  -4   9   65.19   11.25
  -7   4  -9   28.43   18.93
   7  -4   9    2.21   11.69
   8  -4   9   55.68   14.26
  -8   4  -9   63.39   22.76
   7   3  -9   -5.78   12.89
  -7  -3   9   -8.01   17.35
  -6  -3   9   -3.01   16.40
   6   3  -9   -2.21   10.65
  -5  -3   9   10.24   14.90
   5   3  -9   -2.12    9.41
  -4  -3   9   90.61   15.67
   4   3  -9  105.88   12.29
   4   3  -9  138.57   21.65
   3   3  -9  151.14   19.67
   3   3  -9  169.26   11.98
  -3  -3   9  160.86   19.17
  -2  -3   9  222.48   18.60
   2   3  -9  201.82   18.48
   2   3  -9  222.44   12.09
   1   3  -9   13.98    8.89
   1   3  -9   11.93    5.91
  -1  -3   9   20.56    9.81
   0   3  -9  130.78    9.99
   0  -3   9  149.82   15.42
   0   3  -9  155.51   16.02
  -1   3  -9    0.82    8.67
  -1   3  -9    2.80    5.74
   1  -3   9   -0.71    8.73
   2  -3   9   53.08    9.94
  -2   3  -9   41.56   10.75
  -2   3  -9   70.68    9.72
  -3   3  -9  497.07   18.01
  -3   3  -9  489.88   24.46
   3  -3   9  500.28   20.73
  -4   3  -9  216.38   20.01
   4  -3   9  193.58   12.88
   5  -3   9  159.24   13.22
  -5   3  -9  177.77   21.91
  -6   3  -9   35.93   15.66
   6  -3   9   18.30    9.80
   7  -3   9   75.15   12.48
  -7   3  -9   81.53   18.90
   8  -3   9  153.37   17.16
  -8   3  -9  181.10   26.02
   7   2  -9   12.58   11.93
  -7  -2   9    4.83   17.29
   6   2  -9   48.13   10.80
   6   2  -9   14.25   18.37
  -6  -2   9   38.56   16.38
   5   2  -9   38.49   16.07
  -5  -2   9   18.09   14.10
   5   2  -9   38.29    9.46
   4   2  -9  165.41   22.54
   4   2  -9  171.08   12.27
  -4  -2   9  172.25   20.81
   3   2  -9  219.32   11.96
   3   2  -9  225.33   20.69
  -3  -2   9  242.99   19.39
  -2  -2   9    5.12    9.20
   2   2  -9  -11.65    9.42
   2   2  -9    3.58    5.65
   1   2  -9   24.85    5.81
   1   2  -9   37.28    9.72
  -1  -2   9   40.29    9.42
   0   2  -9   37.26    5.84
   0   2  -9   22.28    9.14
   0  -2   9   33.61    8.81
   1  -2   9  205.37   15.01
  -1   2  -9  201.43   16.04
  -1   2  -9  186.66   10.51
  -2   2  -9  468.86   21.20
  -2   2  -9  439.45   15.95
   2  -2   9  441.29   18.75
   3  -2   9   46.54    8.31
   3  -2   9   26.49    6.85
  -3   2  -9   32.32   10.20
   4  -2   9  639.03   20.89
  -4   2  -9  644.91   27.28
   4  -2   9  662.75   21.67
   5  -2   9  168.40   13.11
  -5   2  -9  125.22   19.01
   6  -2   9  128.82   13.24
  -6   2  -9  161.70   20.67
   7  -2   9   30.67   11.10
  -7   2  -9   12.46   15.94
  -8   2  -9   43.60   18.46
   8  -2   9   55.09   13.33
   9  -2   9   78.05   15.62
  -9   2  -9   79.87   22.20
   7   1  -9   10.03   19.28
  -7  -1   9   13.66   16.04
  -6  -1   9   -1.42   14.61
   6   1  -9   -4.87   16.71
   6   1  -9   14.50    9.31
   5   1  -9   15.36    8.04
  -5  -1   9    3.21   12.78
   5   1  -9   10.91   15.72
  -4  -1   9   33.93   11.81
   4   1  -9   14.18    7.25
   4   1  -9    6.64   13.85
  -3  -1   9  358.95   20.35
   3   1  -9  373.36   23.27
   3   1  -9  379.06   13.87
   2   1  -9   12.27    5.31
   2   1  -9    7.49   10.56
  -2  -1   9    7.74    8.65
   1   1  -9   51.97    5.83
  -1  -1   9   44.70    8.99
   1   1  -9   47.24   10.06
   0  -1   9  133.51   13.08
   0   1  -9  140.88    8.98
   0   1  -9  115.42   14.70
   1  -1   9   21.99    7.15
  -1   1  -9   18.99    7.95
  -1   1  -9   20.82    5.11
  -2   1  -9 1111.96   35.28
  -2   1  -9 1098.52   29.08
   2  -1   9 1109.57   31.77
   3  -1   9  358.01   14.24
   3  -1   9  345.59   15.18
  -3   1  -9  342.79   19.25
   4  -1   9   41.00    7.31
  -4   1  -9   22.48   10.05
   4  -1   9   32.34    6.78
  -5   1  -9  189.18   18.72
   5  -1   9  161.99   12.49
   6  -1   9   39.70    9.51
  -6   1  -9   39.91   13.43
  -7   1  -9   50.44   15.54
   7  -1   9   41.18   11.22
  -8   1  -9   21.52   16.71
   8  -1   9   18.41   12.11
  -9   1  -9   73.56   20.60
   9  -1   9   82.50   15.43
   8   0  -9   21.29   21.96
  -7   0   9  -14.33   15.01
   7   0  -9  -12.26   19.61
  -6   0   9   -4.26   13.68
   6   0  -9  -20.13   16.88
  -6   0   9  -12.28   10.61
  -5   0   9   56.92    9.84
   5   0  -9   21.97   15.81
  -5   0   9   38.07   13.29
   5   0  -9   34.24    7.97
  -4   0   9   63.55   12.44
   4   0  -9   68.40    9.18
   4   0  -9   76.70   15.17
  -4   0   9   70.24    8.36
   3   0  -9  204.58   19.79
   3   0  -9  223.97   10.61
  -3   0   9  222.23   16.84
  -2   0   9  587.49   22.61
   2   0  -9  612.86   26.12
   2   0  -9  595.68   17.27
   1   0  -9  533.41   15.78
  -1   0   9  547.37   20.38
   1   0  -9  502.71   22.57
   0   0  -9    4.14    4.26
   0   0   9    3.99    6.74
   0   0  -9   -0.66    7.27
   1   0   9    4.49    6.18
  -1   0  -9    9.69    7.61
  -1   0  -9    1.89    4.36
   2   0   9   35.66    6.88
  -2   0  -9   43.96    8.56
   2   0   9   35.97    5.76
  -3   0  -9   61.48    9.55
   3   0   9   59.67    7.03
   3   0   9   63.23    7.21
   4   0   9   72.40    9.78
   4   0   9   71.27    9.43
  -4   0  -9   69.80   10.68
  -5   0  -9  189.98   17.91
  -5   0  -9  195.18   14.69
   5   0   9  176.00   12.93
   6   0   9  212.34   14.19
  -6   0  -9  187.81   19.36
  -6   0  -9  221.46   17.85
   7   0   9    8.29   10.34
  -7   0  -9   -7.26   13.63
  -7   0  -9    7.62   13.44
   8   0   9    0.84   12.13
  -8   0  -9  -12.44   15.23
   9   0   9   89.08   15.69
  -9   0  -9   73.18   18.73
   8  -1  -9   66.12   23.53
  -8   1   9   57.19   16.47
  -7   1   9   -8.70   12.45
  -7   1   9   -2.51   14.09
   7  -1  -9    0.02   19.20
   6  -1  -9   -0.80   17.46
  -6   1   9   23.22   10.73
  -6   1   9   -6.67   12.81
   5  -1  -9  139.04   18.69
  -5   1   9  136.15   13.32
  -5   1   9  109.05   14.44
   4  -1  -9   15.50    5.98
  -4   1   9   29.15   10.87
   4  -1  -9   22.32   13.68
  -4   1   9   22.58    7.24
  -3   1   9    7.94    8.90
  -3   1   9   14.52    5.67
   3  -1  -9   15.65    5.04
   3  -1  -9   16.91   11.53
   2  -1  -9  525.57   24.29
  -2   1   9  522.73   16.15
   2  -1  -9  555.66   15.59
  -2   1   9  567.06   20.97
  -1   1   9   80.75    5.85
  -1   1   9   64.17    8.51
   1  -1  -9   80.45    7.01
   1  -1  -9   73.83   11.00
   0  -1  -9  351.23   11.77
   0  -1  -9  331.29   17.92
   0   1   9  343.26   15.12
  -1  -1  -9  124.40   13.84
   1   1   9  147.74   10.75
   1   1   9  139.76    8.64
  -2  -1  -9   66.78    9.67
   2   1   9   71.01    7.97
  -2  -1  -9   69.84    9.21
   2   1   9   63.28    9.45
  -3  -1  -9  390.49   19.51
   3   1   9  420.46   14.67
  -3  -1  -9  417.81   17.36
   3   1   9  441.39   15.55
   4   1   9  153.27   10.99
  -4  -1  -9  212.64   14.43
   4   1   9  180.23   11.03
  -4  -1  -9  183.18   16.27
  -5  -1  -9   94.14   12.59
   5   1   9   90.19   11.79
  -5  -1  -9  105.80   12.33
  -6  -1  -9  275.89   20.31
   6   1   9  250.21   15.04
  -6  -1  -9  277.50   20.46
   7   1   9  103.97   14.37
  -7  -1  -9  137.39   18.99
  -7  -1  -9  100.33   16.64
  -8  -1  -9  132.96   19.42
  -8  -1  -9  177.52   22.26
   8   1   9  129.21   16.64
   9   1   9   39.91   14.60
  -9  -1  -9   73.61   17.52
  -9  -1  -9   26.90   20.07
   8  -2  -9   48.90   23.49
  -8   2   9   44.17   15.97
   7  -2  -9   94.16   22.03
  -7   2   9   65.88   13.83
   6  -2  -9    6.84   17.37
  -6   2   9   -0.65   10.37
  -6   2   9    2.29   12.29
  -5   2   9   19.70   11.74
  -5   2   9   32.22    8.96
   5  -2  -9   64.78   16.68
   4  -2  -9   63.66   14.83
  -4   2   9   90.72   12.11
  -4   2   9   89.25   10.87
  -3   2   9  133.74   13.63
   3  -2  -9   99.24   13.71
  -3   2   9  122.83    9.64
  -2   2   9  247.79   10.46
   2  -2  -9  235.68   18.53
  -2   2   9  231.03   14.27
   2  -2  -9  251.08    9.25
  -1   2   9   28.35    4.44
  -1   2   9   18.91    6.81
   1  -2  -9   29.28    4.02
   1  -2  -9   35.94    9.50
   0  -2  -9   80.16   10.09
   0   2   9  115.80   10.86
   0   2   9   92.62    6.97
   0  -2  -9   88.57    7.53
   1   2   9  629.03   20.44
  -1  -2  -9  645.44   19.99
  -1  -2  -9  661.52   24.23
   1   2   9  649.64   18.09
   2   2   9  116.40    8.51
  -2  -2  -9  106.89   10.76
  -2  -2  -9  118.46   13.50
   2   2   9  132.24   10.40
  -3  -2  -9  642.16   24.19
   3   2   9  642.92   20.10
  -3  -2  -9  664.00   23.90
   3   2   9  649.45   19.49
  -4  -2  -9  439.82   20.68
   4   2   9  393.36   15.77
  -4  -2  -9  385.98   19.76
   4   2   9  428.57   14.92
  -5  -2  -9   41.61   10.37
  -5  -2  -9   40.69   12.80
   5   2   9   32.34    8.23
  -6  -2  -9  770.51   28.93
  -6  -2  -9  748.72   30.39
   6   2   9  729.18   24.62
  -7  -2  -9  -12.44   11.71
  -7  -2  -9  -27.27   15.21
   7   2   9   10.33   10.28
  -8  -2  -9  160.92   21.31
  -8  -2  -9  116.28   20.42
   8   2   9  116.17   16.18
  -9  -2  -9    7.97   20.03
   9   2   9   18.12   14.09
  -9  -2  -9   52.47   16.11
  -8   3   9   -2.36   15.01
   8  -3  -9    6.54   22.31
  -7   3   9   57.04   13.66
   7  -3  -9   73.54   21.49
  -6   3   9   25.63   10.79
   6  -3  -9   29.06   17.73
  -6   3   9    6.99   12.52
   5  -3  -9   32.66   15.90
  -5   3   9   15.60   11.01
  -5   3   9   44.76    9.55
  -4   3   9    4.30    9.57
   4  -3  -9    8.39   13.30
  -4   3   9   19.61    7.97
  -3   3   9   52.02    7.44
   3  -3  -9   51.75   12.42
  -3   3   9   43.60    9.38
   2  -3  -9   42.06   10.72
  -2   3   9   23.02    5.91
  -2   3   9   24.52    7.62
  -1   3   9  500.78   16.05
  -1   3   9  505.70   18.83
  -1   3   9  511.54   14.12
   1  -3  -9  525.55   23.23
   0  -3  -9  201.34   15.43
   0   3   9  192.03    8.45
   0  -3  -9  198.33   10.10
   0   3   9  225.74   12.55
  -1  -3  -9   32.20    8.35
   1   3   9   30.34    4.79
   1   3   9   34.70    6.36
  -1  -3  -9   28.53    6.62
  -2  -3  -9  256.36   15.99
  -2  -3  -9  293.56   14.50
   2   3   9  240.20   10.71
   2   3   9  243.03   12.35
  -3  -3  -9   97.60   13.78
   3   3   9   79.17    9.79
  -3  -3  -9   67.65   10.22
   3   3   9   75.96    8.95
  -4  -3  -9   36.87    8.76
  -4  -3  -9   23.09   11.18
   4   3   9   24.56    7.28
   4   3   9   39.31    6.22
  -5  -3  -9  181.78   15.97
  -5  -3  -9  190.84   18.97
   5   3   9  178.09   12.85
  -6  -3  -9  202.38   17.80
   6   3   9  261.00   15.47
  -6  -3  -9  233.03   22.03
  -7  -3  -9    8.63   16.40
   7   3   9   10.83   10.54
  -7  -3  -9   -5.79   10.71
  -8  -3  -9   18.02   13.26
  -8  -3  -9   -1.05   18.71
   8   3   9   18.18   12.22
   9   3   9   18.06   14.03
  -9  -3  -9   -0.71   20.76
  -9  -3  -9   10.37   15.13
  -8   4   9   44.89   15.90
   8  -4  -9   40.56   23.67
  -7   4   9   61.86   13.84
   7  -4  -9   81.12   21.83
  -6   4   9   -7.11   12.70
  -6   4   9   -3.00   10.68
   6  -4  -9    3.84   18.49
  -5   4   9   16.47   11.34
  -5   4   9   23.95    9.58
   5  -4  -9   17.40   15.56
  -4   4   9   58.44    9.33
   4  -4  -9   42.43   14.26
  -4   4   9   73.02   11.37
  -3   4   9  128.95   13.48
   3  -4  -9  107.24   14.16
  -3   4   9   98.71   10.88
  -2   4   9   -7.22    7.00
   2  -4  -9    4.84    9.93
  -2   4   9   -8.91    5.61
  -1   4   9 1155.25   32.99
   1  -4  -9 1153.91   37.04
   1  -4  -9 1174.22   31.79
   0   4   9  130.74    7.53
   0  -4  -9  145.44    9.99
   0   4   9  156.23   11.57
   0  -4  -9  134.48   14.89
  -1  -4  -9  662.23   21.74
  -1  -4  -9  668.57   24.40
   1   4   9  648.61   18.50
   1   4   9  675.69   21.43
   2   4   9   38.29    5.83
  -2  -4  -9   29.07    8.27
  -2  -4  -9   40.76    8.71
   2   4   9   37.62    6.63
  -3  -4  -9   27.58    8.20
  -3  -4  -9   21.06    9.48
   3   4   9   33.73    6.57
   3   4   9   25.16    6.42
   4   4   9   10.25    7.25
  -4  -4  -9   20.15   10.64
  -4  -4  -9   13.75    8.15
   4   4   9   14.60    6.44
  -5  -4  -9   -5.68    8.42
  -5  -4  -9    9.63   12.79
   5   4   9    0.01    7.98
  -6  -4  -9   10.64    9.61
   6   4   9   16.27    9.82
  -6  -4  -9   22.84   15.22
  -7  -4  -9   -5.87   16.46
  -7  -4  -9    7.40   10.87
   7   4   9   -4.35   10.33
  -8  -4  -9   69.16   20.83
   8   4   9   45.74   13.73
  -9  -4  -9   92.85   23.62
   9   4   9   77.47   16.47
  -8   5   9   46.01   16.27
   8  -5  -9   69.43   24.97
   7  -5  -9   66.04   22.14
  -7   5   9   30.41   13.71
   6  -5  -9  124.24   21.26
  -6   5   9  114.36   15.40
  -6   5   9  118.72   15.82
  -5   5   9   20.76   10.37
  -5   5   9   21.65   11.86
   5  -5  -9    9.15   16.19
  -4   5   9   29.59    9.32
   4  -5  -9   42.23   14.98
  -4   5   9   25.97   10.65
   3  -5  -9  112.94   15.07
  -3   5   9  103.04   11.81
  -3   5   9  112.57   14.61
   2  -5  -9  116.70   16.98
  -2   5   9   90.92   10.28
  -2   5   9  106.15   12.75
  -1   5   9    4.31    6.99
   1  -5  -9   -1.95    9.58
   1  -5  -9    9.94    6.86
   0  -5  -9   13.17    8.99
   0   5   9   24.86    6.97
   0  -5  -9   14.54    6.98
   1   5   9  433.18   16.43
  -1  -5  -9  401.71   17.49
   1   5   9  411.89   13.86
  -1  -5  -9  400.37   19.87
   2   5   9  137.69   11.35
  -2  -5  -9  146.06   13.54
   2   5   9  110.55    9.51
  -2  -5  -9  121.38   14.59
   3   5   9  248.31   12.83
  -3  -5  -9  246.38   17.23
   3   5   9  231.04   12.35
  -3  -5  -9  238.70   15.75
  -4  -5  -9   34.42   11.69
   4   5   9   27.99    7.30
   4   5   9    9.19    7.67
  -4  -5  -9   24.82    8.68
  -5  -5  -9  118.86   13.83
   5   5   9  139.51   13.41
  -5  -5  -9  156.88   19.42
  -6  -5  -9   84.26   11.23
   6   5   9   81.67   11.69
  -6  -5  -9   93.72   17.10
   7   5   9  438.28   22.32
  -7  -5  -9  497.11   30.53
   8   5   9   -0.70   13.40
  -8  -5  -9  -34.81   18.84
   9   5   9   83.95   17.69
  -9  -5  -9   42.63   22.68
   7  -6  -9    9.21   22.24
  -7   6   9    5.43   13.86
   6  -6  -9  185.38   27.29
  -6   6   9  179.75   20.89
  -6   6   9  158.69   17.59
  -5   6   9   -8.79   10.39
   5  -6  -9    9.08   17.23
  -5   6   9    5.22   11.71
  -4   6   9  104.95   13.30
   4  -6  -9   93.28   17.14
  -4   6   9   98.55   12.71
  -3   6   9   34.35    9.14
   3  -6  -9   42.82   13.96
  -3   6   9   50.66   10.25
  -2   6   9  103.89   11.26
   2  -6  -9  131.25   17.59
  -2   6   9   85.57   10.65
  -1   6   9   23.66    7.91
   1  -6  -9   12.69    7.97
   1  -6  -9   23.28   10.84
   0   6   9   91.24   11.53
   0  -6  -9   91.13   11.48
   0  -6  -9   83.03   11.65
  -1  -6  -9   49.33   10.01
  -1  -6  -9   54.30    9.51
   1   6   9   42.70    8.16
  -2  -6  -9   25.77    9.10
   2   6   9   27.63    6.93
   2   6   9   46.06    8.09
  -2  -6  -9   31.85    9.98
   3   6   9  257.53   14.04
  -3  -6  -9  289.26   18.56
   3   6   9  249.71   13.55
  -3  -6  -9  273.23   16.52
  -4  -6  -9   51.46   12.55
  -4  -6  -9   64.81    9.46
   4   6   9   43.92    9.32
   4   6   9   44.49    8.48
  -5  -6  -9   -5.40   12.43
   5   6   9   -8.42    9.21
  -5  -6  -9   -4.11    8.08
  -6  -6  -9   -4.85   15.37
   6   6   9   -6.64   11.07
   7   6   9   11.22   13.31
  -7  -6  -9   16.93   17.74
   8   6   9   44.60   15.67
  -8  -6  -9   -4.29   19.68
   7  -7  -9  -19.86   22.77
  -7   7   9   25.49   15.02
   6  -7  -9  -14.46   20.10
  -6   7   9   14.12   12.88
  -6   7   9    9.04   14.37
   5  -7  -9    8.09   18.10
  -5   7   9   -3.98   11.39
  -5   7   9   12.51   12.39
  -4   7   9   97.39   13.82
   4  -7  -9   97.29   17.78
  -4   7   9   95.53   14.31
   3  -7  -9   39.71   14.68
  -3   7   9   38.45   10.11
  -3   7   9   21.76   10.71
   2  -7  -9  157.43   19.50
  -2   7   9  150.75   14.33
  -2   7   9  133.79   12.90
  -1   7   9   10.61    8.76
   1  -7  -9   -2.39   10.67
   1  -7  -9   31.35    9.43
   0  -7  -9  513.40   20.19
   0  -7  -9  477.58   22.94
   0   7   9  482.50   19.88
  -1  -7  -9  158.54   14.41
   1   7   9  152.19   13.08
  -1  -7  -9  138.44   16.56
   2   7   9  451.57   18.53
  -2  -7  -9  493.55   21.42
   2   7   9  444.01   18.83
  -2  -7  -9  481.06   21.93
   3   7   9   58.19   10.02
  -3  -7  -9   37.38   12.17
  -3  -7  -9   39.50    9.45
   3   7   9   38.48    9.34
   4   7   9   14.01    9.88
  -4  -7  -9    1.11   12.16
   4   7   9   11.07    8.52
  -5  -7  -9  131.86   19.65
   5   7   9  130.26   16.15
   6   7   9   -4.87   12.53
  -6  -7  -9   29.45   16.36
   7   7   9   15.85   14.43
  -7  -7  -9    6.21   18.45
   8   7   9    2.34   16.19
  -8  -7  -9   -8.44   20.28
  -6   8   9   22.28   14.26
   6  -8  -9  -18.82   21.21
  -6   8   9   41.74   16.30
  -5   8   9  120.91   16.55
  -5   8   9  120.69   17.10
   5  -8  -9  105.24   21.67
  -4   8   9   31.55   13.26
  -4   8   9   -0.13   11.46
   4  -8  -9   11.49   16.89
  -3   8   9    1.81   11.70
  -3   8   9    0.65   10.11
   3  -8  -9   13.90   15.25
  -2   8   9   53.68   11.60
   2  -8  -9   61.59   11.28
   2  -8  -9   29.23   13.22
  -1   8   9    6.58    9.75
   1  -8  -9   -2.15   11.38
   1  -8  -9   11.18    9.66
   0  -8  -9   34.76   10.31
   0   8   9   44.95   10.12
   0  -8  -9   56.87   11.83
  -1  -8  -9   49.93   10.98
  -1  -8  -9   31.21   10.90
   1   8   9   23.92    9.57
  -2  -8  -9  228.79   18.15
   2   8   9  251.90   16.25
  -3  -8  -9  -13.93   11.50
   3   8   9   -4.04    9.02
   3   8   9    3.15    9.81
  -4  -8  -9  164.29   19.16
   4   8   9  136.28   17.24
   4   8   9  155.69   14.96
  -5  -8  -9  -22.66   13.37
   5   8   9   -0.70   12.50
   6   8   9   31.70   14.73
  -6  -8  -9   88.35   18.21
   7   8   9  -12.64   14.89
  -7  -8  -9   -0.46   19.11
   8   8   9  104.79   19.51
  -6   9   9    0.01   16.52
   6  -9  -9   31.84   23.73
  -6   9   9   19.20   15.19
   5  -9  -9   87.81   22.06
  -5   9   9   67.98   16.55
  -5   9   9   34.25   14.10
  -4   9   9    9.95   14.14
  -4   9   9    6.43   12.61
   4  -9  -9   13.44   18.12
  -3   9   9   63.81   13.86
  -3   9   9   47.81   12.50
   3  -9  -9   56.42   16.51
  -2   9   9   65.84   13.28
   2  -9  -9   84.80   15.55
   2  -9  -9   72.33   13.11
   1  -9  -9    1.35   10.66
  -1   9   9    7.36   11.03
   1  -9  -9   -4.25   11.94
   0  -9  -9  230.71   18.02
   0   9   9  233.31   16.94
   0  -9  -9  250.04   19.58
  -1  -9  -9   87.72   13.65
   1   9   9   82.81   12.19
  -2  -9  -9   93.75   14.75
   2   9   9   85.30   12.11
  -3  -9  -9   91.34   15.63
   3   9   9  125.43   15.67
   4   9   9    7.77   11.16
  -4  -9  -9  -11.25   14.04
   5   9   9    1.17   13.39
   5   9   9   12.26   11.72
  -5  -9  -9   22.95   15.33
  -6  -9  -9    4.09   16.63
   6   9   9   32.82   15.51
  -7  -9  -9   14.90   20.26
   7   9   9    9.95   16.86
   5 -10  -9   12.87   21.64
  -5  10   9   -3.60   14.64
  -5  10   9   16.31   17.49
  -4  10   9   59.72   16.63
   4 -10  -9  109.61   21.31
  -4  10   9   41.83   14.45
   3 -10  -9   90.09   14.82
  -3  10   9  108.29   16.59
   3 -10  -9  113.40   19.24
   2 -10  -9   -4.08   14.46
   2 -10  -9    0.04   12.83
  -2  10   9    3.31   12.94
  -1  10   9   18.52   12.40
   1 -10  -9   36.12   12.78
   0 -10  -9   13.83   12.41
   0  10   9   10.14   11.75
   1  10   9   95.75   13.99
  -1 -10  -9   90.36   15.16
   2  10   9   45.13   12.54
  -2 -10  -9   17.29   14.45
  -3 -10  -9   -5.28   14.36
   3  10   9    5.92   11.99
   4  10   9   37.61   13.22
  -4 -10  -9   68.91   17.33
   5  10   9    3.37   13.13
  -5 -10  -9   -9.62   15.71
  -6 -10  -9   86.53   19.59
   6  10   9   39.05   17.13
   4 -11  -9   47.96   21.60
   4 -11  -9   50.49   16.00
  -4  11   9   12.31   17.03
   3 -11  -9   26.61   15.06
  -3  11   9    6.81   15.88
   2 -11  -9   69.61   15.37
  -2  11   9   40.32   15.59
  -1  11   9   -1.91   13.94
   1 -11  -9   -9.74   13.42
   0 -11  -9   35.55   14.90
   0  11   9   28.04   13.99
   1  11   9    3.96   13.40
  -1 -11  -9   33.62   15.34
  -2 -11  -9   80.66   17.30
   2  11   9   63.17   14.93
   3  11   9   86.96   15.72
  -3 -11  -9   93.62   18.35
   4  11   9   19.23   14.31
  -4 -11  -9   10.25   17.17
  -5 -11  -9   10.22   17.93
   5  11   9   14.86   14.99
  -2  12   9   -8.29   16.29
   2 -12  -9   15.75   15.85
  -1  12   9  114.00   17.87
   1 -12  -9   92.12   17.32
   0  12   9  -13.79   14.80
   0 -12  -9    3.16   16.18
  -1 -12  -9   97.73   18.36
   1  12   9   65.25   16.48
  -2 -12  -9   27.56   17.28
   2  12   9   19.09   15.41
  -3 -12  -9   30.63   18.19
   3  12   9   -1.07   15.39
  -2  -9  10   27.27   23.50
   2   9 -10   -1.99   13.64
   1   9 -10    7.96   12.96
  -1  -9  10   -0.29   22.00
   0   9 -10   69.72   13.91
   0  -9  10   40.43   22.02
  -1   9 -10    9.12   12.34
   1  -9  10   -3.75   20.05
   2  -9  10    7.72   20.48
  -2   9 -10   18.19   13.17
  -3   9 -10    5.21   12.89
   4   8 -10  -32.60   14.25
  -4  -8  10    2.30   22.06
   3   8 -10   -9.89   13.32
  -3  -8  10  -14.49   21.35
   2   8 -10   36.70   13.18
  -2  -8  10   29.30   20.96
  -1  -8  10   94.65   22.23
   1   8 -10  100.21   13.50
   0   8 -10   21.65   11.79
   0  -8  10   37.00   20.07
   1  -8  10  101.89   20.82
  -1   8 -10  110.08   13.30
  -2   8 -10   27.29   12.00
   2  -8  10   31.87   18.53
   3  -8  10   64.64   19.10
  -3   8 -10   69.42   13.05
  -4   8 -10   30.00   20.96
  -4   8 -10   -3.85   12.20
   5  -8  10   18.29   13.88
  -5   8 -10   37.53   22.57
  -5  -7  10   29.27   21.90
   5   7 -10    0.79   15.44
   4   7 -10   27.47   13.99
  -4  -7  10    9.53   21.06
  -3  -7  10   15.25   19.59
   3   7 -10   32.55   12.72
   2   7 -10   71.71   12.44
  -2  -7  10   71.44   19.92
   1   7 -10   31.85   10.88
  -1  -7  10   45.82   18.45
   0   7 -10   66.10   11.28
   0  -7  10   50.89   17.86
  -1   7 -10  331.25   17.64
   1  -7  10  316.46   26.78
  -2   7 -10   38.13   17.16
   2  -7  10   27.63   16.66
  -2   7 -10   15.32   10.84
  -3   7 -10  416.24   31.12
   3  -7  10  395.81   25.91
  -3   7 -10  375.50   19.01
  -4   7 -10   71.24   20.74
  -4   7 -10   95.63   12.86
   5  -7  10   11.47   12.83
  -5   7 -10   16.55   21.38
  -6   7 -10  -19.12   21.64
   6  -7  10   12.89   13.62
  -6  -6  10   77.00   22.54
   6   6 -10   43.46   16.32
   5   6 -10   39.13   14.40
  -5  -6  10   29.54   20.40
  -4  -6  10   27.41   19.17
   4   6 -10   27.66   12.93
   3   6 -10   36.47   11.57
  -3  -6  10   38.48   18.89
  -2  -6  10   -1.74   16.11
   2   6 -10    2.13    9.95
  -1  -6  10   30.40   16.06
   1   6 -10   30.00    9.68
   0  -6  10  -14.55   14.38
   0   6 -10    0.55    8.70
  -1   6 -10   16.25    8.95
   1  -6  10   19.60   14.50
  -1   6 -10   17.78   13.48
  -2   6 -10   94.69   13.08
  -2   6 -10   96.78   16.98
   2  -6  10  100.55   16.41
  -3   6 -10   32.90   10.05
   3  -6  10   21.81   14.34
  -3   6 -10   37.24   16.59
  -4   6 -10  -22.47   17.40
   4  -6  10   -1.73   10.36
   5  -6  10  -14.55   11.30
  -5   6 -10  -10.75   19.17
  -6   6 -10   -7.44   20.52
   6  -6  10    7.07   12.54
   6   5 -10   26.92   14.51
  -6  -5  10   46.13   20.83
  -5  -5  10   43.44   19.27
   5   5 -10   42.36   13.44
  -4  -5  10  112.19   20.21
   4   5 -10  171.18   15.91
   3   5 -10    4.11   10.00
  -3  -5  10   15.62   15.86
   2   5 -10   -6.73    8.66
  -2  -5  10   -5.31   14.43
   1   5 -10   10.77   11.38
   1   5 -10    4.39    8.25
  -1  -5  10  -11.03   12.69
   0  -5  10  279.30   22.86
   0   5 -10  283.02   22.07
   0   5 -10  284.30   15.07
  -1   5 -10   15.82    7.92
   1  -5  10   40.52   13.42
  -1   5 -10   21.98   12.51
  -2   5 -10   64.12    9.44
  -2   5 -10   67.51   14.56
   2  -5  10   72.49   14.20
  -3   5 -10   42.84    9.58
  -3   5 -10   46.10   15.36
   3  -5  10   42.14   13.16
   4  -5  10   94.31   13.20
  -4   5 -10  131.48   19.04
  -5   5 -10   63.03   18.94
   5  -5  10   28.31   11.14
  -6   5 -10  -14.19   19.27
   6  -5  10    8.59   11.96
   7  -5  10  -10.16   12.71
  -7   5 -10  -38.43   20.59
   7   4 -10   -9.76   14.28
  -7  -4  10   -3.42   20.06
  -6  -4  10   -8.80   18.79
   6   4 -10    3.36   13.20
  -5  -4  10   73.56   19.02
   5   4 -10  101.49   13.00
  -4  -4  10   19.32   16.45
   4   4 -10   25.43   10.54
   3   4 -10   14.42    8.98
  -3  -4  10   22.51   14.64
  -2  -4  10   14.29   13.13
   2   4 -10    0.78    8.06
   2   4 -10    2.89   11.56
   1   4 -10   19.51   10.84
   1   4 -10   24.69    7.61
  -1  -4  10    7.79   11.93
   0   4 -10   69.21   12.37
   0   4 -10   65.03    8.54
   0  -4  10   52.19   12.61
   1  -4  10   53.24   12.47
  -1   4 -10   45.63   12.16
  -1   4 -10   28.34    7.80
  -2   4 -10  875.29   26.69
   2  -4  10  905.52   31.42
  -2   4 -10  931.52   34.66
   3  -4  10   -7.41   10.71
  -3   4 -10    6.47    7.94
  -3   4 -10  -12.82   12.43
   4  -4  10  397.07   17.30
  -4   4 -10  363.99   25.48
  -5   4 -10  110.19   18.74
   5  -4  10   86.08   11.41
  -6   4 -10   22.99   18.33
   6  -4  10   22.39   11.45
  -7   4 -10    2.09   20.44
   7  -4  10   12.96   12.41
  -8   4 -10   10.45   22.52
   8  -4  10   47.87   15.21
   7   3 -10   -0.89   13.01
  -7  -3  10   10.40   19.49
   6   3 -10   15.30   12.17
  -6  -3  10   -1.28   17.66
   5   3 -10  108.17   14.33
  -5  -3  10  123.48   19.58
   4   3 -10   -2.11   15.09
   4   3 -10    6.73    9.10
  -4  -3  10  -16.85   14.32
  -3  -3  10  227.53   22.49
   3   3 -10  226.84   14.00
   3   3 -10  279.16   23.58
  -2  -3  10  137.69   18.71
   2   3 -10  154.70   15.51
   2   3 -10  148.40   11.92
   1   3 -10   18.71   10.64
   1   3 -10   37.72    7.20
  -1  -3  10   28.61   11.19
   0   3 -10   11.23    6.59
   0   3 -10    8.34   10.22
   0  -3  10   18.81   10.26
   1  -3  10  112.80   16.68
  -1   3 -10  118.20   17.70
  -1   3 -10  129.33   10.96
  -2   3 -10   46.84    7.81
  -2   3 -10   50.96   12.23
   2  -3  10   43.07   10.69
   3  -3  10  714.87   25.99
   3  -3  10  675.59   22.19
  -3   3 -10  754.89   30.57
  -4   3 -10    4.76   12.98
   4  -3  10    5.12    8.35
  -5   3 -10   -1.26   14.42
   5  -3  10   -1.51    8.90
   6  -3  10   24.60   10.90
  -6   3 -10   21.89   16.89
  -7   3 -10   -6.69   18.19
   7  -3  10   20.39   12.30
   8  -3  10   43.21   14.33
  -8   3 -10   13.59   20.90
  -7  -2  10  -11.17   18.59
   6   2 -10   -3.38   10.50
  -6  -2  10    0.06   16.67
   5   2 -10   28.48   18.02
   5   2 -10   57.95   10.44
  -5  -2  10   69.28   16.97
   4   2 -10   60.43   16.65
  -4  -2  10   81.41   15.53
   4   2 -10   67.99    9.40
   3   2 -10  222.25   22.40
   3   2 -10  161.99   12.14
  -3  -2  10  230.75   20.49
   2   2 -10   17.59    6.93
  -2  -2  10    2.50   10.67
   2   2 -10   14.68   11.75
   1   2 -10   13.64   10.31
  -1  -2  10   -7.21    9.11
   1   2 -10   -3.30    5.75
   0  -2  10  354.58   19.58
   0   2 -10  323.60   13.64
   0   2 -10  337.78   20.36
  -1   2 -10   50.07   10.84
  -1   2 -10   54.90    7.01
   1  -2  10   46.45   10.06
  -2   2 -10   18.23   10.00
   2  -2  10   12.66    8.74
  -2   2 -10    7.65    6.24
  -3   2 -10    1.68   10.55
   3  -2  10   19.75    8.71
   3  -2  10    5.25    7.25
   4  -2  10  134.49   12.10
  -4   2 -10  172.37   19.19
   5  -2  10   52.37    9.45
  -5   2 -10   71.65   14.71
  -6   2 -10   30.32   15.26
   6  -2  10   24.92   10.20
   7  -2  10  -18.78   11.30
  -7   2 -10   -6.16   17.00
  -8   2 -10   49.28   20.12
   8  -2  10   32.42   13.42
  -7  -1  10   53.79   18.68
   7   1 -10   64.08   23.15
   6   1 -10   16.33   19.10
  -6  -1  10    5.35   15.88
   5   1 -10   -2.78   17.18
   5   1 -10   35.60    8.85
  -5  -1  10   24.00   14.62
  -4  -1  10  346.71   23.41
   4   1 -10  333.85   14.89
   4   1 -10  376.44   26.59
   3   1 -10  347.62   24.44
  -3  -1  10  317.64   21.58
   3   1 -10  317.01   13.70
   2   1 -10   79.84    9.40
   2   1 -10  101.13   14.18
  -2  -1  10   76.75   11.48
  -1  -1  10   55.99   10.04
   1   1 -10   45.79    6.40
   1   1 -10   27.98   10.66
   0   1 -10    7.06    5.44
   0  -1  10    1.64    7.93
   0   1 -10    7.41    8.93
   1  -1  10   30.00    8.64
  -1   1 -10   35.60    9.69
  -1   1 -10   41.00    6.47
   2  -1  10   26.05    8.08
  -2   1 -10    8.00    9.08
  -2   1 -10   20.42    6.15
  -3   1 -10  752.30   28.77
   3  -1  10  740.23   22.54
   3  -1  10  765.17   24.53
   4  -1  10  180.85   12.60
  -4   1 -10  133.92   18.20
   5  -1  10   39.83    9.01
  -5   1 -10   25.93   13.03
   6  -1  10   96.74   13.42
  -6   1 -10  135.07   16.82
  -7   1 -10   50.55   16.96
   7  -1  10   39.58   11.79
  -8   1 -10  100.43   20.10
   8  -1  10  108.64   14.84
  -9   1 -10  112.53   21.94
   9  -1  10   80.60   16.55
   8   0 -10   27.80   24.28
  -7   0  10    0.41   16.86
   7   0 -10    4.59   21.17
  -6   0  10  -19.49   14.71
   6   0 -10   -8.77   18.52
   5   0 -10    3.28   16.45
  -5   0  10    6.63   13.25
   4   0 -10   61.76   16.47
   4   0 -10   44.03    7.50
  -4   0  10   57.16   13.04
  -3   0  10   66.38   12.13
   3   0 -10   54.50   15.14
   3   0 -10   64.84    9.36
   2   0 -10  229.66   20.20
  -2   0  10  202.83   17.28
   2   0 -10  205.93   10.70
   1   0 -10   11.17   10.21
   1   0 -10   15.10    5.10
  -1   0  10   20.02    8.36
   0   0 -10   32.41    9.92
   0   0 -10   32.91    5.60
   0   0  10   23.65    8.24
  -1   0 -10  120.26    9.11
   1   0  10   98.65   12.55
  -1   0 -10  138.83   16.34
   2   0  10  619.40   21.40
   2   0  10  590.44   18.52
  -2   0 -10  613.82   24.88
  -3   0 -10   21.33    9.35
   3   0  10   21.69    7.26
   3   0  10   17.57    6.66
   4   0  10  924.39   26.80
   4   0  10  917.44   26.90
  -4   0 -10  946.82   33.00
  -5   0 -10  143.29   19.27
   5   0  10  139.98   12.33
  -6   0 -10   -2.13   12.61
   6   0  10    1.04    9.41
  -7   0 -10  -14.96   14.22
   7   0  10   -5.64   10.44
   8   0  10   -2.11   12.41
  -8   0 -10    4.02   16.54
   9   0  10   30.87   15.20
  -9   0 -10   22.36   18.52
   8  -1 -10  -11.23   23.90
   7  -1 -10   26.58   21.59
  -7   1  10   33.39   16.62
  -6   1  10   10.35   14.53
   6  -1 -10    4.27   18.79
   5  -1 -10   22.53   17.12
  -5   1  10   28.84   13.38
   4  -1 -10   38.97   15.30
  -4   1  10    1.85   11.53
   3  -1 -10  472.20   26.24
   3  -1 -10  442.74   14.81
  -3   1  10  475.77   22.51
   2  -1 -10  147.74   18.62
  -2   1  10   96.58   14.29
   2  -1 -10  107.24    8.73
  -1   1  10   32.57    8.39
   1  -1 -10   24.61    5.11
   1  -1 -10   27.24   10.57
   0  -1 -10    2.24    8.56
   0  -1 -10    4.50    4.38
   0   1  10    1.86    7.18
   1   1  10  654.60   22.00
   1   1  10  668.84   19.25
  -1  -1 -10  679.28   25.71
   2   1  10   25.20    7.08
   2   1  10   37.84    6.16
  -2  -1 -10   19.90    8.82
  -3  -1 -10   57.85   10.44
   3   1  10   63.59    7.84
   3   1  10   74.20    9.52
   4   1  10  121.88   10.93
  -4  -1 -10  112.03   12.75
   4   1  10  105.81   11.37
  -5  -1 -10   42.11   11.72
   5   1  10   45.11    9.28
   6   1  10   90.00   11.21
  -6  -1 -10  129.04   18.27
  -7  -1 -10   -3.48   13.48
   7   1  10   12.60   10.91
  -8  -1 -10  -12.27   15.22
   8   1  10   -8.05   12.46
  -9  -1 -10   22.45   17.93
   9   1  10   42.32   15.19
   8  -2 -10   26.27   24.28
   7  -2 -10   11.98   21.28
  -7   2  10   -4.37   15.47
  -6   2  10   40.98   14.70
   6  -2 -10   58.45   19.91
  -5   2  10   -0.96    8.81
  -5   2  10    5.58   12.57
   5  -2 -10    9.83   16.90
  -4   2  10    8.10   11.26
  -4   2  10   23.97    7.80
   4  -2 -10   28.81   15.38
  -3   2  10  698.88   25.86
   3  -2 -10  682.88   30.36
   2  -2 -10   87.33   13.70
   2  -2 -10   85.52    7.58
  -2   2  10   82.72   10.27
   1  -2 -10  147.05   17.15
   1  -2 -10  142.95    8.10
  -1   2  10  152.70   12.92
   0   2  10    6.16    4.55
   0   2  10   -1.45    6.58
   0  -2 -10    5.62    8.91
   1   2  10   18.77    5.23
  -1  -2 -10   31.44    9.34
   1   2  10   25.21    7.06
   2   2  10   20.41    5.68
  -2  -2 -10    0.99    8.18
   2   2  10   13.68    6.64
  -3  -2 -10  121.27   16.03
   3   2  10  129.83   11.42
   3   2  10  131.78    9.84
  -4  -2 -10  201.09   16.95
   4   2  10  197.92   12.37
  -4  -2 -10  208.85   16.77
   4   2  10  206.85   12.57
  -5  -2 -10   20.77   12.51
  -5  -2 -10   -2.98   10.10
   5   2  10   27.49    8.56
   6   2  10   14.03    9.58
  -6  -2 -10  -14.15   13.05
  -6  -2 -10   18.21   11.71
   7   2  10    5.66   10.99
  -7  -2 -10    1.92   13.00
  -7  -2 -10  -22.22   15.76
   8   2  10    7.85   12.68
  -8  -2 -10   15.23   14.70
   9   2  10   77.12   16.26
  -9  -2 -10  118.91   18.22
   8  -3 -10   32.74   24.63
  -8   3  10   42.10   16.26
   7  -3 -10   -3.36   21.15
  -7   3  10   19.52   13.25
  -6   3  10   -9.88   13.46
   6  -3 -10  -32.31   18.36
  -6   3  10    8.84   10.96
  -5   3  10    9.98    9.21
  -5   3  10   -0.80   12.15
   5  -3 -10   15.94   16.70
   4  -3 -10   45.21   15.32
  -4   3  10   75.68    9.31
  -4   3  10   71.06   12.44
  -3   3  10  224.04   16.72
   3  -3 -10  231.69   21.85
  -3   3  10  210.89   12.25
   2  -3 -10   32.68   12.05
  -2   3  10   26.95    6.11
  -2   3  10   42.90    9.05
   1  -3 -10  328.14   13.15
   1  -3 -10  338.47   20.47
  -1   3  10  329.68   11.12
  -1   3  10  326.38   16.14
   0   3  10   47.82    8.07
   0   3  10   49.11    6.87
   0  -3 -10   52.24   10.41
   0  -3 -10   51.28    6.51
  -1  -3 -10  167.50   15.60
   1   3  10  174.98   11.84
   1   3  10  155.17    9.09
  -1  -3 -10  157.07   11.75
   2   3  10  121.14   11.23
  -2  -3 -10  102.60   14.99
   2   3  10  137.89    9.51
  -2  -3 -10  134.94   12.69
  -3  -3 -10  374.72   18.53
   3   3  10  384.14   15.31
   3   3  10  364.65   14.61
  -3  -3 -10  376.45   19.83
  -4  -3 -10    3.24    8.99
   4   3  10   -9.28    6.09
   4   3  10    4.09    7.22
  -4  -3 -10  -14.31   10.46
   5   3  10  378.07   16.91
  -5  -3 -10  377.07   21.06
  -5  -3 -10  443.30   23.81
   6   3  10    1.17    9.46
  -6  -3 -10    7.79   14.74
  -6  -3 -10  -16.02   10.55
   7   3  10   -5.88   10.84
  -7  -3 -10    3.81   12.10
  -7  -3 -10   -8.80   16.05
   8   3  10   10.46   12.88
  -8  -3 -10   22.07   14.45
  -8  -3 -10  -19.62   18.46
   9   3  10    9.70   14.76
  -9  -3 -10  -21.45   20.80
  -9  -3 -10  -21.98   15.08
  -8   4  10   66.42   16.99
   8  -4 -10  105.70   26.58
   7  -4 -10    8.74   22.43
  -7   4  10   -8.36   13.23
  -6   4  10   57.60   12.19
  -6   4  10   55.84   15.32
   6  -4 -10   23.66   20.36
  -5   4  10    2.87   12.47
   5  -4 -10  -22.57   16.48
  -5   4  10    1.29    9.49
  -4   4  10   13.27   11.07
  -4   4  10   -4.69    8.33
   4  -4 -10    0.18   14.68
   3  -4 -10   17.56   13.32
  -3   4  10   25.05   10.17
  -3   4  10   34.61    8.02
  -2   4  10  104.24   10.33
   2  -4 -10  115.99   14.56
  -2   4  10  103.08   13.39
   1  -4 -10   94.21    9.90
   1  -4 -10  106.44   13.36
  -1   4  10  100.36   12.06
   0  -4 -10   -6.05    9.25
   0  -4 -10   -0.79    6.11
   0   4  10   -1.32    4.22
   0   4  10    2.37    6.91
  -1  -4 -10   20.85    9.48
   1   4  10   37.01    5.63
  -1  -4 -10   12.60    7.59
   1   4  10   26.66    7.46
  -2  -4 -10   -3.66    8.05
   2   4  10   -1.23    5.45
  -2  -4 -10    0.46    8.38
   2   4  10   -9.12    6.36
  -3  -4 -10   40.26   10.45
   3   4  10   41.37    7.26
   3   4  10   35.47    7.36
  -3  -4 -10   36.14    9.44
  -4  -4 -10   97.48   15.41
   4   4  10  104.19   11.55
  -4  -4 -10   90.87   13.55
   4   4  10   87.45   11.39
   5   4  10  383.05   17.85
  -5  -4 -10  418.30   24.55
  -5  -4 -10  397.81   20.73
  -6  -4 -10   63.32   16.95
  -6  -4 -10   41.59   11.79
   6   4  10   63.05   11.28
   7   4  10  105.35   15.27
  -7  -4 -10  101.81   14.07
  -7  -4 -10  107.85   19.95
  -8  -4 -10   -0.32   13.24
  -8  -4 -10   12.23   19.58
   8   4  10   30.70   13.65
  -9  -4 -10  -17.42   21.20
   9   4  10   -0.05   15.01
   7  -5 -10  -20.30   22.57
  -7   5  10    3.33   13.48
  -6   5  10   43.81   12.70
   6  -5 -10   63.71   21.07
  -6   5  10   31.69   14.65
  -5   5  10   -0.80   12.31
  -5   5  10    7.54   10.20
   5  -5 -10   28.89   17.91
  -4   5  10   30.78   11.67
   4  -5 -10   35.53   16.57
  -4   5  10   53.60    9.88
  -3   5  10   -4.29    9.66
  -3   5  10   10.93    8.06
   3  -5 -10   28.16   13.74
   2  -5 -10  387.61   22.84
  -2   5  10  375.78   18.97
  -2   5  10  358.81   15.18
  -1   5  10   36.77    8.80
   1  -5 -10   75.74   12.48
   1  -5 -10   57.45    8.52
   0  -5 -10   84.45   10.70
   0   5  10   99.05   11.88
   0  -5 -10   84.11   12.30
   1   5  10   46.13    6.18
   1   5  10   45.55    8.02
  -1  -5 -10   80.24   12.03
  -1  -5 -10   60.67   10.89
  -2  -5 -10   63.11   10.52
   2   5  10   60.28    8.19
  -2  -5 -10   75.91   10.82
   2   5  10   69.47    9.52
   3   5  10   36.17    7.74
  -3  -5 -10   28.81    9.74
   3   5  10   36.90    8.13
  -3  -5 -10   14.90   10.80
   4   5  10   89.73    9.88
  -4  -5 -10   92.10   11.25
  -4  -5 -10  117.50   16.90
   4   5  10   96.86   11.81
  -5  -5 -10   22.01    9.88
  -5  -5 -10   16.18   14.10
   5   5  10    4.25    9.24
   6   5  10   18.17   10.60
  -6  -5 -10   25.34   16.17
  -6  -5 -10   23.15   10.87
  -7  -5 -10   24.55   18.62
   7   5  10   35.34   12.59
   8   5  10    3.14   13.85
  -8  -5 -10  -27.10   19.27
  -7   6  10   52.71   15.19
   7  -6 -10   26.95   24.14
  -6   6  10    0.07   12.35
  -6   6  10  -16.75   13.97
   6  -6 -10   -0.32   20.92
  -5   6  10  -10.58   10.75
   5  -6 -10  -16.74   18.09
  -5   6  10   -5.82   12.38
   4  -6 -10  -12.74   15.81
  -4   6  10    7.35   11.58
  -4   6  10   20.55   10.23
  -3   6  10   28.19    9.12
  -3   6  10   31.74   11.20
   3  -6 -10   28.55   14.36
  -2   6  10   40.18    8.97
  -2   6  10   37.82   10.26
   2  -6 -10   64.96   13.68
  -1   6  10   46.65    9.58
   1  -6 -10   62.99   12.94
   1  -6 -10   46.38    9.36
   0  -6 -10  306.62   19.77
   0   6  10  296.93   15.96
   0  -6 -10  334.67   15.75
  -1  -6 -10   72.35   10.77
  -1  -6 -10   93.90   12.02
   1   6  10   83.88   11.89
  -2  -6 -10  104.11   11.76
   2   6  10  102.59   11.51
  -2  -6 -10   98.39   14.51
   2   6  10   98.20   10.68
  -3  -6 -10  136.83   16.54
   3   6  10  157.38   12.49
  -3  -6 -10  155.23   16.10
   3   6  10  159.22   13.14
  -4  -6 -10   64.61   10.55
  -4  -6 -10   80.46   14.01
   4   6  10   40.51    9.36
   4   6  10   46.57    9.07
  -5  -6 -10   34.52   14.07
  -5  -6 -10   31.41   10.06
   5   6  10   46.11   10.69
  -6  -6 -10    1.19   16.31
   6   6  10   12.28   11.41
  -7  -6 -10  -23.69   17.51
   7   6  10  -18.98   12.38
   8   6  10    4.20   15.00
  -8  -6 -10  -20.64   20.09
   7  -7 -10   57.86   25.81
   6  -7 -10   -0.50   21.57
  -6   7  10   22.54   15.81
  -6   7  10    4.90   13.24
  -5   7  10   50.63   14.84
   5  -7 -10   21.29   19.70
  -5   7  10   57.02   13.07
  -4   7  10   79.04   14.27
   4  -7 -10  104.78   19.49
  -4   7  10   61.92   11.86
  -3   7  10   24.01   10.17
   3  -7 -10   28.28   15.19
  -3   7  10   20.92   12.01
  -2   7  10  104.68   15.52
   2  -7 -10   92.00   15.48
   2  -7 -10   82.26   11.39
  -1   7  10   38.46   10.33
   1  -7 -10   45.31   13.48
   1  -7 -10   66.27   10.49
   0  -7 -10   76.21   12.51
   0   7  10   71.02   10.44
   0  -7 -10   90.19   13.12
  -1  -7 -10  150.22   17.12
  -1  -7 -10  127.75   14.93
   1   7  10  110.97   13.72
  -2  -7 -10   16.56   10.13
  -2  -7 -10   17.85   11.01
   2   7  10   10.34    8.82
  -3  -7 -10   39.56   12.62
  -3  -7 -10   63.97   10.88
   3   7  10   45.46    9.81
   3   7  10   49.29    9.83
  -4  -7 -10   31.89   13.37
   4   7  10   46.93   10.19
   4   7  10   27.73   10.28
   5   7  10   12.04   11.21
  -5  -7 -10   55.74   15.03
  -6  -7 -10   43.58   17.69
   6   7  10   75.81   14.25
   7   7  10   -6.79   14.01
  -7  -7 -10   28.97   19.18
   8   7  10    8.46   16.59
  -8  -7 -10   15.83   21.14
  -6   8  10   11.67   16.64
  -6   8  10   29.59   15.32
   6  -8 -10   38.23   23.99
   5  -8 -10   35.38   20.67
  -5   8  10   46.57   13.71
  -5   8  10   20.01   15.02
   4  -8 -10   19.11   18.76
  -4   8  10    6.88   13.75
  -4   8  10   18.97   12.08
  -3   8  10   25.37   11.10
  -3   8  10    4.47   12.05
   3  -8 -10   12.28   16.28
  -2   8  10   75.56   12.71
   2  -8 -10   80.35   12.51
   2  -8 -10   86.08   15.62
   1  -8 -10   51.07   11.31
  -1   8  10   39.81   11.14
   1  -8 -10   46.30   13.83
   0  -8 -10   45.41   12.46
   0  -8 -10   46.58   11.25
   0   8  10   26.20   10.73
  -1  -8 -10   43.81   12.00
  -1  -8 -10   66.03   12.17
   1   8  10   59.55   11.09
  -2  -8 -10   14.29   10.33
   2   8  10   23.76   10.13
  -2  -8 -10    5.76   11.88
   3   8  10   13.00   10.20
  -3  -8 -10   16.22   12.88
   4   8  10    8.64   11.83
  -4  -8 -10   16.25   13.78
   4   8  10   32.32   10.54
  -5  -8 -10   -9.81   14.64
   5   8  10   20.56   13.37
  -6  -8 -10    2.44   16.40
   6   8  10   10.10   14.18
   7   8  10   52.98   16.63
  -7  -8 -10   60.92   21.13
  -5   9  10   -2.77   14.07
   5  -9 -10   11.13   21.76
  -5   9  10  -13.05   15.37
   4  -9 -10   23.77   19.48
  -4   9  10   22.50   13.01
  -4   9  10   30.66   15.15
  -3   9  10  -19.33   13.13
   3  -9 -10   -3.64   16.58
   3  -9 -10   -7.44   11.99
   2  -9 -10   76.47   13.50
  -2   9  10   74.97   14.04
   2  -9 -10   47.29   16.04
  -1   9  10    8.61   11.64
   1  -9 -10   25.77   11.84
   1  -9 -10   23.58   14.15
   0  -9 -10   34.89   12.00
   0  -9 -10   30.80   12.83
   0   9  10   24.37   11.49
  -1  -9 -10   52.86   13.21
   1   9  10   58.20   12.32
   2   9  10    2.10   11.00
  -2  -9 -10    3.39   12.87
   3   9  10   -0.17   10.76
  -3  -9 -10   -6.88   13.22
   4   9  10   86.56   13.33
  -4  -9 -10   80.36   16.98
  -5  -9 -10  -17.42   15.29
   5   9  10   16.34   14.08
  -6  -9 -10  -11.55   16.73
   6   9  10  -12.48   15.16
  -7  -9 -10   -1.10   20.57
   7   9  10   -7.31   16.82
  -4  10  10    3.92   15.91
  -4  10  10   20.78   14.42
   4 -10 -10   27.67   20.60
   3 -10 -10   34.77   18.16
   3 -10 -10   24.37   13.91
  -3  10  10    3.60   15.19
   2 -10 -10   24.76   15.95
  -2  10  10   23.70   14.61
   2 -10 -10   13.80   13.38
  -1  10  10   -0.69   13.28
   1 -10 -10    2.20   12.52
   0  10  10   74.96   14.27
   0 -10 -10   89.19   14.95
  -1 -10 -10   74.26   15.16
   1  10  10   67.43   13.08
   2  10  10  179.83   18.56
  -2 -10 -10  177.26   21.12
  -3 -10 -10   10.82   15.19
   3  10  10   13.28   12.80
  -4 -10 -10   61.14   17.34
   4  10  10   69.94   14.41
  -5 -10 -10  -15.93   15.80
  -6 -10 -10   35.97   18.67
  -3  11  10    1.09   15.81
   3 -11 -10   -9.84   15.19
  -2  11  10   -0.56   15.00
   2 -11 -10   16.61   14.55
   1 -11 -10   36.55   14.97
  -1  11  10   56.86   15.50
   0 -11 -10    9.94   14.92
   0  11  10  -23.13   13.56
  -1 -11 -10  -15.41   14.70
   1  11  10    4.69   13.84
   2  11  10   -3.14   13.52
  -2 -11 -10  -11.76   15.45
   3  11  10   -9.70   13.98
  -3 -11 -10    5.22   16.30
   4  11  10   10.13   14.54
  -4 -11 -10   22.62   18.01
  -1  12  10   30.87   17.16
   1 -12 -10   49.79   16.79
   0 -12 -10    0.30   16.38
   0  12  10   -6.97   15.78
  -1 -12 -10  -26.70   15.76
   1  12  10  -12.86   14.96
  -2 -12 -10   20.39   17.74
   2  12  10   21.06   15.94
   3  12  10   -3.51   15.61
  -3 -12 -10   56.36   19.12
   3   8 -11   -6.73   14.34
  -3  -8  11   -0.92   23.21
  -2  -8  11   56.00   23.79
   2   8 -11   12.26   13.47
  -1  -8  11   33.22   21.63
   1   8 -11   38.02   13.16
   0  -8  11   66.94   22.08
   0   8 -11   66.15   13.13
   1  -8  11   87.85   21.37
  -1   8 -11   75.81   13.28
  -2   8 -11   21.01   12.37
   2  -8  11    9.89   19.34
  -3   8 -11   30.15   12.94
   4   7 -11    6.17   14.40
  -4  -7  11  -24.44   21.98
  -3  -7  11  -36.01   20.74
   3   7 -11    5.44   13.37
   2   7 -11   -8.42   12.03
  -2  -7  11  -11.44   19.82
  -1  -7  11   29.67   20.06
   1   7 -11   11.18   11.38
   0   7 -11    5.83   10.84
   0  -7  11   28.95   18.84
   1  -7  11    6.16   17.96
  -1   7 -11    1.58   10.89
   2  -7  11    9.00   17.39
  -2   7 -11  -22.47   10.82
  -3   7 -11   27.35   19.49
   3  -7  11    7.77   16.83
  -3   7 -11   14.33   11.66
  -4   7 -11    9.24   21.64
   4  -7  11   -1.23   12.37
   5  -7  11   63.30   14.22
  -5   7 -11   95.14   24.85
   5   6 -11  -13.92   13.76
  -5  -6  11  -10.99   21.37
  -4  -6  11   -9.66   20.33
   4   6 -11    5.46   12.76
  -3  -6  11   -6.90   19.14
   3   6 -11   -0.21   11.85
   2   6 -11   74.83   12.08
  -2  -6  11  126.24   21.21
  -1  -6  11   10.64   17.32
   1   6 -11    3.28   10.05
   0   6 -11  159.68   14.03
   0  -6  11  147.44   19.97
  -1   6 -11   64.66   16.66
  -1   6 -11   57.84   10.83
   1  -6  11   79.06   18.20
   2  -6  11   -5.25   15.60
  -2   6 -11   -5.33    9.76
  -2   6 -11  -11.58   16.00
  -3   6 -11  208.46   15.89
  -3   6 -11  207.10   27.64
   3  -6  11  213.67   22.40
  -4   6 -11  -12.81   19.01
   4  -6  11    4.28   11.14
  -5   6 -11  227.17   31.32
   5  -6  11  189.33   18.00
   6  -6  11   13.43   13.79
  -6   6 -11    9.04   22.63
  -6  -5  11   10.13   21.73
   6   5 -11    4.83   15.17
   5   5 -11   -6.88   13.30
  -5  -5  11    9.31   20.34
  -4  -5  11   -3.73   18.76
   4   5 -11    8.53   11.58
  -3  -5  11   -3.53   17.73
   3   5 -11   -2.18   10.50
   2   5 -11   86.01   11.45
  -2  -5  11   70.15   18.09
   1   5 -11   87.56   10.64
   1   5 -11   82.12   15.11
  -1  -5  11  107.04   17.83
   0  -5  11  115.15   17.43
   0   5 -11  105.45   12.63
   0   5 -11  118.46   16.14
  -1   5 -11  305.39   24.43
   1  -5  11  320.74   23.58
  -1   5 -11  253.50   15.42
   2  -5  11   76.31   15.22
  -2   5 -11   73.86   16.18
  -2   5 -11   73.62   10.32
   3  -5  11   70.66   14.55
  -3   5 -11   72.17   18.01
  -3   5 -11   73.47   11.18
   4  -5  11   15.25   10.56
  -4   5 -11   21.73   17.75
   5  -5  11   23.48   11.63
  -5   5 -11   22.56   19.95
   6  -5  11   18.19   12.94
  -6   5 -11    2.70   20.97
  -7   5 -11    8.62   23.30
   7  -5  11   -4.26   13.73
   6   4 -11   41.62   14.38
  -6  -4  11   85.53   22.44
  -5  -4  11  112.44   21.88
   5   4 -11   59.47   13.20
   4   4 -11   12.63   10.92
  -4  -4  11  -36.11   16.81
   3   4 -11   38.28   10.28
  -3  -4  11   32.47   16.64
  -2  -4  11   10.64   14.77
   2   4 -11    8.24   12.85
   2   4 -11   11.78    9.13
  -1  -4  11   13.01   13.75
   1   4 -11   -4.06    8.04
   1   4 -11    2.30   12.12
   0   4 -11    3.09    7.88
   0   4 -11   11.94   12.09
   0  -4  11    4.76   12.95
  -1   4 -11  287.21   15.68
   1  -4  11  340.58   22.48
  -1   4 -11  305.71   23.67
  -2   4 -11   40.62    9.17
   2  -4  11   18.95   12.72
  -2   4 -11   43.86   14.59
  -3   4 -11   15.43   15.03
  -3   4 -11   11.36    8.79
   3  -4  11   13.48   11.98
   4  -4  11   99.63   11.72
  -4   4 -11   94.48   18.66
  -5   4 -11    4.93   18.03
   5  -4  11    6.27   10.60
  -6   4 -11   63.47   21.02
   6  -4  11   61.43   12.77
   7  -4  11   23.51   13.76
  -7   4 -11   38.79   23.13
  -7  -3  11  -18.19   20.64
   6   3 -11   87.30   13.92
  -6  -3  11   41.70   20.80
   5   3 -11  100.01   12.97
  -5  -3  11   95.26   20.10
  -4  -3  11   23.15   17.50
   4   3 -11   61.70   17.49
   4   3 -11   40.55   10.40
  -3  -3  11   15.51   15.05
   3   3 -11   11.15   14.10
   3   3 -11   31.29    9.14
   2   3 -11    8.63   13.02
  -2  -3  11   25.70   13.61
   2   3 -11    8.00    8.24
   1   3 -11   -2.24    7.36
  -1  -3  11   28.95   12.73
   1   3 -11   11.48   12.15
   0   3 -11   23.14   12.19
   0   3 -11   12.11    7.37
   0  -3  11   16.33   11.64
   1  -3  11   43.71   12.07
  -1   3 -11   28.52    7.88
  -1   3 -11   29.44   12.44
  -2   3 -11    7.82   12.30
  -2   3 -11   -0.91    7.65
   2  -3  11  -14.49   10.35
   3  -3  11   57.57    9.44
   3  -3  11   68.78   11.69
  -3   3 -11   72.81   15.18
   4  -3  11  373.22   17.71
  -4   3 -11  431.51   26.99
  -5   3 -11   24.54   16.39
   5  -3  11    3.44    9.80
   6  -3  11   78.76   12.74
  -6   3 -11   65.95   19.83
   7  -3  11  -11.46   12.25
  -7   3 -11  -37.58   19.60
   8  -3  11   35.53   15.14
  -8   3 -11   55.58   23.74
  -7  -2  11  -45.60   18.70
  -6  -2  11   55.86   19.39
  -5  -2  11   25.84   18.09
   5   2 -11   25.71   10.46
   5   2 -11   53.46   19.74
   4   2 -11  116.69   19.77
   4   2 -11  105.48   12.52
  -4  -2  11  108.53   17.46
   3   2 -11   35.27    8.58
  -3  -2  11   21.22   13.95
   3   2 -11    5.02   14.59
   2   2 -11   55.90   14.38
  -2  -2  11   59.20   13.71
   2   2 -11   58.14    8.36
  -1  -2  11   44.00   12.05
   1   2 -11   40.20    7.85
   1   2 -11   47.13   13.52
   0   2 -11  155.69   19.86
   0  -2  11  146.20   17.08
   0   2 -11  154.61   11.46
  -1   2 -11  258.45   13.24
   1  -2  11  262.05   17.93
  -1   2 -11  228.07   20.90
  -2   2 -11  204.93   20.23
   2  -2  11  209.73   16.91
  -2   2 -11  207.86   12.74
   3  -2  11    0.07    7.65
   3  -2  11    5.98    9.02
  -3   2 -11   -4.77   11.97
   4  -2  11   15.08    8.44
  -4   2 -11   30.67   13.73
  -5   2 -11  203.11   22.78
   5  -2  11  173.47   14.64
  -6   2 -11   12.52   17.53
   6  -2  11   45.03   11.53
  -7   2 -11   -9.46   18.94
   7  -2  11    0.70   12.05
  -8   2 -11    2.00   20.82
   8  -2  11   29.15   14.18
  -7  -1  11   -5.07   19.36
  -6  -1  11  -29.08   16.97
   6   1 -11   -9.83   20.55
   5   1 -11  -16.20   18.82
  -5  -1  11  -24.60   15.26
   4   1 -11   58.49    8.81
  -4  -1  11   36.16   15.24
   4   1 -11   66.55   18.82
   3   1 -11   -1.22   15.39
  -3  -1  11    6.88   12.49
   3   1 -11   -3.33    7.25
   2   1 -11  105.61   10.62
   2   1 -11  110.45   16.03
  -2  -1  11  105.02   13.56
  -1  -1  11  106.11   15.80
   1   1 -11   88.86   14.06
   1   1 -11   95.17   10.04
   0  -1  11   49.24   10.05
   0   1 -11   32.51    6.90
   0   1 -11   40.17   11.63
  -1   1 -11   27.43   10.85
   1  -1  11   32.02    9.33
  -1   1 -11   33.78    6.77
  -2   1 -11  407.75   22.94
   2  -1  11  348.49   18.07
   2  -1  11  361.94   15.05
  -3   1 -11  562.80   25.75
   3  -1  11  503.27   18.44
   3  -1  11  528.41   21.12
  -4   1 -11  271.08   21.94
   4  -1  11  225.38   13.80
  -5   1 -11  259.95   22.98
   5  -1  11  229.27   14.82
  -6   1 -11  -22.16   14.27
   6  -1  11   -0.20   10.05
   7  -1  11    4.05   11.76
  -7   1 -11   -2.44   17.27
  -8   1 -11    1.35   19.86
   8  -1  11   43.52   14.11
   7   0 -11   29.14   24.18
  -7   0  11  -32.95   18.18
   6   0 -11    8.18   20.60
  -6   0  11    6.37   17.07
  -5   0  11  144.11   18.60
   5   0 -11  176.28   26.56
   4   0 -11  164.81   21.43
  -4   0  11  158.13   20.55
   3   0 -11  143.14   21.99
   3   0 -11  120.58   10.80
  -3   0  11  143.37   15.37
   2   0 -11   33.23   14.60
   2   0 -11   33.44    6.70
  -2   0  11   32.82   10.99
  -1   0  11   33.02    9.97
   1   0 -11   30.04   12.61
   1   0 -11   36.95    6.43
   0   0  11   94.57   10.88
   0   0 -11  108.04    9.68
   0   0 -11   88.51   13.18
  -1   0 -11   26.68   10.58
   1   0  11   25.54    8.49
  -1   0 -11   30.18    6.36
  -2   0 -11   10.03    9.87
   2   0  11    9.88    6.81
   2   0  11    9.51    8.15
   3   0  11    2.98    7.22
   3   0  11   -1.93    7.66
  -3   0 -11   16.99   10.43
  -4   0 -11  223.76   20.06
   4   0  11  230.71   13.50
  -5   0 -11  178.34   20.84
   5   0  11  144.37   13.49
   6   0  11    4.89   10.05
  -6   0 -11    2.52   14.32
   7   0  11   11.53   11.70
  -7   0 -11   -2.50   15.84
   8   0  11   29.22   13.44
  -8   0 -11   24.34   18.49
   7  -1 -11  -12.73   22.59
  -7   1  11    4.63   18.21
   6  -1 -11    4.24   20.70
  -6   1  11  -24.41   15.39
  -5   1  11   54.35   15.91
   5  -1 -11   76.39   20.38
   4  -1 -11   54.24   18.15
  -4   1  11   28.27   13.85
   3  -1 -11  231.13   23.46
  -3   1  11  230.06   19.22
   2  -1 -11  188.31   10.33
   2  -1 -11  138.56   20.91
  -2   1  11  186.67   16.86
   1  -1 -11  196.99   10.38
   1  -1 -11  189.14   19.60
  -1   1  11  192.60   16.23
   0  -1 -11   90.91   12.44
   0  -1 -11   92.78    8.37
   0   1  11   90.87   13.18
   1   1  11   83.70    9.54
  -1  -1 -11  108.47   12.40
   1   1  11   74.68    9.18
   2   1  11   -3.41    7.16
  -2  -1 -11    2.95    9.56
   2   1  11   -4.81    5.96
  -3  -1 -11  167.54   17.83
   3   1  11  133.69   13.18
   3   1  11  144.36   11.36
   4   1  11   27.11    7.85
  -4  -1 -11   51.59   12.39
   4   1  11   33.70    8.38
  -5  -1 -11   74.78   13.95
   5   1  11   73.29   10.44
  -6  -1 -11   55.33   14.82
   6   1  11   58.98   11.06
   7   1  11  107.03   15.36
  -7  -1 -11  100.80   17.77
   8   1  11   -0.83   13.29
  -8  -1 -11  -34.64   15.95
  -7   2  11  -20.98   17.21
   7  -2 -11   55.28   24.96
   6  -2 -11   -4.56   20.49
  -6   2  11   -9.95   14.69
   5  -2 -11  -33.37   17.57
  -5   2  11  -15.04   13.35
  -4   2  11   39.88   13.47
   4  -2 -11   43.05   17.11
   3  -2 -11   34.41   15.41
  -3   2  11   25.31   11.53
  -2   2  11  141.76   16.04
   2  -2 -11  121.75   16.13
   1  -2 -11   10.75    4.69
  -1   2  11   17.29    8.58
   1  -2 -11   24.70   11.64
   0   2  11   70.78    8.05
   0   2  11   62.04    9.23
   0  -2 -11   60.99   11.71
   1   2  11   52.41    6.50
  -1  -2 -11   67.46   11.54
   1   2  11   61.57    8.90
   2   2  11   52.53    8.44
   2   2  11   57.23    7.04
  -2  -2 -11   50.10   11.00
  -3  -2 -11  295.43   19.60
   3   2  11  249.62   13.14
   3   2  11  273.33   14.41
  -4  -2 -11  276.89   19.64
   4   2  11  272.45   14.21
   4   2  11  266.65   14.54
   5   2  11   52.43    9.84
  -5  -2 -11   50.21   12.72
   6   2  11   16.55   10.43
  -6  -2 -11    3.45   12.79
   7   2  11   -9.17   11.39
  -7  -2 -11    3.96   14.11
   8   2  11   44.11   14.16
  -8  -2 -11   -7.18   15.62
   7  -3 -11   15.47   23.41
  -7   3  11    4.58   17.52
   6  -3 -11    8.46   20.91
  -6   3  11    8.65   15.04
   5  -3 -11   -0.77   18.30
  -5   3  11  -13.77   13.27
  -4   3  11  138.87   17.80
   4  -3 -11   98.46   18.73
  -3   3  11   37.63   11.49
   3  -3 -11   29.48   15.01
  -2   3  11   -0.08    9.13
   2  -3 -11   -1.33   12.66
  -1   3  11   61.66    9.72
   1  -3 -11   71.15   13.26
   0   3  11   -0.08    7.75
   0  -3 -11   -0.77   10.20
   0   3  11    1.04    4.90
  -1  -3 -11  154.53   17.67
   1   3  11  160.31   13.34
   1   3  11  149.05    9.59
   2   3  11   10.39    7.43
   2   3  11   10.80    6.11
  -2  -3 -11   -5.13    9.62
  -3  -3 -11  153.96   17.06
   3   3  11  164.33   11.65
   3   3  11  167.92   13.40
   4   3  11   22.75    8.14
  -4  -3 -11   31.49   11.14
   4   3  11   14.10    7.58
   5   3  11  322.46   16.48
  -5  -3 -11  312.61   21.26
  -6  -3 -11    2.99   12.48
   6   3  11    3.38    9.97
   7   3  11   35.65   12.68
  -7  -3 -11    7.22   13.42
  -8  -3 -11    3.25   15.24
   8   3  11   -2.87   13.13
   7  -4 -11    2.83   23.64
   6  -4 -11  -31.09   20.81
  -6   4  11   -6.40   15.16
  -5   4  11   -7.03   13.53
   5  -4 -11    4.45   18.77
   4  -4 -11  106.44   18.49
  -4   4  11   72.42   13.74
  -3   4  11   92.40   12.95
   3  -4 -11   52.64   15.65
   2  -4 -11  177.90   21.34
  -2   4  11  199.24   16.28
   1  -4 -11   74.90   13.50
   1  -4 -11   70.29    8.39
  -1   4  11   55.97   10.06
   0   4  11  132.16   13.01
   0  -4 -11  112.05   11.01
   0  -4 -11  113.14   13.68
  -1  -4 -11  361.23   16.86
   1   4  11  371.06   17.11
  -1  -4 -11  337.90   20.53
   1   4  11  366.47   13.52
  -2  -4 -11    2.41    8.90
   2   4  11    1.92    6.13
  -2  -4 -11   -0.53    9.75
   2   4  11   -2.26    7.05
  -3  -4 -11  121.25   16.27
   3   4  11  125.21   12.29
   3   4  11  134.41   11.24
  -3  -4 -11  133.29   15.66
   4   4  11  143.34   12.64
  -4  -4 -11  139.83   16.86
  -4  -4 -11  161.73   19.08
   4   4  11  131.77   12.47
  -5  -4 -11   48.19   12.11
  -5  -4 -11   82.93   15.88
   5   4  11   43.84   10.35
  -6  -4 -11   14.45   12.16
   6   4  11    2.40   10.88
  -7  -4 -11    2.58   13.11
   7   4  11   14.25   12.48
   8   4  11   14.25   13.90
  -8  -4 -11    6.17   14.70
  -7   5  11   -0.20   13.98
   7  -5 -11   21.36   24.03
  -6   5  11   35.34   16.11
  -6   5  11   25.14   12.87
   6  -5 -11   29.05   22.47
  -5   5  11   16.09   10.81
   5  -5 -11  -16.01   18.92
  -5   5  11   -0.61   13.99
  -4   5  11   40.16   13.41
   4  -5 -11   18.06   17.27
  -4   5  11   24.92    9.78
  -3   5  11  119.10   16.98
  -3   5  11  103.01   12.33
   3  -5 -11  127.65   17.56
  -2   5  11  113.79   11.51
  -2   5  11  157.28   15.66
   2  -5 -11  111.88   16.48
  -1   5  11  235.67   16.88
   1  -5 -11  239.56   21.08
   1  -5 -11  263.45   14.45
   0   5  11   53.19    9.50
   0  -5 -11   54.30    8.94
   0  -5 -11   22.00   11.87
   1   5  11    5.91    7.79
  -1  -5 -11    7.82    8.83
  -1  -5 -11  -11.30   10.16
  -2  -5 -11   39.08   10.42
   2   5  11   38.31    7.30
   2   5  11   40.14    8.47
  -2  -5 -11   34.61   11.10
  -3  -5 -11   11.92   10.86
  -3  -5 -11   26.57   10.67
   3   5  11    1.31    7.54
   3   5  11   12.27    8.29
   4   5  11   56.82    9.95
   4   5  11   60.56    9.28
  -4  -5 -11   56.41   11.57
  -4  -5 -11   41.09   12.79
  -5  -5 -11  116.38   13.63
  -5  -5 -11  125.79   17.82
   5   5  11   86.25   11.69
   6   5  11   11.07   10.83
  -6  -5 -11   14.86   11.74
  -6  -5 -11  -20.92   15.44
   7   5  11   -0.53   12.34
  -7  -5 -11  -17.26   18.04
  -8  -5 -11  -14.13   20.53
   8   5  11    1.87   14.37
  -6   6  11    5.30   13.05
   6  -6 -11  -21.12   21.76
  -6   6  11   15.77   15.62
  -5   6  11   -0.16   14.13
   5  -6 -11   17.61   20.42
  -5   6  11    9.80   11.53
  -4   6  11   61.13   11.37
   4  -6 -11   36.85   18.48
  -4   6  11   56.98   14.21
   3  -6 -11   16.92   15.77
  -3   6  11   12.26    9.20
  -3   6  11   33.38   12.43
   2  -6 -11    9.66   14.21
   2  -6 -11    9.68    9.30
  -2   6  11   17.67   10.55
  -1   6  11   76.31   11.21
   1  -6 -11  112.29   15.58
   1  -6 -11   80.51   10.73
   0  -6 -11   72.71   10.41
   0  -6 -11   93.31   13.90
   0   6  11   63.58   10.05
  -1  -6 -11  122.42   18.00
   1   6  11  136.42   13.42
  -1  -6 -11  163.34   15.12
  -2  -6 -11    8.82   10.46
   2   6  11    8.43    8.88
  -2  -6 -11   19.10   11.15
  -3  -6 -11   27.71   10.90
   3   6  11   33.54    9.32
  -3  -6 -11   38.18   12.37
   3   6  11   21.46    8.38
  -4  -6 -11  111.21   16.62
   4   6  11  111.76   13.28
  -4  -6 -11  117.12   18.02
   4   6  11  126.24   13.83
   5   6  11  105.25   12.62
  -5  -6 -11  151.57   18.11
  -5  -6 -11  116.87   17.06
  -6  -6 -11   81.56   19.01
   6   6  11  113.87   16.09
  -7  -6 -11    8.45   19.02
   7   6  11   46.75   14.16
   8   6  11   -3.20   15.33
  -8  -6 -11  -68.00   19.39
   6  -7 -11   45.06   24.59
  -6   7  11   66.38   15.33
  -6   7  11   57.67   17.76
  -5   7  11   -4.35   12.53
  -5   7  11   13.16   15.37
   5  -7 -11   -4.34   20.95
   4  -7 -11   30.02   19.04
  -4   7  11   12.57   14.07
  -4   7  11   16.57   11.07
  -3   7  11   17.84    9.88
  -3   7  11    4.44   12.54
   3  -7 -11  -15.24   16.01
  -2   7  11   51.85   12.31
   2  -7 -11   54.48   11.24
   2  -7 -11   38.00   15.89
  -1   7  11   77.42   12.05
   1  -7 -11   48.25   10.75
   1  -7 -11   81.61   15.39
   0  -7 -11    2.86    9.51
   0  -7 -11    2.19   12.13
   0   7  11    9.94   10.05
  -1  -7 -11    6.25   10.71
   1   7  11   13.38    9.47
  -1  -7 -11   18.51   11.76
  -2  -7 -11  152.96   18.32
  -2  -7 -11  166.44   17.16
   2   7  11  158.00   14.51
  -3  -7 -11    0.19   10.07
   3   7  11  -12.73    9.08
  -3  -7 -11   17.51   12.50
  -4  -7 -11  122.84   18.74
   4   7  11  110.04   14.83
   4   7  11  108.57   14.29
  -5  -7 -11   80.37   16.78
   5   7  11   81.54   13.15
  -6  -7 -11  -10.32   17.20
   6   7  11    3.96   12.99
   7   7  11   24.35   14.98
  -7  -7 -11    4.24   19.43
  -5   8  11    8.86   13.18
  -5   8  11   10.53   15.77
   5  -8 -11    9.51   21.52
  -4   8  11   68.46   13.30
  -4   8  11   27.24   15.07
   4  -8 -11   62.78   20.80
   3  -8 -11  -15.80   16.76
  -3   8  11   17.89   13.46
  -3   8  11   29.88   11.71
  -2   8  11  141.39   17.14
   2  -8 -11  145.04   19.26
   2  -8 -11  157.51   16.87
   1  -8 -11   99.71   16.49
  -1   8  11   93.25   13.19
   1  -8 -11  101.80   13.05
   0  -8 -11  220.37   20.58
   0  -8 -11  224.62   17.43
   0   8  11  191.60   17.33
  -1  -8 -11    4.95   11.56
   1   8  11   34.14   11.38
  -1  -8 -11   10.78   12.25
  -2  -8 -11    1.67   11.10
  -2  -8 -11  -10.60   12.00
   2   8  11   10.23   10.58
   3   8  11    4.47   10.44
  -3  -8 -11    4.09   13.12
   4   8  11   26.20   10.96
  -4  -8 -11   26.00   14.65
  -5  -8 -11    6.97   15.52
   5   8  11   12.28   13.12
  -6  -8 -11    2.02   17.33
   6   8  11   10.87   14.77
   7   8  11   25.24   16.38
  -7  -8 -11   15.14   20.28
   5  -9 -11   27.15   23.54
  -5   9  11   -1.05   16.46
  -5   9  11    6.05   14.58
  -4   9  11   29.46   16.04
  -4   9  11  -10.30   12.98
   4  -9 -11   -3.78   20.30
  -3   9  11   70.87   16.05
   3  -9 -11   87.71   19.96
   3  -9 -11   60.42   14.11
   2  -9 -11   15.01   16.66
   2  -9 -11   17.79   12.79
  -2   9  11   -2.08   13.76
   1  -9 -11   -0.04   14.98
  -1   9  11   12.39   12.92
   1  -9 -11  -12.57   11.77
   0  -9 -11  136.41   17.94
   0  -9 -11  137.24   16.67
   0   9  11  122.16   14.93
   1   9  11    9.04   11.58
  -1  -9 -11  -16.20   12.33
   2   9  11  194.10   18.11
  -2  -9 -11  205.89   20.49
   3   9  11   -9.28   11.43
  -3  -9 -11    3.97   14.00
  -4  -9 -11   36.73   16.20
   4   9  11   13.67   12.07
  -5  -9 -11   16.72   16.76
  -6  -9 -11   21.73   18.37
   6   9  11   21.63   16.17
   4 -10 -11   -9.00   14.63
   4 -10 -11   45.93   21.90
  -4  10  11    3.32   16.79
   3 -10 -11   -4.44   19.23
  -3  10  11   -1.61   15.63
   3 -10 -11   22.27   14.66
  -2  10  11    9.87   14.69
   2 -10 -11   -3.57   13.60
   2 -10 -11   33.71   18.20
   1 -10 -11  -12.05   12.83
   1 -10 -11    3.78   15.29
  -1  10  11  -19.29   13.32
   0  10  11    9.02   13.56
   0 -10 -11   16.36   13.87
   1  10  11   16.04   13.43
  -1 -10 -11  -13.73   13.67
   2  10  11   62.12   14.00
  -2 -10 -11   38.09   15.74
  -3 -10 -11   73.64   17.20
   3  10  11   48.86   14.17
   4  10  11    4.60   13.16
  -4 -10 -11   21.56   17.14
  -5 -10 -11   38.58   17.80
   2 -11 -11    5.29   15.08
  -2  11  11   13.30   16.57
  -1  11  11   56.21   16.51
   1 -11 -11   50.10   15.49
   0  11  11   -7.99   14.45
   0 -11 -11   -9.48   14.91
  -1 -11 -11   46.51   16.32
   1  11  11   50.26   15.38
  -2 -11 -11   25.81   16.19
   2  11  11    6.43   14.62
   3  11  11    8.00   15.17
  -3 -11 -11  -18.64   15.90
  -4 -11 -11    9.15   18.12
   4  11  11   49.78   15.74
  -1 -12 -11   87.04   18.85
   1  12  11   75.34   17.60
  -1  -8  12    1.55   23.74
   1   8 -12    0.03   13.42
   0  -8  12    8.62   23.10
   0   8 -12   14.04   13.31
   1  -8  12   41.75   22.00
  -1   8 -12   55.93   14.33
  -2   8 -12   12.88   13.14
   2  -8  12   35.88   20.73
  -3  -7  12    6.54   23.39
   3   7 -12    2.28   13.91
   2   7 -12   23.34   13.12
  -2  -7  12   62.58   23.62
   1   7 -12  147.91   17.29
  -1  -7  12  155.26   24.61
   0  -7  12   -4.20   19.73
   0   7 -12   17.71   12.17
  -1   7 -12    5.26   12.01
   1  -7  12    0.60   19.20
  -2   7 -12   10.08   12.26
   2  -7  12   23.74   18.83
  -3   7 -12   87.47   23.05
  -3   7 -12   79.89   13.93
  -4   7 -12   36.50   22.79
   4  -7  12    1.16   13.45
  -4  -6  12   39.10   23.65
   4   6 -12   42.03   14.78
   3   6 -12   19.70   13.13
  -3  -6  12  -12.12   21.09
  -2  -6  12   43.19   21.21
   2   6 -12   10.25   12.13
  -1  -6  12   50.83   20.47
   1   6 -12   74.16   12.69
   0  -6  12  122.61   20.86
   0   6 -12   51.94   12.05
  -1   6 -12   47.81   12.07
   1  -6  12   31.06   18.36
  -1   6 -12   21.88   17.02
  -2   6 -12   32.96   18.49
   2  -6  12   31.13   17.18
  -2   6 -12   47.01   11.89
  -3   6 -12   -0.42   11.05
   3  -6  12   12.08   15.70
  -3   6 -12    9.02   19.45
  -4   6 -12   76.42   22.28
   4  -6  12   64.12   13.64
   5  -6  12    8.33   13.17
  -5   6 -12   40.42   22.97
   5   5 -12    5.82   14.18
  -5  -5  12   13.55   22.32
  -4  -5  12   -5.39   20.95
   4   5 -12  -10.62   12.58
  -3  -5  12   -8.60   19.43
   3   5 -12    2.90   11.56
  -2  -5  12    9.95   18.39
   2   5 -12   13.83   11.02
  -1  -5  12   99.80   19.69
   1   5 -12  108.86   13.98
   0   5 -12   -9.55   13.99
   0  -5  12   -1.93   15.75
   0   5 -12   16.45   10.22
  -1   5 -12   34.01   10.95
   1  -5  12   61.11   16.73
  -1   5 -12   58.50   17.05
   2  -5  12  -20.39   14.42
  -2   5 -12   12.51   10.24
  -2   5 -12  -29.31   15.89
  -3   5 -12   -0.46   10.35
  -3   5 -12  -13.99   17.42
   3  -5  12   -0.20   14.20
   4  -5  12   18.39   11.31
  -4   5 -12   23.03   19.57
  -5   5 -12  251.66   30.39
   5  -5  12  235.31   18.41
  -6   5 -12  -12.69   22.29
   6  -5  12   26.56   13.85
  -5  -4  12  -42.73   20.36
   5   4 -12  -19.13   12.29
  -4  -4  12   -2.16   19.35
   4   4 -12    9.02   11.63
  -3  -4  12   37.98   18.51
   3   4 -12   29.57   11.12
  -2  -4  12   24.59   17.22
   2   4 -12    7.60   14.88
   2   4 -12   27.56   10.32
  -1  -4  12   20.57   15.83
   1   4 -12   12.42   14.05
   1   4 -12   20.72    9.85
   0  -4  12  161.97   22.04
   0   4 -12  159.85   13.90
   0   4 -12  167.69   23.35
   1  -4  12   33.14   14.55
  -1   4 -12   21.77   15.26
  -1   4 -12   38.47    9.83
  -2   4 -12   70.75   10.80
  -2   4 -12   66.40   16.99
   2  -4  12   34.58   13.88
  -3   4 -12    3.33    9.83
  -3   4 -12  -12.05   16.14
   3  -4  12    7.94   12.73
  -4   4 -12   11.81   17.96
   4  -4  12   16.96   10.65
  -5   4 -12   50.38   20.63
   5  -4  12   43.55   12.22
  -6   4 -12   77.41   23.49
   6  -4  12   81.22   14.24
  -6  -3  12   -8.41   21.26
   5   3 -12  -23.62   11.60
  -5  -3  12  -27.03   18.72
  -4  -3  12   -7.22   17.83
   4   3 -12   -6.02   10.62
   3   3 -12   45.11   16.31
  -3  -3  12   32.24   17.87
   3   3 -12   41.07   10.23
   2   3 -12   89.41   10.78
   2   3 -12   98.37   16.70
  -2  -3  12   98.73   17.68
   1   3 -12   67.35   15.99
   1   3 -12   59.51    9.68
  -1  -3  12   42.83   14.67
   0  -3  12  247.03   22.21
   0   3 -12  259.50   23.95
   0   3 -12  278.97   14.99
  -1   3 -12  143.95   17.53
   1  -3  12  128.38   15.72
  -1   3 -12  140.24   12.93
  -2   3 -12  224.42   14.30
  -2   3 -12  231.18   22.79
   2  -3  12  206.40   19.80
   3  -3  12    4.74   11.30
  -3   3 -12    1.33   14.65
   3  -3  12   19.17    9.28
  -4   3 -12   34.31   17.41
   4  -3  12   30.00   10.19
  -5   3 -12   33.98   18.61
   5  -3  12    2.82   10.73
  -6   3 -12   15.03   20.44
   6  -3  12   22.06   12.28
  -7   3 -12    1.08   22.05
   7  -3  12    8.21   13.36
  -6  -2  12  102.10   22.84
   5   2 -12  140.50   24.21
  -5  -2  12  103.29   20.94
   5   2 -12  106.92   14.79
   4   2 -12    5.01   18.93
   4   2 -12   -3.58    9.55
  -4  -2  12  -11.37   16.37
   3   2 -12    0.22   16.09
  -3  -2  12    7.67   15.17
   3   2 -12    0.24    8.37
   2   2 -12    8.30    8.17
   2   2 -12   -6.20   13.87
  -2  -2  12    3.20   13.60
  -1  -2  12   97.79   14.80
   1   2 -12   81.60    9.42
   1   2 -12   95.38   15.84
   0  -2  12  182.76   18.59
   0   2 -12  145.02   17.33
   0   2 -12  167.61   12.43
   1  -2  12  129.40   17.72
  -1   2 -12  124.45   15.86
  -1   2 -12   94.81   12.01
  -2   2 -12  299.23   22.99
   2  -2  12  273.82   19.52
  -2   2 -12  275.88   14.53
   3  -2  12    0.51    8.38
  -3   2 -12    9.03   13.88
   3  -2  12    1.13    9.83
  -4   2 -12  144.13   22.20
   4  -2  12  123.92   13.57
   5  -2  12   88.46   11.89
  -5   2 -12  116.81   19.28
   6  -2  12  176.84   16.62
  -6   2 -12  243.56   26.19
   7  -2  12   -0.25   13.05
  -7   2 -12   -4.66   20.37
  -7  -1  12  -32.84   20.74
  -6  -1  12   58.94   20.11
   6   1 -12   17.99   23.97
  -5  -1  12  119.96   20.49
   5   1 -12  194.99   25.48
   4   1 -12    5.38    8.65
  -4  -1  12   -7.35   15.49
   4   1 -12  -12.27   18.72
   3   1 -12   27.02    8.23
  -3  -1  12    9.40   14.13
   3   1 -12   34.03   17.48
   2   1 -12  161.62   22.79
   2   1 -12  121.67   12.22
  -2  -1  12  121.29   15.42
   1   1 -12   25.02    7.30
  -1  -1  12   37.05   11.98
   1   1 -12    6.89   13.84
   0   1 -12   56.61   14.44
   0   1 -12   54.18    8.24
   0  -1  12   61.38   11.97
  -1   1 -12   48.74   13.43
  -1   1 -12   76.41   10.80
   1  -1  12   54.96   11.31
  -2   1 -12   69.39   14.00
   2  -1  12   71.61   11.45
   2  -1  12   67.57    9.05
   3  -1  12   45.11    9.91
  -3   1 -12   30.71   13.74
   3  -1  12   21.48    8.60
  -4   1 -12  100.71   16.17
   4  -1  12   77.84   10.37
  -5   1 -12   49.76   16.36
   5  -1  12   26.16   10.33
  -6   1 -12   23.65   17.41
   6  -1  12   19.72   11.10
   7  -1  12   28.20   13.41
  -7   1 -12   35.62   19.71
  -8   1 -12  147.51   24.22
   8  -1  12  122.07   16.91
   7   0 -12   24.96   25.90
  -7   0  12  -12.47   20.17
   6   0 -12   22.30   24.04
  -6   0  12  -13.88   18.44
  -5   0  12   48.23   18.27
   5   0 -12   47.56   22.02
  -4   0  12   42.94   15.93
   4   0 -12   55.26   20.19
  -3   0  12   20.58   13.20
   3   0 -12   37.93   17.78
   3   0 -12    9.38    6.96
   2   0 -12   38.27    7.18
   2   0 -12   15.15   15.28
  -2   0  12   37.13   12.52
  -1   0  12   77.75   12.22
   1   0 -12   83.60    8.24
   1   0 -12   76.84   15.23
   0   0 -12   -5.04   11.96
   0   0 -12    5.59    6.52
   0   0  12    7.76    9.76
  -1   0 -12  134.01   10.94
   1   0  12  124.73   14.85
  -1   0 -12  141.80   19.21
   2   0  12   16.82    7.61
   2   0  12   24.98    9.57
  -2   0 -12   27.26   12.08
  -3   0 -12  162.06   19.61
   3   0  12  123.16   11.98
   3   0  12  107.84   14.32
   4   0  12    6.53    8.72
  -4   0 -12   12.29   13.36
  -5   0 -12  173.21   21.66
   5   0  12  164.95   14.48
   6   0  12   18.87   11.22
  -6   0 -12  -18.38   15.79
  -7   0 -12   10.79   17.75
   7   0  12   14.20   12.60
  -8   0 -12  -10.66   18.85
   8   0  12  -14.92   13.44
  -7   1  12  -45.13   19.47
   7  -1 -12  -32.23   24.90
   6  -1 -12   51.68   24.55
  -6   1  12   -4.51   17.37
  -5   1  12    9.84   16.35
   5  -1 -12   29.61   21.35
  -4   1  12  119.04   17.31
   4  -1 -12  110.76   21.72
   3  -1 -12   -2.44   16.31
  -3   1  12   11.37   12.54
   2  -1 -12   16.77    6.17
  -2   1  12   22.12   11.71
   2  -1 -12   25.28   15.25
  -1   1  12   26.05   10.84
   1  -1 -12   13.10   13.26
   1  -1 -12   18.17    6.18
   0  -1 -12   31.59    6.52
   0  -1 -12   22.57   12.22
   0   1  12   24.70    9.61
   1   1  12  169.21   11.10
  -1  -1 -12  175.39   19.48
   1   1  12  215.37   15.76
   2   1  12  289.21   16.49
   2   1  12  294.75   13.79
  -2  -1 -12  309.41   21.31
   3   1  12  439.36   17.21
   3   1  12  455.87   19.16
  -3  -1 -12  439.64   24.47
  -4  -1 -12  -13.75   11.99
   4   1  12   -7.47    8.35
  -5  -1 -12  111.92   16.20
   5   1  12   95.44   13.44
   6   1  12   67.77   12.01
  -6  -1 -12   78.48   16.66
  -7  -1 -12   33.19   17.07
   7   1  12   17.59   12.52
  -8  -1 -12    9.43   18.54
   8   1  12   11.03   14.29
   7  -2 -12    4.44   25.56
  -7   2  12   -7.28   19.52
  -6   2  12   17.61   17.34
   6  -2 -12   57.31   24.25
   5  -2 -12   15.87   20.95
  -5   2  12   -3.62   15.68
  -4   2  12  254.66   22.47
   4  -2 -12  212.79   27.58
  -3   2  12   -1.83   12.03
   3  -2 -12   -1.75   15.99
  -2   2  12   84.40   12.83
   2  -2 -12   90.48   16.85
   1  -2 -12  487.72   26.67
  -1   2  12  457.17   21.38
   1  -2 -12  464.44   15.12
   0   2  12    8.03    9.13
   0  -2 -12   -6.78   11.03
   0   2  12   13.28    6.05
   1   2  12   44.99    7.08
   1   2  12   41.95    9.29
  -1  -2 -12   35.76   11.89
   2   2  12   48.35    7.75
  -2  -2 -12   61.24   12.54
   2   2  12   61.52    9.50
   3   2  12   52.20    9.29
  -3  -2 -12   59.54   12.99
   3   2  12   59.42    8.85
  -4  -2 -12  211.88   20.59
   4   2  12  189.94   13.67
  -5  -2 -12   26.69   13.45
   5   2  12   15.15    9.85
   6   2  12   89.56   12.62
  -6  -2 -12   78.17   16.20
   7   2  12   -1.27   12.06
  -7  -2 -12   -4.25   15.21
   8   2  12   12.80   14.58
  -8  -2 -12   25.42   17.90
  -7   3  12  -31.60   18.09
   7  -3 -12    9.28   24.86
   6  -3 -12    0.10   22.89
  -6   3  12   -1.25   16.70
  -5   3  12   44.78   16.65
   5  -3 -12   44.24   21.42
   4  -3 -12   85.76   19.87
  -4   3  12   38.83   14.30
   3  -3 -12   39.15   17.53
  -3   3  12   49.73   12.66
  -2   3  12  112.36   16.03
   2  -3 -12  133.61   17.43
   1  -3 -12  130.28   20.62
  -1   3  12  156.54   16.46
   0  -3 -12    2.08   11.84
   0   3  12    2.62    5.62
   0   3  12  -11.47    8.62
   1   3  12   33.80    9.15
   1   3  12   19.07    6.37
  -1  -3 -12   13.32   12.12
   2   3  12   47.57    9.36
   2   3  12   59.90    7.87
  -2  -3 -12   61.15   13.07
  -3  -3 -12   32.02   11.94
   3   3  12   43.36    8.88
   3   3  12   41.40    8.48
   4   3  12   37.48    8.66
  -4  -3 -12   39.47   12.96
   4   3  12   39.66    9.42
   5   3  12   -0.71    9.26
  -5  -3 -12    8.79   12.71
  -6  -3 -12   -5.18   13.49
   6   3  12    8.03   11.06
  -7  -3 -12   83.46   16.88
   7   3  12   76.02   13.91
   8   3  12   57.69   15.30
  -8  -3 -12   39.09   17.29
   7  -4 -12   26.15   26.03
   6  -4 -12    5.51   22.33
  -6   4  12   13.78   16.91
  -5   4  12   55.88   16.41
   5  -4 -12   88.15   22.23
   4  -4 -12    2.93   17.98
  -4   4  12   12.69   14.23
   3  -4 -12  250.91   24.73
  -3   4  12  196.49   18.91
  -2   4  12   43.68   11.87
   2  -4 -12   79.81   16.48
   1  -4 -12  138.19   20.71
  -1   4  12  160.25   15.90
   0  -4 -12    0.99   12.31
   0   4  12   -1.87    9.13
   1   4  12  108.49    9.97
   1   4  12  105.22   13.89
  -1  -4 -12  102.39   13.92
   2   4  12   49.13    7.89
  -2  -4 -12   41.36   11.99
   2   4  12   50.57    9.55
   3   4  12  125.46   13.50
  -3  -4 -12  125.74   14.50
   3   4  12   93.23   11.31
  -4  -4 -12  122.69   14.66
   4   4  12  119.26   13.22
   4   4  12  118.41   12.83
  -5  -4 -12   14.80   12.99
   5   4  12   34.88   10.68
  -6  -4 -12    2.95   13.22
   6   4  12   20.78   11.82
   7   4  12  112.62   15.18
  -7  -4 -12  126.71   17.17
   8   4  12   32.47   15.15
  -8  -4 -12    2.76   15.86
   6  -5 -12   -2.80   23.22
  -6   5  12   -3.28   16.82
  -5   5  12   29.07   15.59
   5  -5 -12   28.67   21.13
  -4   5  12    2.68   13.77
   4  -5 -12    2.09   18.20
  -3   5  12   33.85   13.40
   3  -5 -12   30.04   16.80
  -2   5  12   10.39   11.22
   2  -5 -12    3.97   15.18
   1  -5 -12   84.71   15.92
  -1   5  12  114.23   16.12
   0   5  12  205.02   15.90
   0  -5 -12  216.73   20.84
  -1  -5 -12    1.01   11.35
   1   5  12   10.78    9.24
   2   5  12   16.05    7.20
  -2  -5 -12    8.08   11.60
   2   5  12    1.47    8.67
  -3  -5 -12  286.16   19.95
   3   5  12  242.84   15.68
   3   5  12  232.14   14.25
   4   5  12   12.18    9.18
   4   5  12    3.29    8.90
  -4  -5 -12    3.89   11.57
   5   5  12  301.45   17.79
  -5  -5 -12  297.00   22.02
  -6  -5 -12   21.95   13.12
   6   5  12   15.81   11.68
   7   5  12    7.22   13.37
  -7  -5 -12    7.75   13.91
   8   5  12  -18.10   14.48
   6  -6 -12  -18.39   23.81
  -6   6  12  -22.57   17.02
   5  -6 -12   -0.82   21.39
  -5   6  12  -12.87   15.01
  -4   6  12   86.25   15.70
   4  -6 -12   75.48   20.89
  -3   6  12    9.39   13.10
   3  -6 -12   36.24   17.90
   2  -6 -12   69.41   11.44
  -2   6  12   89.71   13.36
   2  -6 -12   92.40   18.02
  -1   6  12   12.72   11.04
   1  -6 -12    6.22   14.10
   1  -6 -12   -0.27    9.28
   0  -6 -12  127.46   20.02
   0  -6 -12  129.39   14.79
   0   6  12  140.73   15.15
  -1  -6 -12   80.41   14.54
   1   6  12   59.94   10.82
  -1  -6 -12   88.82   12.20
  -2  -6 -12  142.88   17.12
   2   6  12  148.96   15.15
  -2  -6 -12  162.41   19.01
  -3  -6 -12  -11.02   11.25
  -3  -6 -12   -5.44   12.06
   3   6  12   -3.12    9.08
   3   6  12    7.29    8.68
   4   6  12  -10.06    9.26
  -4  -6 -12    5.59   11.70
   4   6  12   17.41    9.71
   5   6  12   16.47   11.27
  -5  -6 -12   -8.23   11.53
   6   6  12   36.11   12.62
   7   6  12   14.39   13.75
   5  -7 -12   38.41   22.92
  -5   7  12   43.72   13.37
  -5   7  12   11.30   16.58
  -4   7  12   45.41   15.64
  -4   7  12   50.36   12.75
   4  -7 -12   40.64   20.78
  -3   7  12   10.45   10.69
   3  -7 -12    8.14   17.98
  -3   7  12    4.15   14.01
  -2   7  12  208.34   18.89
   2  -7 -12  238.09   24.87
   2  -7 -12  258.38   18.02
  -1   7  12   18.06   11.96
   1  -7 -12   13.70   10.68
   1  -7 -12    3.20   15.07
   0   7  12  280.67   18.50
   0  -7 -12  331.11   18.88
   0  -7 -12  295.22   23.27
  -1  -7 -12    5.27   12.77
  -1  -7 -12   11.17   11.30
   1   7  12   15.15   10.61
  -2  -7 -12   62.98   13.32
  -2  -7 -12   59.23   13.18
   2   7  12   41.75   10.92
  -3  -7 -12    0.12   11.56
   3   7  12    6.34   10.31
  -3  -7 -12    0.29   13.07
  -4  -7 -12   29.73   11.95
   4   7  12   -3.98   10.21
  -4  -7 -12   25.49   14.26
   4   7  12   10.34   10.53
   5   7  12   27.20   12.38
  -5  -7 -12   41.04   16.01
  -6  -7 -12  -11.82   17.60
   6   7  12   -9.02   12.62
   7   7  12   24.23   15.20
  -7  -7 -12    1.23   19.75
  -5   8  12    0.86   13.68
  -5   8  12   11.20   16.47
   5  -8 -12   13.02   23.08
   4  -8 -12    2.46   20.46
  -4   8  12   29.36   12.74
  -4   8  12   -0.65   15.54
   3  -8 -12   -1.59   18.52
  -3   8  12   11.46   14.41
   3  -8 -12  -18.90   12.15
  -2   8  12   73.76   14.62
   2  -8 -12   37.34   17.92
   2  -8 -12   69.77   13.34
  -1   8  12   -4.30   12.21
   1  -8 -12  -11.67   15.37
   1  -8 -12    0.35   11.13
   0  -8 -12  180.76   18.21
   0   8  12  165.48   17.76
   0  -8 -12  224.88   22.96
  -1  -8 -12    0.04   11.84
  -1  -8 -12   14.90   13.37
   1   8  12   10.73   11.62
  -2  -8 -12    7.38   12.50
  -2  -8 -12   13.41   13.17
   2   8  12   13.69   11.86
   3   8  12    8.20   11.27
  -3  -8 -12   -4.57   13.67
  -4  -8 -12  223.76   22.93
   4   8  12  222.70   18.83
  -5  -8 -12   29.78   16.63
   6   8  12  115.98   17.26
  -6  -8 -12  155.44   22.68
  -4   9  12   15.34   17.18
   4  -9 -12   70.45   23.02
  -4   9  12   -6.07   13.76
  -3   9  12   50.57   16.91
   3  -9 -12   52.23   20.22
   3  -9 -12   57.52   14.62
   2  -9 -12    1.73   12.82
  -2   9  12   11.49   14.52
   2  -9 -12   18.42   18.42
  -1   9  12   28.59   14.32
   1  -9 -12   19.98   16.29
   1  -9 -12   25.62   12.90
   0  -9 -12   29.98   13.66
   0   9  12   16.25   13.44
   0  -9 -12   43.55   16.05
  -1  -9 -12   -7.92   13.15
  -1  -9 -12    8.52   13.81
   1   9  12   47.58   13.25
   2   9  12   14.61   12.55
  -2  -9 -12   18.23   14.39
   3   9  12  -21.96   11.76
  -3  -9 -12   -3.70   14.41
  -4  -9 -12   11.61   15.56
   4   9  12    6.11   12.33
  -5  -9 -12    0.57   16.75
  -3  10  12   30.94   17.02
   3 -10 -12   22.55   20.87
   3 -10 -12   29.56   15.63
   2 -10 -12   30.97   19.21
  -2  10  12   11.41   15.86
   2 -10 -12    7.72   14.12
  -1  10  12  100.91   16.99
   1 -10 -12  132.71   20.20
   1 -10 -12  133.49   19.59
   0  10  12  -26.29   13.73
   0 -10 -12   31.64   15.03
   1  10  12   67.02   15.48
  -1 -10 -12   90.66   16.64
   2  10  12   33.30   14.52
  -2 -10 -12   18.38   15.74
  -3 -10 -12   12.34   15.86
   3  10  12    3.01   13.48
   4  10  12   36.31   14.85
  -4 -10 -12   44.09   18.20
  -1  11  12   41.22   17.11
   1 -11 -12   28.28   15.96
   0  11  12   43.18   16.46
   0 -11 -12   57.98   16.79
  -1 -11 -12   91.20   18.35
   1  11  12   66.28   16.29
  -2 -11 -12    1.99   16.34
   2  11  12   -0.16   14.75
   3  11  12   24.54   15.50
  -3 -11 -12   47.90   17.97
   1   7 -13   54.69   14.22
  -1  -7  13   74.68   24.78
   0   7 -13   14.20   12.87
   0  -7  13  -10.45   21.81
   1  -7  13   20.02   21.29
  -1   7 -13   27.07   13.95
  -2   7 -13   -3.49   13.23
   2  -7  13  -12.36   19.40
  -3  -6  13   17.23   23.66
   3   6 -13    6.65   13.85
   2   6 -13   12.46   12.62
  -2  -6  13    2.28   22.14
   1   6 -13   22.80   12.56
  -1  -6  13    6.38   21.14
   0   6 -13    2.04   12.06
   0  -6  13  -24.14   18.77
   1  -6  13    7.54   18.18
  -1   6 -13   10.34   12.52
  -2   6 -13   22.10   20.50
   2  -6  13   27.76   18.07
  -2   6 -13   37.93   12.92
  -3   6 -13    2.96   21.78
  -3   6 -13   20.51   12.76
  -4   6 -13   -1.48   22.68
   4  -6  13   10.35   12.89
   4   5 -13   -3.55   13.67
  -4  -5  13   10.64   23.25
   3   5 -13   17.79   12.79
  -3  -5  13  -15.75   21.26
   2   5 -13  102.07   13.45
  -2  -5  13  113.83   22.89
   1   5 -13   62.96   12.29
[truncated: 49,285 more chars]
