# Supplementary material for: Crystal structure of bis­(3-bromo­mesit­yl)(quino­lin-1-ium-8-yl)boron(III) tribromide
Source: Acta Crystallogr E Crystallogr Commun. 2015 Aug 29;71(Pt 9):1114–6. doi: 10.1107/S2056989015015467 (PMC4555423; doi:10.1107/S2056989015015467)
Supplement: Supplementary file 2 [file e-71-01114-Isup2.hkl]

data_I                                                                          
_shelx_title ' p-1-multi in P-1'                                                
_shelx_refln_list_code          4                                               
_shelx_F_calc_maximum      276.56                                               
_exptl_crystal_F_000       763.90                                               
_reflns_d_resolution_high  0.8260                                               
                                                                                
loop_                                                                           
 _space_group_symop_operation_xyz                                               
 'x, y, z'                                                                      
 '-x, -y, -z'                                                                   
                                                                                
_cell_length_a     8.8469                                                       
_cell_length_b    11.2365                                                       
_cell_length_c    14.7528                                                       
_cell_angle_alpha  79.600                                                       
_cell_angle_beta   85.158                                                       
_cell_angle_gamma  87.994                                                       
                                                                                
_shelx_F_squared_multiplier     1.000                                           
                                                                                
loop_                                                                           
 _refln_index_h                                                                 
 _refln_index_k                                                                 
 _refln_index_l                                                                 
 _refln_F_squared_calc                                                          
 _refln_F_squared_meas                                                          
 _refln_F_squared_sigma                                                         
 _refln_observed_status                                                         
   1   0   0         22.33         34.06         6.52 o                         
   2   0   0      18200.05      17926.62       216.36 o                         
   3   0   0         76.46        121.48        11.81 o                         
   4   0   0       1115.80       1310.42        39.89 o                         
   5   0   0       1735.68       1767.24        41.70 o                         
   6   0   0       3838.71       3676.31        88.53 o                         
   7   0   0          8.75        227.64        50.03 o                         
   8   0   0        153.70        122.58        58.20 o                         
   9   0   0        444.99        485.68        71.26 o                         
  10   0   0         12.21         57.60        76.77 o                         
 -10   1   0          0.66       -106.70       106.70 o                         
  -9   1   0        115.25         40.23        65.36 o                         
  -8   1   0        148.43        141.85        87.65 o                         
  -7   1   0       6603.00       6148.75       214.01 o                         
  -6   1   0        535.97        530.59        47.35 o                         
  -5   1   0       1844.44       1869.42        56.85 o                         
  -4   1   0       4197.92       4106.61        56.96 o                         
  -3   1   0       3007.13       3075.16        52.85 o                         
  -2   1   0       2994.40       2915.36        40.83 o                         
  -1   1   0       1321.86       1348.07        19.94 o                         
   0   1   0         29.76         32.85         3.98 o                         
   1   1   0        684.28        700.88        30.86 o                         
   2   1   0       5576.86       5652.25        75.99 o                         
   3   1   0       1026.73       1064.78        36.24 o                         
   4   1   0       3673.66       3534.58        60.79 o                         
   5   1   0        433.53        516.00        60.44 o                         
   6   1   0        216.89        274.89        82.31 o                         
   7   1   0       2757.14       2599.87        86.88 o                         
   8   1   0       2418.90       2208.38        99.62 o                         
   9   1   0          7.09         80.81        67.71 o                         
  10   1   0         89.80        -34.72        78.01 o                         
 -10   2   0          5.25        -79.69       111.99 o                         
  -9   2   0         45.01        -72.78        92.94 o                         
  -8   2   0         37.66        -22.73        54.34 o                         
  -7   2   0       1364.46       1407.02        70.37 o                         
  -6   2   0       5816.57       5721.44       109.58 o                         
  -5   2   0       6859.77       6106.84       107.28 o                         
  -4   2   0        373.02        372.89        34.03 o                         
  -3   2   0       5067.64       5113.85        70.19 o                         
  -2   2   0      11545.26      12415.65       151.89 o                         
  -1   2   0       1887.70       2008.82        29.54 o                         
   0   2   0        643.73        909.40        44.34 o                         
   1   2   0          1.20         13.70         9.96 o                         
   2   2   0        308.98        286.78        16.76 o                         
   3   2   0        118.50        291.93        23.71 o                         
   4   2   0       4606.91       4570.77       155.91 o                         
   5   2   0       2302.89       2162.30        55.32 o                         
   6   2   0       1869.63       1877.47       110.66 o                         
   7   2   0          0.01        170.89        50.60 o                         
   8   2   0       2280.35       2379.95        93.22 o                         
   9   2   0        177.10        124.59        85.27 o                         
  10   2   0         30.90         -2.40        94.54 o                         
 -10   3   0          1.74         34.21       111.51 o                         
  -9   3   0        264.38        294.54        99.65 o                         
  -8   3   0          0.84        -14.53        80.88 o                         
  -7   3   0        354.37        396.10        47.67 o                         
  -6   3   0        443.16        581.40        46.93 o                         
  -5   3   0       4991.48       4830.45        76.47 o                         
  -4   3   0       1042.28        922.64        34.31 o                         
  -3   3   0         34.08         17.12        13.53 o                         
  -2   3   0          3.55         41.86        14.42 o                         
  -1   3   0      22372.56      23699.83       283.75 o                         
   0   3   0       1686.66       1886.71        65.13 o                         
   1   3   0      76488.02      76973.81      1036.51 o                         
   2   3   0        966.80        993.55        35.94 o                         
   3   3   0       1085.79        892.15        31.13 o                         
   4   3   0       1371.35       1274.43        61.72 o                         
   5   3   0        872.50        954.93        48.38 o                         
   6   3   0       2714.34       2891.76       163.82 o                         
   7   3   0       1458.80       1502.81        97.20 o                         
   8   3   0         55.12         19.78        74.18 o                         
   9   3   0        224.26        326.40       180.02 o                         
  10   3   0         39.75        -49.03        97.74 o                         
 -10   4   0         42.99         27.63       111.83 o                         
  -9   4   0        227.57        203.75        97.84 o                         
  -8   4   0         92.59         57.59       116.90 o                         
  -7   4   0        993.74       1081.67        96.38 o                         
  -6   4   0       2585.95       2727.51        74.55 o                         
  -5   4   0        908.32        787.91        37.11 o                         
  -4   4   0       3000.95       3101.40        59.53 o                         
  -3   4   0        586.45        620.84        27.45 o                         
  -2   4   0        154.50        189.42        20.12 o                         
  -1   4   0       5738.46       5412.58        73.87 o                         
   0   4   0      28103.13      27832.79       333.94 o                         
   1   4   0       1499.97       1543.56        39.41 o                         
   2   4   0       4042.79       3629.68        70.55 o                         
   3   4   0      13730.73      12453.27       189.39 o                         
   4   4   0         75.75         66.38        23.34 o                         
   5   4   0        478.39        538.52        60.46 o                         
   6   4   0        430.57        488.62        49.64 o                         
   7   4   0         28.17         -1.28        67.23 o                         
   8   4   0        144.58        208.90        82.71 o                         
   9   4   0        468.82        535.50       102.45 o                         
  10   4   0         28.34         82.49       238.66 o                         
  -9   5   0          3.21       -115.89       181.52 o                         
  -8   5   0         44.80        138.80       159.47 o                         
  -7   5   0        382.32        394.58        74.82 o                         
  -6   5   0        588.79        611.71        92.17 o                         
  -5   5   0       2066.70       2291.14        81.03 o                         
  -4   5   0       3699.17       3400.36        82.78 o                         
  -3   5   0       4411.45       4752.04        73.04 o                         
  -2   5   0        156.36        153.85        17.38 o                         
  -1   5   0       8313.75       8703.88       114.18 o                         
   0   5   0       1635.19       1634.96        35.76 o                         
   1   5   0       3940.60       4213.09        75.82 o                         
   2   5   0       1952.35       1772.47        51.68 o                         
   3   5   0          5.75         66.84        29.85 o                         
   4   5   0       2180.33       2139.07        66.24 o                         
   5   5   0         59.79         60.17        41.23 o                         
   6   5   0        451.70        479.09        51.95 o                         
   7   5   0       1220.59       1299.36       185.73 o                         
   8   5   0        262.81        316.59        89.96 o                         
   9   5   0        325.46        343.71        99.66 o                         
  -9   6   0          5.43       -103.68       103.68 o                         
  -8   6   0        132.99         99.82        86.89 o                         
  -7   6   0         25.34        128.06        75.99 o                         
  -6   6   0        620.59        709.83        74.05 o                         
  -5   6   0       3180.94       3422.65        88.00 o                         
  -4   6   0       2591.58       2614.91        57.56 o                         
  -3   6   0       7604.87       7498.88       106.80 o                         
  -2   6   0       2148.83       2099.76        46.64 o                         
  -1   6   0       1929.03       1964.19        43.84 o                         
   0   6   0       9528.29       9094.05       121.04 o                         
   1   6   0       2286.26       2100.47        83.93 o                         
   2   6   0      10423.85      10172.72       161.22 o                         
   3   6   0        284.18        329.71        37.86 o                         
   4   6   0        654.96        673.91        50.59 o                         
   5   6   0       2484.50       2410.55       108.87 o                         
   6   6   0        602.66        612.80       138.32 o                         
   7   6   0       1016.63       1249.96       124.04 o                         
   8   6   0        483.79        598.74        98.74 o                         
   9   6   0          5.70        164.66       102.00 o                         
  -8   7   0        365.27        423.50        96.07 o                         
  -7   7   0          5.33         95.94       123.69 o                         
  -6   7   0       1571.02       1465.95       102.77 o                         
  -5   7   0       2493.25       2585.33        85.91 o                         
  -4   7   0        260.25        306.43        52.75 o                         
  -3   7   0       5480.30       5508.22        88.53 o                         
  -2   7   0         11.03        -25.73        28.35 o                         
  -1   7   0       5462.42       5269.79        86.86 o                         
   0   7   0       2288.19       2199.80        49.73 o                         
   1   7   0      11920.88      11099.13       172.95 o                         
   2   7   0       1989.49       1897.85        94.48 o                         
   3   7   0        920.20        963.27        60.16 o                         
   4   7   0       1440.44       1562.40        72.28 o                         
   5   7   0       1297.30       1350.92        74.21 o                         
   6   7   0       1156.47       1116.47        93.52 o                         
   7   7   0          3.80        -79.22       172.79 o                         
   8   7   0          1.03        -91.56        91.56 o                         
   9   7   0          1.64          8.24       105.63 o                         
  -8   8   0        110.85        111.76        97.25 o                         
  -7   8   0        173.93        283.60       167.39 o                         
  -6   8   0        216.54        239.84        90.01 o                         
  -5   8   0          3.10         12.59        51.90 o                         
  -4   8   0         38.26         11.20        58.48 o                         
  -3   8   0        788.86        868.21        60.38 o                         
  -2   8   0       1058.53        972.92        46.16 o                         
  -1   8   0       1014.60       1019.77        46.00 o                         
   0   8   0        448.98        491.66        37.04 o                         
   1   8   0        246.39        328.29        37.80 o                         
   2   8   0        281.87        334.30        42.36 o                         
   3   8   0       2715.31       2791.53        84.19 o                         
   4   8   0        432.84        466.53        53.58 o                         
   5   8   0         83.94         -9.55        51.82 o                         
   6   8   0        230.96        295.47        65.14 o                         
   7   8   0        146.05        102.78        88.51 o                         
   8   8   0         38.39       -140.46       140.46 o                         
  -7   9   0          2.50         66.35        91.47 o                         
  -6   9   0        488.24        463.95        88.75 o                         
  -5   9   0        100.32        171.51       112.14 o                         
  -4   9   0       2460.85       2494.91       121.39 o                         
  -3   9   0         53.14        147.97        49.19 o                         
  -2   9   0       1078.90       1088.97        86.34 o                         
  -1   9   0        202.94        376.08        39.57 o                         
   0   9   0       2548.64       2491.73        79.58 o                         
   1   9   0          5.61        169.08        71.63 o                         
   2   9   0        840.41        898.19        68.81 o                         
   3   9   0        171.82        175.84        51.64 o                         
   4   9   0         84.60         28.53        54.19 o                         
   5   9   0        866.21        785.76        69.56 o                         
   6   9   0        144.32        139.98        65.76 o                         
   7   9   0        483.33        769.04       130.88 o                         
   8   9   0         45.58        -38.76       158.35 o                         
  -6  10   0          6.96         46.65        91.72 o                         
  -5  10   0        348.12        270.87        84.70 o                         
  -4  10   0       1193.67       1142.64        99.98 o                         
  -3  10   0        478.68        454.72        73.08 o                         
  -2  10   0       5113.58       4819.66       144.33 o                         
  -1  10   0         87.34        100.60        63.50 o                         
   0  10   0       3569.26       3708.99        93.65 o                         
   1  10   0        464.80        517.56        52.93 o                         
   2  10   0       1183.14       1022.96        75.26 o                         
   3  10   0        268.46        248.56        58.44 o                         
   4  10   0        297.51        337.21        65.21 o                         
   5  10   0         53.26         56.77        65.59 o                         
   6  10   0        349.93        361.33        95.68 o                         
   7  10   0        291.51        474.36       168.47 o                         
  -5  11   0          0.29        -78.50       109.48 o                         
  -4  11   0        332.74        350.28        87.66 o                         
  -3  11   0          0.22          4.22        75.93 o                         
  -2  11   0         96.41        174.10        75.77 o                         
  -1  11   0         46.54         36.88        71.66 o                         
   0  11   0         80.71         61.45        73.50 o                         
   1  11   0        358.36        421.13        58.34 o                         
   2  11   0        383.60        515.61        63.66 o                         
   3  11   0         34.31        -36.94        62.65 o                         
   4  11   0        715.22        890.04        79.32 o                         
   5  11   0        528.52        689.66        81.19 o                         
   6  11   0          7.61         45.57        99.17 o                         
  -4  12   0        101.99         98.23        92.13 o                         
  -3  12   0        496.07        577.47        96.60 o                         
  -2  12   0        130.21        273.30        88.16 o                         
  -1  12   0          0.35          6.47        82.24 o                         
   0  12   0          4.21        270.43        86.33 o                         
   1  12   0        335.00        301.56       145.83 o                         
   2  12   0        307.91        405.64        70.38 o                         
   3  12   0         62.11        116.13       139.59 o                         
   4  12   0        160.65        168.68        77.74 o                         
  -2  13   0        294.26        317.15        98.48 o                         
  -1  13   0       1998.16       2402.58       145.71 o                         
   0  13   0         20.16          3.07        94.52 o                         
   1  13   0        588.17        760.54       165.38 o                         
   2  13   0        182.52        357.87       101.12 o                         
  -1 -13   1          0.08        140.19        96.52 o                         
   0 -13   1        192.83        217.96        97.69 o                         
   1 -13   1        159.82        342.22       126.55 o                         
  -4 -12   1        992.71        952.08        88.43 o                         
  -3 -12   1          0.01        -70.63        70.63 o                         
  -2 -12   1        505.37        439.77        71.85 o                         
  -1 -12   1         18.32         48.95        61.80 o                         
   0 -12   1       2148.06       2372.72       141.16 o                         
   1 -12   1        117.74        105.84        84.86 o                         
   2 -12   1        216.39        220.01       101.21 o                         
   3 -12   1        360.37        408.76        92.92 o                         
   4 -12   1        136.39        102.42        92.76 o                         
  -5 -11   1        308.20        289.51        81.44 o                         
  -4 -11   1         54.09         88.92        68.40 o                         
  -3 -11   1        373.60        288.74        66.42 o                         
  -2 -11   1          9.53        -19.26        57.56 o                         
  -1 -11   1         46.28        133.63        55.92 o                         
   0 -11   1       1202.45       1202.73        77.58 o                         
   1 -11   1        882.53       1168.05       100.71 o                         
   2 -11   1       1752.24       1430.46       112.39 o                         
   3 -11   1         83.52        109.91        78.78 o                         
   4 -11   1        558.76        528.49       187.36 o                         
   5 -11   1         81.80          8.04       107.39 o                         
  -7 -10   1         47.66        201.73       185.97 o                         
  -6 -10   1        423.50        551.40        92.64 o                         
  -5 -10   1         20.15         54.65        67.37 o                         
  -4 -10   1          0.52         18.74        60.68 o                         
  -3 -10   1          4.06        -54.52        54.52 o                         
  -2 -10   1        406.79        440.75        56.94 o                         
  -1 -10   1        129.62         34.19        47.70 o                         
   0 -10   1         95.80        168.72        60.17 o                         
   1 -10   1        295.65        279.87        45.91 o                         
   2 -10   1       1578.91       1488.79       249.01 o                         
   3 -10   1        103.20         53.81        66.88 o                         
   4 -10   1        477.73        518.64        79.07 o                         
   5 -10   1         10.51         44.35        78.83 o                         
   6 -10   1        593.83        577.32        98.00 o                         
  -7  -9   1        109.85        146.32       167.50 o                         
  -6  -9   1         59.48         88.90        79.55 o                         
  -5  -9   1       2783.00       3132.89       206.99 o                         
  -4  -9   1        117.17         96.71        54.21 o                         
  -3  -9   1       1825.76       1620.62        80.70 o                         
  -2  -9   1        280.99        351.58        49.15 o                         
  -1  -9   1        592.20        720.77        55.22 o                         
   0  -9   1       2251.24       2173.46        70.68 o                         
   1  -9   1       4822.93       4667.66        98.91 o                         
   2  -9   1        228.39        203.28        39.40 o                         
   3  -9   1        716.60        828.92        72.88 o                         
   4  -9   1        370.88        369.83        58.31 o                         
   5  -9   1        104.15         87.73        74.65 o                         
   6  -9   1        454.38        365.86        86.88 o                         
   7  -9   1        371.52        274.26        94.78 o                         
  -8  -8   1          0.23        -98.06       130.03 o                         
  -7  -8   1         41.63        105.78        91.43 o                         
  -6  -8   1       2031.91       2438.14       127.41 o                         
  -5  -8   1        163.80        155.53        56.03 o                         
  -4  -8   1       3565.49       3341.77        96.81 o                         
  -3  -8   1        377.61        391.36        48.76 o                         
  -2  -8   1         98.21         99.75        65.96 o                         
  -1  -8   1        164.02        226.72        37.16 o                         
   0  -8   1       2275.04       2134.93        64.17 o                         
   1  -8   1        421.07        481.54        37.23 o                         
   2  -8   1        567.34        732.84        41.57 o                         
   3  -8   1       1061.40       1061.19        50.47 o                         
   4  -8   1         94.39          3.62        49.23 o                         
   5  -8   1         64.66         61.85        67.76 o                         
   6  -8   1        370.65        273.26        80.57 o                         
   7  -8   1          3.84         65.94       123.81 o                         
   8  -8   1         19.05         89.78        97.37 o                         
  -9  -7   1          0.58        -89.19       101.99 o                         
  -8  -7   1          1.52        -48.76       100.25 o                         
  -7  -7   1          5.59         29.55        83.39 o                         
  -6  -7   1        200.37        171.21        80.22 o                         
  -5  -7   1         27.91         81.86        50.85 o                         
  -4  -7   1        875.41       1015.59        66.31 o                         
  -3  -7   1        875.67        992.53        61.51 o                         
  -2  -7   1        594.87        535.36        55.12 o                         
  -1  -7   1        686.17        607.66        44.35 o                         
   0  -7   1        284.44        312.72        25.42 o                         
   1  -7   1       1404.69       1339.20        44.62 o                         
   2  -7   1       1938.45       1861.77        49.79 o                         
   3  -7   1       5119.81       5217.08        92.65 o                         
   4  -7   1       6995.49       7068.43       109.52 o                         
   5  -7   1         36.45        -10.25        60.97 o                         
   6  -7   1         12.34        179.67        70.66 o                         
   7  -7   1        149.49        150.01        81.80 o                         
   8  -7   1         33.07        114.86       128.37 o                         
  -9  -6   1        155.97        228.18       122.07 o                         
  -8  -6   1         44.49        -68.23        89.61 o                         
  -7  -6   1         17.61         30.13       149.96 o                         
  -6  -6   1       1320.51       1374.56       115.79 o                         
  -5  -6   1          9.36        180.25        46.78 o                         
  -4  -6   1       4894.01       4663.16       101.86 o                         
  -3  -6   1        656.35        678.70        49.06 o                         
  -2  -6   1        420.04        490.62        35.58 o                         
  -1  -6   1       5079.46       5177.00        93.65 o                         
   0  -6   1         28.32         28.44        18.76 o                         
   1  -6   1      10614.34      10032.34       133.47 o                         
   2  -6   1       4005.06       4002.06        67.52 o                         
   3  -6   1        146.60        274.77        25.92 o                         
   4  -6   1       2247.94       2288.87        63.41 o                         
   5  -6   1         84.48         60.37        31.03 o                         
   6  -6   1       1694.32       1420.93       102.99 o                         
   7  -6   1        363.51        430.48        80.72 o                         
   8  -6   1        826.17        929.41       101.15 o                         
   9  -6   1        141.32        290.31       104.73 o                         
  -9  -5   1        104.77         54.13        96.44 o                         
  -8  -5   1         19.68         35.01        84.63 o                         
  -7  -5   1         50.06         92.06        75.61 o                         
  -6  -5   1       1611.24       1828.21        81.01 o                         
  -5  -5   1       5225.99       5552.24       165.50 o                         
  -4  -5   1         75.88        357.07        39.96 o                         
  -3  -5   1       8089.24       7633.34       178.52 o                         
  -2  -5   1       6131.74       5836.65       102.21 o                         
  -1  -5   1       2946.07       2897.31        60.72 o                         
   0  -5   1       3188.60       3115.82        51.86 o                         
   1  -5   1       3366.09       3337.54        55.12 o                         
   2  -5   1         63.95        168.61        18.57 o                         
   3  -5   1        278.70        345.37        23.72 o                         
   4  -5   1       2132.75       2002.89        49.56 o                         
   5  -5   1        365.29        379.99        30.90 o                         
   6  -5   1        317.00        329.50        40.28 o                         
   7  -5   1        375.32        545.16        77.36 o                         
   8  -5   1         55.47        -27.10        83.55 o                         
   9  -5   1          2.62         34.90        98.03 o                         
 -10  -4   1        291.78        181.09       171.33 o                         
  -9  -4   1        568.62        568.05       139.34 o                         
  -8  -4   1         11.20          9.81        80.69 o                         
  -7  -4   1        288.55        324.06        81.47 o                         
  -6  -4   1          2.60         85.28        45.45 o                         
  -5  -4   1       1266.76       1173.95        52.59 o                         
  -4  -4   1        406.64        381.22        46.77 o                         
  -3  -4   1       5700.76       5290.67        96.99 o                         
  -2  -4   1        977.00       1078.47        40.76 o                         
  -1  -4   1       2585.42       2268.93        48.89 o                         
   0  -4   1       3429.30       3847.85        56.78 o                         
   1  -4   1        112.70        316.58        19.27 o                         
   2  -4   1       2340.85       2159.64        40.84 o                         
   3  -4   1       7472.95       7644.48       103.91 o                         
   4  -4   1       2491.58       2429.44        52.37 o                         
   5  -4   1       4193.24       4166.69        71.70 o                         
   6  -4   1        999.62       1086.24        58.31 o                         
   7  -4   1        293.11        447.55        81.90 o                         
   8  -4   1         12.42         32.18        79.66 o                         
   9  -4   1         78.27        220.73       100.71 o                         
  10  -4   1        140.52        150.80       159.78 o                         
 -10  -3   1        246.91        348.62       104.89 o                         
  -9  -3   1        203.85        195.22        88.20 o                         
  -8  -3   1        589.95        593.09        86.55 o                         
  -7  -3   1        129.45        100.67        52.21 o                         
  -6  -3   1       1133.82       1156.89        85.11 o                         
  -5  -3   1        108.87        183.92        30.80 o                         
  -4  -3   1        180.36        209.39        25.24 o                         
  -3  -3   1        999.06        847.57        41.17 o                         
  -2  -3   1       1741.59       1469.55        41.46 o                         
  -1  -3   1      13224.70      12852.14       183.45 o                         
   0  -3   1       9504.14       9092.05       114.04 o                         
   1  -3   1       1618.37       1760.01        31.53 o                         
   2  -3   1      11204.95      11780.18       149.21 o                         
   3  -3   1      13856.94      14438.15       214.09 o                         
   4  -3   1       5833.59       6146.75        87.42 o                         
   5  -3   1       6147.21       5802.21        87.34 o                         
   6  -3   1        119.06        241.35        37.96 o                         
   7  -3   1       3270.29       3262.70        88.22 o                         
   8  -3   1        798.88        943.34       119.37 o                         
   9  -3   1         93.81        163.09        97.09 o                         
  10  -3   1         42.61       -110.58       110.58 o                         
 -10  -2   1        110.96         32.25       142.24 o                         
  -9  -2   1        190.55        135.12       156.92 o                         
  -8  -2   1        297.14        329.71        62.06 o                         
  -7  -2   1         70.51        100.22        51.92 o                         
  -6  -2   1       3933.06       4093.05        97.71 o                         
  -5  -2   1       3761.02       3692.96        71.88 o                         
  -4  -2   1      12789.48      12589.73       166.41 o                         
  -3  -2   1       3021.49       2673.60        49.88 o                         
  -2  -2   1      19066.60      17246.84       300.31 o                         
  -1  -2   1        283.07        279.95        15.09 o                         
   0  -2   1       2437.24       2885.67        39.84 o                         
   1  -2   1      25295.13      28710.45       501.55 o                         
   2  -2   1        341.73        621.74        19.69 o                         
   3  -2   1       4207.48       4190.10        59.99 o                         
   4  -2   1        157.51        228.30        20.41 o                         
   5  -2   1         10.31         67.49        26.93 o                         
   6  -2   1       1270.02       1279.62        61.05 o                         
   7  -2   1        239.73        420.13        47.75 o                         
   8  -2   1         70.89        106.51        53.83 o                         
   9  -2   1          2.41        -63.23        63.23 o                         
  10  -2   1          0.46        -82.14       108.74 o                         
 -10  -1   1          0.16        -18.09       129.91 o                         
  -9  -1   1       1058.73       1104.54        86.60 o                         
  -8  -1   1        286.74        348.14        62.00 o                         
  -7  -1   1        620.60        647.82       120.81 o                         
  -6  -1   1       1199.01       1168.16        64.55 o                         
  -5  -1   1          2.63          5.31        25.01 o                         
  -4  -1   1       1084.61       1256.67        39.85 o                         
  -3  -1   1         12.22          3.74        15.09 o                         
  -2  -1   1      28237.57      26497.62       319.38 o                         
  -1  -1   1       6583.59       6571.90       175.52 o                         
   0  -1   1        195.88        279.49         8.06 o                         
   1  -1   1      24804.01      28545.88       426.16 o                         
   2  -1   1       1009.21        913.60        26.57 o                         
   3  -1   1       2404.14       2629.04        55.94 o                         
   4  -1   1       7865.54       7486.72       119.83 o                         
   5  -1   1        720.10        746.08        50.13 o                         
   6  -1   1        922.32        876.71        55.04 o                         
   7  -1   1         57.89        147.52        46.06 o                         
   8  -1   1        560.54        558.92        60.49 o                         
   9  -1   1        191.64        141.80        67.12 o                         
  10  -1   1         17.04        -33.85        75.30 o                         
 -10   0   1          9.47        -77.26        77.26 o                         
  -9   0   1       1797.56       1840.81        98.56 o                         
  -8   0   1        132.31         64.25        58.86 o                         
  -7   0   1        810.87        744.40        61.77 o                         
  -6   0   1        314.21        373.59        43.89 o                         
  -5   0   1       2142.63       2110.33        49.98 o                         
  -4   0   1       4467.01       4175.29        72.23 o                         
  -3   0   1        282.86        232.91        22.91 o                         
  -2   0   1        423.14        485.37        18.26 o                         
  -1   0   1        747.07        741.19        14.27 o                         
   1   0   1         32.62         49.15         6.39 o                         
   2   0   1       2546.12       2445.63        82.43 o                         
   3   0   1         15.48         48.93        15.54 o                         
   4   0   1       3116.78       3204.53        65.08 o                         
   5   0   1       4449.38       4396.91        87.14 o                         
   6   0   1      10478.95       9690.11       161.86 o                         
   7   0   1         68.28        256.28        48.91 o                         
   8   0   1       2587.42       2733.19        95.97 o                         
   9   0   1          4.52        -67.71        75.46 o                         
  10   0   1         28.74        -10.72       114.48 o                         
 -10   1   1         11.35        -39.60       111.97 o                         
  -9   1   1         30.91         85.96        67.00 o                         
  -8   1   1        495.02        568.78        62.58 o                         
  -7   1   1       1570.02       1407.22        74.30 o                         
  -6   1   1         15.74        294.34        43.68 o                         
  -5   1   1       4612.76       5116.76        79.76 o                         
  -4   1   1       2758.80       2979.01        53.25 o                         
  -3   1   1         78.27        147.53        13.14 o                         
  -2   1   1       1448.89       1412.66        32.70 o                         
  -1   1   1      31631.51      33284.83       395.55 o                         
   0   1   1         82.04        127.51         5.90 o                         
   1   1   1       8912.80       9076.69       111.18 o                         
   2   1   1      17274.24      17535.52       356.65 o                         
   3   1   1       1545.29       1689.02        47.47 o                         
   4   1   1        426.90        492.88        55.28 o                         
   5   1   1        742.72        756.11        47.20 o                         
   6   1   1        861.73        835.29        58.90 o                         
   7   1   1       3674.30       3885.54       211.02 o                         
   8   1   1        154.93        294.43        59.95 o                         
   9   1   1          7.24        -40.15        66.57 o                         
  10   1   1         17.91         33.93        90.58 o                         
 -10   2   1          3.55         14.24       113.58 o                         
  -9   2   1          2.79        -55.21       205.98 o                         
  -8   2   1        865.44        849.30        70.87 o                         
  -7   2   1        687.08        658.74        64.88 o                         
  -6   2   1       3941.95       4080.61       100.12 o                         
  -5   2   1        751.92        954.37        39.14 o                         
  -4   2   1       1105.58       1116.41        32.58 o                         
  -3   2   1       1544.92       1642.61        32.64 o                         
  -2   2   1       1860.70       1922.36        35.51 o                         
  -1   2   1      13050.54      14463.13       221.44 o                         
   0   2   1      12641.78      12625.15       156.27 o                         
   1   2   1        240.54        227.40        11.83 o                         
   2   2   1       4270.83       4223.80        59.90 o                         
   3   2   1         79.07         99.49        16.16 o                         
   4   2   1       6315.59       6032.17       112.04 o                         
   5   2   1         65.75         64.33        25.87 o                         
   6   2   1        427.00        378.45        50.02 o                         
   7   2   1         83.86        127.57        49.40 o                         
   8   2   1        461.51        500.39       133.58 o                         
   9   2   1          1.55        -65.14        65.14 o                         
  10   2   1          9.39        -58.57        93.14 o                         
 -10   3   1         14.04        -59.68       111.40 o                         
  -9   3   1          5.47        115.67       168.43 o                         
  -8   3   1        490.49        417.63        86.01 o                         
  -7   3   1        787.56        735.53        61.58 o                         
  -6   3   1        204.13        226.45        37.50 o                         
  -5   3   1        195.81        498.19        31.40 o                         
  -4   3   1       1578.13       1567.26        37.66 o                         
  -3   3   1       3565.36       3165.71        49.98 o                         
  -2   3   1       2024.74       2134.64        35.42 o                         
  -1   3   1        681.60        853.54        53.63 o                         
   0   3   1       4113.81       4087.77        54.98 o                         
   1   3   1      60599.67      57074.59      1530.77 o                         
   2   3   1       3358.00       3267.75        50.59 o                         
   3   3   1        660.10        767.96        36.59 o                         
   4   3   1        188.03        154.70        20.82 o                         
   5   3   1        807.54        748.10        40.80 o                         
   6   3   1          9.84        306.86        45.70 o                         
   7   3   1       5045.07       5002.49       324.54 o                         
   8   3   1          0.92        114.27        75.38 o                         
   9   3   1         83.70         53.18        87.73 o                         
  10   3   1         48.47        -52.43        97.21 o                         
 -10   4   1          5.02        -58.83       143.05 o                         
  -9   4   1        156.68         96.18        98.78 o                         
  -8   4   1         22.81          2.98        79.05 o                         
  -7   4   1        742.95        796.45       159.00 o                         
  -6   4   1       4148.48       3978.91       101.74 o                         
  -5   4   1         67.08        253.31        46.66 o                         
  -4   4   1         18.25        410.30        28.45 o                         
  -3   4   1       1202.51       1225.03        41.12 o                         
  -2   4   1       1008.04       1209.43        28.40 o                         
  -1   4   1       5591.12       5541.43        74.38 o                         
   0   4   1      14332.14      14083.71       173.14 o                         
   1   4   1        280.00        245.04        16.01 o                         
   2   4   1       3228.56       2667.21        57.06 o                         
   3   4   1       4001.42       3980.83        64.14 o                         
   4   4   1         41.88         98.54        30.00 o                         
   5   4   1        142.29        109.15        28.81 o                         
   6   4   1       1552.09       1512.26       144.67 o                         
   7   4   1          0.28        126.78        70.12 o                         
   8   4   1       3052.59       3420.76       348.29 o                         
   9   4   1         23.38         -2.95        88.04 o                         
  10   4   1          0.10         45.03       120.91 o                         
  -9   5   1         66.14        233.98       101.28 o                         
  -8   5   1         63.01         69.17        82.02 o                         
  -7   5   1       2057.87       1957.29       109.01 o                         
  -6   5   1        511.68        645.81        67.21 o                         
  -5   5   1      10426.45      10434.73       294.02 o                         
  -4   5   1          6.62        152.24        22.03 o                         
  -3   5   1       3027.67       3123.58        54.44 o                         
  -2   5   1        366.00        389.59        21.66 o                         
  -1   5   1       2127.00       2072.15        39.47 o                         
   0   5   1       1949.80       1765.66        36.16 o                         
   1   5   1       7766.39       6795.73        92.32 o                         
   2   5   1       1946.15       1984.77        53.45 o                         
   3   5   1        231.17        179.58        45.62 o                         
   4   5   1        503.41        518.48        63.22 o                         
   5   5   1       1643.28       1737.26        67.42 o                         
   6   5   1        845.22        958.38        90.26 o                         
   7   5   1        688.00        684.03        82.12 o                         
   8   5   1         40.57         94.22        83.65 o                         
   9   5   1        303.58        348.59       197.13 o                         
  10   5   1         66.65          0.47       104.35 o                         
  -9   6   1         39.04        100.96       164.37 o                         
  -8   6   1        186.80        251.95        90.51 o                         
  -7   6   1          0.08         49.43        72.92 o                         
  -6   6   1        471.98        528.24        69.94 o                         
  -5   6   1        274.74        286.09        43.69 o                         
  -4   6   1        151.39        240.59        38.33 o                         
  -3   6   1        654.69        756.35        33.99 o                         
  -2   6   1       1728.22       1583.92        39.57 o                         
  -1   6   1       1817.64       1824.82        41.14 o                         
   0   6   1       2473.94       2269.05        44.57 o                         
   1   6   1       3703.39       3346.77        56.09 o                         
   2   6   1      14831.15      13899.37       209.22 o                         
   3   6   1       4841.22       5003.35       100.26 o                         
   4   6   1        195.42        289.46        40.04 o                         
   5   6   1          8.88         63.90        42.98 o                         
   6   6   1        137.71         43.91        85.72 o                         
   7   6   1        253.89        235.04        80.72 o                         
   8   6   1        749.55        869.74       292.93 o                         
   9   6   1         88.32          3.28       109.29 o                         
  -8   7   1        148.15        135.96        92.85 o                         
  -7   7   1          9.34        -75.41       111.02 o                         
  -6   7   1         90.99        156.54        73.59 o                         
  -5   7   1        433.79        891.88        63.96 o                         
  -4   7   1         35.05        -18.00        40.28 o                         
  -3   7   1       1630.89       1896.64        85.95 o                         
  -2   7   1       1468.14       1569.32        45.21 o                         
  -1   7   1        836.15        792.13        36.39 o                         
   0   7   1       2715.44       2112.13        47.60 o                         
   1   7   1       6898.09       6774.28       116.45 o                         
   2   7   1        310.42        331.27        36.37 o                         
   3   7   1       2824.61       2707.70       117.93 o                         
   4   7   1        261.61        293.34        46.07 o                         
   5   7   1       1104.10       1245.06        72.68 o                         
   6   7   1         14.35         32.74        53.54 o                         
   7   7   1       1547.53       1818.74       233.17 o                         
   8   7   1          6.39        -28.50        92.03 o                         
   9   7   1        368.11        734.58       173.95 o                         
  -8   8   1         66.49         72.29        98.42 o                         
  -7   8   1          3.44        -39.38        87.88 o                         
  -6   8   1       1580.65       1444.76       108.85 o                         
  -5   8   1        687.09        800.93        65.18 o                         
  -4   8   1       5567.09       5673.26       121.72 o                         
  -3   8   1       1627.35       1745.17        71.88 o                         
  -2   8   1       1109.75       1124.87        59.24 o                         
  -1   8   1       1225.44       1368.95        46.20 o                         
   0   8   1        581.19        583.26        52.68 o                         
   1   8   1       2390.49       2287.07        67.50 o                         
   2   8   1        540.03        523.33        44.20 o                         
   3   8   1        160.96        226.44        45.18 o                         
   4   8   1         17.65         -9.87        67.62 o                         
   5   8   1          3.71        -42.78        50.43 o                         
   6   8   1        153.95        220.46        89.71 o                         
   7   8   1        295.28        396.22       186.78 o                         
   8   8   1        372.42        414.83       105.37 o                         
  -7   9   1         18.86         43.18        91.09 o                         
  -6   9   1         12.61        103.73       100.83 o                         
  -5   9   1       1508.61       1497.58        90.04 o                         
  -4   9   1        373.17        516.86        59.88 o                         
  -3   9   1       1090.10       1005.00        72.36 o                         
  -2   9   1       1478.09       1482.90        87.33 o                         
  -1   9   1         79.22         92.46        34.57 o                         
   0   9   1        718.16        756.34        67.79 o                         
   1   9   1       1571.04       1668.91       120.95 o                         
   2   9   1        705.90        729.89        53.00 o                         
   3   9   1        835.14       1092.77       100.45 o                         
   4   9   1        793.05        882.66        65.52 o                         
   5   9   1         18.68        -53.43        57.62 o                         
   6   9   1        573.02        626.12        92.87 o                         
   7   9   1         94.42        -39.01        94.44 o                         
   8   9   1         95.77        152.49       106.22 o                         
  -6  10   1        176.23        131.37        92.37 o                         
  -5  10   1          4.34         28.20       139.65 o                         
  -4  10   1        321.19        590.89        67.11 o                         
  -3  10   1        296.45        277.33        71.59 o                         
  -2  10   1        387.14        409.46        69.42 o                         
  -1  10   1         11.30         22.51        60.44 o                         
   0  10   1         30.21         54.57        41.42 o                         
   1  10   1        327.41        343.36        49.04 o                         
   2  10   1       2472.89       2453.67       162.32 o                         
   3  10   1        885.91        967.96        67.41 o                         
   4  10   1        679.55        818.48       112.75 o                         
   5  10   1        240.56        415.63        70.36 o                         
   6  10   1        328.11        326.69        74.26 o                         
   7  10   1        122.40        208.43       182.37 o                         
  -5  11   1        690.38        660.50       124.31 o                         
  -4  11   1         15.78        122.28       158.27 o                         
  -3  11   1        812.32        735.27        86.71 o                         
  -2  11   1        125.58        204.11        75.57 o                         
  -1  11   1        109.77        115.83        71.63 o                         
   0  11   1       3003.72       2994.87       249.20 o                         
   1  11   1         62.87         70.75        56.52 o                         
   2  11   1        684.57        793.03        97.05 o                         
   3  11   1         95.33         81.42        62.21 o                         
   4  11   1         25.44         27.70        93.76 o                         
   5  11   1        313.51        249.09        75.39 o                         
   6  11   1         21.40          9.00        76.00 o                         
  -4  12   1       1133.08       1017.92       337.09 o                         
  -3  12   1        748.66        828.85        99.37 o                         
  -2  12   1       1069.01       1314.69       208.64 o                         
  -1  12   1        541.74        525.26        90.41 o                         
   0  12   1        202.27        274.64        86.26 o                         
   1  12   1          5.87         67.96        83.00 o                         
   2  12   1          6.12        126.25        87.87 o                         
   3  12   1          4.60        -68.30        68.30 o                         
   4  12   1          0.62         92.49        76.01 o                         
   5  12   1         50.62        -35.38        78.11 o                         
  -2  13   1        273.10        426.03        99.74 o                         
  -1  13   1          9.36         87.50        94.24 o                         
   0  13   1        176.14        210.10       128.52 o                         
   1  13   1        229.43        333.00        99.03 o                         
   2  13   1         69.00         56.09        97.97 o                         
   3  13   1        374.02        319.27       105.22 o                         
   0 -13   2        314.45        397.74       132.97 o                         
  -4 -12   2         34.53        -76.06        76.06 o                         
  -3 -12   2         49.38         86.69        73.98 o                         
  -2 -12   2         50.02        132.12        68.92 o                         
  -1 -12   2        403.90        531.32        81.95 o                         
   0 -12   2       1283.53       1255.49       136.91 o                         
   1 -12   2        172.78        173.76        87.88 o                         
   2 -12   2       1328.17       1302.52       125.55 o                         
   3 -12   2          0.65         22.38        87.73 o                         
  -5 -11   2        357.00        393.84        80.16 o                         
  -4 -11   2        630.14        764.34       123.03 o                         
  -3 -11   2         57.69         82.08        64.43 o                         
  -2 -11   2        443.96        419.47        72.18 o                         
  -1 -11   2         11.01          9.07        78.06 o                         
   0 -11   2        126.75        131.29        54.80 o                         
   1 -11   2        534.83        523.87       132.27 o                         
   2 -11   2       1004.64       1016.01       102.58 o                         
   3 -11   2        346.82        277.87        83.52 o                         
   4 -11   2          1.58        -47.77        79.85 o                         
   5 -11   2        151.43        -55.09       108.40 o                         
  -6 -10   2        524.92        733.67        86.35 o                         
  -5 -10   2          0.50         19.02        67.49 o                         
  -4 -10   2        575.01        592.83        70.23 o                         
  -3 -10   2         13.88        -55.24        55.24 o                         
  -2 -10   2          1.12         42.91        53.16 o                         
  -1 -10   2        615.21        633.61        56.98 o                         
   0 -10   2        161.16        252.52        48.31 o                         
   1 -10   2         10.94         62.02        44.68 o                         
   2 -10   2         19.17        143.30        46.75 o                         
   3 -10   2        170.97        223.14        85.37 o                         
   4 -10   2       1415.60       1538.90       107.69 o                         
   5 -10   2         77.67        -27.69       116.55 o                         
   6 -10   2         51.54         64.32        91.20 o                         
  -7  -9   2         16.49         68.13        99.76 o                         
  -6  -9   2         67.66         79.30        69.81 o                         
  -5  -9   2        572.46        556.49        69.89 o                         
  -4  -9   2        207.32        244.39        59.10 o                         
  -3  -9   2        359.32        340.88        54.59 o                         
  -2  -9   2        607.51        644.97        54.41 o                         
  -1  -9   2         99.56         91.32        80.91 o                         
   0  -9   2       2262.52       2194.58        73.69 o                         
   1  -9   2       4468.77       4510.21        99.18 o                         
   2  -9   2        107.66         90.07        47.59 o                         
   3  -9   2        817.67        800.64        50.92 o                         
   4  -9   2         61.98         54.90        56.52 o                         
   5  -9   2          4.78        -38.08       121.03 o                         
   6  -9   2        632.45        609.20        93.11 o                         
   7  -9   2        283.00        223.73        96.36 o                         
  -8  -8   2         20.35       -126.71       150.81 o                         
  -7  -8   2          0.87         15.25        91.78 o                         
  -6  -8   2        321.19        547.99        70.82 o                         
  -5  -8   2         39.06         86.26        57.11 o                         
  -4  -8   2        350.98        253.50        52.73 o                         
  -3  -8   2       1283.97       1131.97        69.46 o                         
  -2  -8   2        539.96        562.22        55.79 o                         
  -1  -8   2        940.78       1067.93        59.23 o                         
   0  -8   2       1828.48       1819.77        62.39 o                         
   1  -8   2         21.97         22.04        32.32 o                         
   2  -8   2      12436.87      11854.13       169.18 o                         
   3  -8   2         12.36         54.68        33.90 o                         
   4  -8   2       1061.71       1132.44        70.25 o                         
   5  -8   2        265.10        295.23        73.18 o                         
   6  -8   2        279.46        145.75        96.46 o                         
   7  -8   2        355.08        493.50        94.09 o                         
   8  -8   2        778.06        871.21       110.52 o                         
  -8  -7   2          0.38       -103.45       171.44 o                         
  -7  -7   2        398.64        406.57        98.35 o                         
  -6  -7   2        372.63        590.37       100.39 o                         
  -5  -7   2       5798.77       6427.64       172.09 o                         
  -4  -7   2        240.84        313.05        48.48 o                         
  -3  -7   2       1527.37       1382.53        83.82 o                         
  -2  -7   2        410.99        359.54        39.33 o                         
  -1  -7   2        713.84        725.14        46.51 o                         
   0  -7   2        151.00        213.46        31.06 o                         
   1  -7   2        438.87        655.98        38.94 o                         
   2  -7   2       1248.97       1152.86        45.78 o                         
   3  -7   2         30.79        277.76        31.71 o                         
   4  -7   2         11.38        127.54        33.90 o                         
   5  -7   2        424.08        426.97        45.63 o                         
   6  -7   2        184.71        181.38        71.89 o                         
   7  -7   2        268.53        304.84        84.96 o                         
   8  -7   2        342.19        288.88        97.32 o                         
  -9  -6   2         98.57          4.66       101.20 o                         
  -8  -6   2         44.79         76.76       140.77 o                         
  -7  -6   2         21.10        -20.83        79.32 o                         
  -6  -6   2        283.55        476.26        89.75 o                         
  -5  -6   2        357.95        436.54        53.30 o                         
  -4  -6   2       4971.01       4554.81       186.89 o                         
  -3  -6   2       1964.26       1972.37       106.93 o                         
  -2  -6   2        316.76        397.82        35.03 o                         
  -1  -6   2       4128.68       3728.75        62.86 o                         
   0  -6   2        317.89        358.56        23.69 o                         
   1  -6   2        317.85        368.05        26.97 o                         
   2  -6   2       9978.04      10134.06       137.55 o                         
   3  -6   2        903.99       1062.19        43.18 o                         
   4  -6   2         49.35         59.11        28.64 o                         
   5  -6   2        373.98        447.89        66.45 o                         
   6  -6   2       1173.64       1210.30        62.55 o                         
   7  -6   2       1460.19       1259.59       107.75 o                         
   8  -6   2        427.49        516.91       175.15 o                         
   9  -6   2          0.29         44.57       102.56 o                         
  -9  -5   2          0.03       -159.74       159.74 o                         
  -8  -5   2          0.61         -7.76        85.93 o                         
  -7  -5   2        148.24        146.19        77.61 o                         
  -6  -5   2         77.06         72.80        50.06 o                         
  -5  -5   2       1484.13       1423.82       130.46 o                         
  -4  -5   2        246.94        353.26        41.76 o                         
  -3  -5   2       2056.38       1860.36        60.48 o                         
  -2  -5   2       1240.56       1159.20        46.50 o                         
  -1  -5   2       1921.58       1624.22        38.46 o                         
   0  -5   2       1478.56       1590.78        37.90 o                         
   1  -5   2      19811.76      19647.72       242.96 o                         
   2  -5   2         79.83         65.47        19.03 o                         
   3  -5   2      18224.06      18054.34       226.95 o                         
   4  -5   2        497.90        507.02        34.10 o                         
   5  -5   2        960.32       1010.58        62.26 o                         
   6  -5   2        381.31        466.23        43.79 o                         
   7  -5   2        818.74        901.46        61.83 o                         
   8  -5   2        101.50        202.95        87.59 o                         
   9  -5   2        443.04        432.15       104.05 o                         
 -10  -4   2        364.25        594.13       147.10 o                         
  -9  -4   2         97.48         90.08       213.47 o                         
  -8  -4   2         26.50          8.12        81.98 o                         
  -7  -4   2         12.27        -16.25        71.07 o                         
  -6  -4   2       1724.44       1935.17       101.96 o                         
  -5  -4   2        235.12        340.30        45.25 o                         
  -4  -4   2       8241.58       7734.59       247.22 o                         
  -3  -4   2          8.85         33.47        20.31 o                         
  -2  -4   2         22.36         11.43        21.32 o                         
  -1  -4   2       3524.79       3468.77        54.46 o                         
   0  -4   2       2766.44       2664.45        45.20 o                         
   1  -4   2       4618.07       4635.72        67.06 o                         
   2  -4   2       2970.98       3320.61        54.61 o                         
   3  -4   2         16.30         50.00        18.45 o                         
   4  -4   2       2273.29       2042.79        51.28 o                         
   5  -4   2       3722.71       3585.87        78.67 o                         
   6  -4   2        239.85        327.12        39.45 o                         
   7  -4   2         67.90        117.65        41.28 o                         
   8  -4   2        481.00        630.33        67.28 o                         
   9  -4   2        501.22        607.80       166.73 o                         
  10  -4   2         65.20         91.16       115.41 o                         
 -10  -3   2         88.49         58.60       101.61 o                         
  -9  -3   2        308.72        221.61        90.35 o                         
  -8  -3   2         49.35        -78.01        78.01 o                         
  -7  -3   2        237.24        411.02        96.54 o                         
  -6  -3   2         10.05         -9.97        36.65 o                         
  -5  -3   2       2805.45       2872.51        68.14 o                         
  -4  -3   2        355.92        426.11        30.16 o                         
  -3  -3   2      13973.54      13075.51       345.54 o                         
  -2  -3   2      15221.17      13816.50       174.65 o                         
  -1  -3   2       1101.79       1341.77        36.61 o                         
   0  -3   2        500.86        490.76        20.44 o                         
   1  -3   2        655.56        711.35        47.43 o                         
   2  -3   2       1858.55       1889.72        63.94 o                         
   3  -3   2       1155.07       1310.29        33.83 o                         
   4  -3   2       4499.67       4545.28        70.42 o                         
   5  -3   2        136.12        210.48        30.78 o                         
   6  -3   2        162.47        197.07        36.77 o                         
   7  -3   2         65.49        114.48        43.71 o                         
   8  -3   2        601.89        599.77        60.15 o                         
   9  -3   2        641.96        573.80       104.77 o                         
  10  -3   2         85.11        194.54       115.26 o                         
 -10  -2   2        336.83        273.15       174.49 o                         
  -9  -2   2        163.25        118.09        88.77 o                         
  -8  -2   2        131.26         74.85        60.19 o                         
  -7  -2   2         35.76          0.62        50.32 o                         
  -6  -2   2       1175.42       1416.76        77.43 o                         
  -5  -2   2        111.12        304.55        34.64 o                         
  -4  -2   2       1980.17       1983.97        51.89 o                         
  -3  -2   2       4290.40       3996.50        82.93 o                         
  -2  -2   2       2153.97       2114.98        40.83 o                         
  -1  -2   2       5071.20       5188.52        83.70 o                         
   0  -2   2        147.88        144.39        14.03 o                         
   1  -2   2       1230.77       1483.58        33.21 o                         
   2  -2   2      34364.61      37831.54       449.70 o                         
   3  -2   2        615.08        818.95        36.92 o                         
   4  -2   2       6573.18       6259.99       103.93 o                         
   5  -2   2       2241.38       2217.70        59.88 o                         
   6  -2   2        317.01        386.04        39.24 o                         
   7  -2   2       2370.71       2155.11        93.88 o                         
   8  -2   2        237.82        394.44        72.96 o                         
   9  -2   2        146.49        220.62        65.26 o                         
  10  -2   2        123.83        -80.07       111.78 o                         
 -10  -1   2         32.33        138.24        96.09 o                         
  -9  -1   2        205.23        180.05        70.87 o                         
  -8  -1   2        934.21       1144.34       137.28 o                         
  -7  -1   2        175.80        198.44        51.29 o                         
  -6  -1   2       1358.61       1238.51        54.00 o                         
  -5  -1   2       2342.12       2581.18        91.02 o                         
  -4  -1   2       4513.10       4469.28        75.22 o                         
  -3  -1   2      10673.19       9955.23       130.91 o                         
  -2  -1   2        491.62        637.08        32.26 o                         
  -1  -1   2       1254.20       1214.54        24.41 o                         
   0  -1   2       2589.69       2838.87        46.10 o                         
   1  -1   2       3777.04       4780.11        61.42 o                         
   2  -1   2      11476.93      12415.72       151.87 o                         
   3  -1   2      13275.61      13564.98       195.90 o                         
   4  -1   2       3157.75       2969.70        72.34 o                         
   5  -1   2       3677.50       3726.11        78.70 o                         
   6  -1   2       2142.93       2228.92        68.84 o                         
   7  -1   2        504.63        547.88        87.00 o                         
   8  -1   2        298.55        378.84       109.45 o                         
   9  -1   2         39.94         96.09        65.02 o                         
  10  -1   2        110.02        147.07        78.48 o                         
 -10   0   2        579.49        362.90       114.86 o                         
  -9   0   2        665.85        609.13        74.19 o                         
  -8   0   2       1867.57       2036.08        91.52 o                         
  -7   0   2        114.84        132.17        55.51 o                         
  -6   0   2        101.23        100.47        40.74 o                         
  -5   0   2        761.51        850.85        42.18 o                         
  -4   0   2       8160.37       7942.97       110.09 o                         
  -3   0   2       4172.26       3710.46        57.68 o                         
  -2   0   2       4970.34       4784.63        65.42 o                         
  -1   0   2       8770.86       8842.11       108.76 o                         
   0   0   2        466.54        739.59        32.37 o                         
   1   0   2       4491.42       5329.83        80.75 o                         
   2   0   2       1233.56       1404.11        39.53 o                         
   3   0   2       2770.08       2832.71        55.07 o                         
   4   0   2         43.03         45.02        23.28 o                         
   5   0   2       9253.93       8669.73       142.14 o                         
   6   0   2         62.10         72.56        35.04 o                         
   7   0   2          3.34         -8.97        41.17 o                         
   8   0   2        128.12        117.16        78.33 o                         
   9   0   2        303.63        296.47        68.92 o                         
  10   0   2         88.57        194.90        78.06 o                         
 -10   1   2         25.04         53.55       113.52 o                         
  -9   1   2        176.90        109.58        97.87 o                         
  -8   1   2        141.72        172.74        58.69 o                         
  -7   1   2         48.95         70.71        48.80 o                         
  -6   1   2        175.07        170.09        40.95 o                         
  -5   1   2        364.79        460.93        31.24 o                         
  -4   1   2          6.49        298.59        28.37 o                         
  -3   1   2       4976.77       4847.22        69.30 o                         
  -2   1   2      20379.05      18852.02       227.95 o                         
  -1   1   2       4931.10       4888.54        74.45 o                         
   0   1   2       6640.81       7113.98        87.16 o                         
   1   1   2      11583.91      11424.72       182.52 o                         
   2   1   2      32919.58      32287.90       624.65 o                         
   3   1   2       4342.24       4303.48        82.72 o                         
   4   1   2        324.82        419.58        31.05 o                         
   5   1   2        201.52        198.63        30.34 o                         
   6   1   2         43.22         69.28        36.72 o                         
   7   1   2       1732.34       1656.26        72.60 o                         
   8   1   2       1534.98       1645.80        86.17 o                         
   9   1   2        202.36        248.26        70.27 o                         
  10   1   2        188.92        186.23        80.35 o                         
 -10   2   2         82.92        -15.52       112.65 o                         
  -9   2   2        378.25        414.64       102.63 o                         
  -8   2   2        223.05        314.09        86.04 o                         
  -7   2   2        801.69        851.90        67.09 o                         
  -6   2   2        430.07        378.63        42.89 o                         
  -5   2   2       8718.06       8544.85       119.14 o                         
  -4   2   2        491.78       1143.24        41.52 o                         
  -3   2   2      11278.84      11138.43       140.77 o                         
  -2   2   2       8301.26       8513.75       111.83 o                         
  -1   2   2        638.83        678.70        21.70 o                         
   0   2   2       4301.28       4400.49        57.16 o                         
   1   2   2       3904.90       3805.85        71.70 o                         
   2   2   2      15600.12      14475.26       178.35 o                         
   3   2   2       4842.04       4162.73        62.43 o                         
   4   2   2       7223.55       6972.20        98.87 o                         
   5   2   2       3771.68       3455.40        63.20 o                         
   6   2   2       4442.54       4043.86        92.80 o                         
   7   2   2         25.07        180.41        46.25 o                         
   8   2   2        886.70       1015.91       105.70 o                         
   9   2   2        184.23        263.47        70.66 o                         
  10   2   2        148.91         18.48        95.42 o                         
 -10   3   2         62.96         90.63       113.73 o                         
  -9   3   2        803.17        771.53       108.78 o                         
  -8   3   2        928.00        841.13        94.82 o                         
  -7   3   2       3061.51       3118.21       147.68 o                         
  -6   3   2          1.04        -33.98        36.34 o                         
  -5   3   2       2380.26       2281.23        56.58 o                         
  -4   3   2       1525.75       1724.72        50.02 o                         
  -3   3   2          8.64        378.67        44.05 o                         
  -2   3   2        875.04        974.01        22.67 o                         
  -1   3   2        838.00        722.67        26.06 o                         
   0   3   2        858.11        913.63        32.88 o                         
   1   3   2       3730.45       3291.02        89.74 o                         
   2   3   2       5807.56       4948.96        70.03 o                         
   3   3   2        223.27        209.34        16.66 o                         
   4   3   2        151.00        122.15        19.83 o                         
   5   3   2          0.55         63.54        23.94 o                         
   6   3   2       8303.18       8287.10       173.47 o                         
   7   3   2       1132.27       1125.25        92.89 o                         
   8   3   2         34.07         96.57        73.82 o                         
   9   3   2        312.77        374.13       114.81 o                         
  10   3   2         29.28        -68.42       222.55 o                         
 -10   4   2         64.85        224.13       181.18 o                         
  -9   4   2         30.35        -21.17        96.12 o                         
  -8   4   2        322.43        368.65        87.22 o                         
  -7   4   2       1130.55       1236.48       129.76 o                         
  -6   4   2         15.85        -38.38        54.62 o                         
  -5   4   2       1041.38       1229.53        41.88 o                         
  -4   4   2         18.78         87.58        19.07 o                         
  -3   4   2        639.26        952.15        28.61 o                         
  -2   4   2        387.67        483.60        20.06 o                         
  -1   4   2      29253.07      29124.65       348.98 o                         
   0   4   2       1097.55        987.11        43.57 o                         
   1   4   2        958.41        930.05        26.54 o                         
   2   4   2       1124.75       1132.91        29.40 o                         
   3   4   2       3863.21       3941.87        69.81 o                         
   4   4   2       1627.49       1585.69        60.70 o                         
   5   4   2        226.01        234.65        51.61 o                         
   6   4   2        484.54        376.98        42.65 o                         
   7   4   2         63.72         31.61        65.86 o                         
   8   4   2       1584.95       1652.83       155.26 o                         
   9   4   2        161.11        -43.60       201.11 o                         
  10   4   2         13.62        -82.35        98.48 o                         
  -9   5   2         59.38        189.01       101.02 o                         
  -8   5   2        190.29        240.24        85.90 o                         
  -7   5   2          9.50        101.22        83.25 o                         
  -6   5   2        392.14        305.75        77.61 o                         
  -5   5   2        728.76       1061.43        57.30 o                         
  -4   5   2       1630.98       1741.28        48.42 o                         
  -3   5   2         60.23        123.83        16.57 o                         
  -2   5   2        287.46        195.84        18.19 o                         
  -1   5   2       7723.13       7950.78       119.11 o                         
   0   5   2       8042.56       7340.51       105.58 o                         
   1   5   2      25890.61      24338.69       296.54 o                         
   2   5   2       2314.46       2085.77        54.41 o                         
   3   5   2       8858.29       8416.47       138.24 o                         
   4   5   2        565.88        604.94        52.11 o                         
   5   5   2         73.32        113.94        38.79 o                         
   6   5   2         10.76        176.43        61.85 o                         
   7   5   2       2205.38       2430.28       228.07 o                         
   8   5   2        367.92        271.49        92.02 o                         
   9   5   2         93.42        128.81        93.21 o                         
  10   5   2         54.06          0.85       106.05 o                         
  -9   6   2          2.04        -10.97       175.27 o                         
  -8   6   2        973.71        949.10       101.75 o                         
  -7   6   2        799.96        941.54       215.63 o                         
  -6   6   2       4696.70       4398.99       137.34 o                         
  -5   6   2        871.08        925.50        64.18 o                         
  -4   6   2       1153.85       1429.34       148.95 o                         
  -3   6   2       6112.95       6360.81        92.49 o                         
  -2   6   2        274.16        319.42        23.08 o                         
  -1   6   2        288.54        520.91        28.08 o                         
   0   6   2        391.90        411.35        23.31 o                         
   1   6   2        350.57        411.43        28.60 o                         
   2   6   2       4171.34       4116.74        83.27 o                         
   3   6   2         45.86        -14.97        58.36 o                         
   4   6   2         15.10          3.24        35.74 o                         
   5   6   2        930.37        822.84        66.43 o                         
   6   6   2        137.19        214.04        67.79 o                         
   7   6   2        739.52        916.72        98.81 o                         
   8   6   2       1182.33       1303.63       120.18 o                         
   9   6   2         18.24        -18.23       212.00 o                         
  -8   7   2         20.01        -45.20        92.98 o                         
  -7   7   2        257.60        276.49       119.68 o                         
  -6   7   2       1285.76       1107.78        98.90 o                         
  -5   7   2        742.48        796.48        64.24 o                         
  -4   7   2       3944.65       4202.27       159.59 o                         
  -3   7   2         80.33        125.65        38.29 o                         
  -2   7   2       2073.60       2259.02        51.01 o                         
  -1   7   2       1266.67       1353.35        40.21 o                         
   0   7   2       2317.57       1944.18        47.71 o                         
   1   7   2        892.52       1153.44        49.99 o                         
   2   7   2          2.36          4.24        31.70 o                         
   3   7   2        150.35        352.02        54.34 o                         
   4   7   2        809.98        818.68        58.69 o                         
   5   7   2       2306.49       2548.16       188.82 o                         
   6   7   2         42.01         78.99        53.14 o                         
   7   7   2        401.10        463.84        88.63 o                         
   8   7   2          3.61        -44.06        90.71 o                         
   9   7   2        695.63        937.54       117.34 o                         
  -8   8   2        231.00        221.49        98.40 o                         
  -7   8   2         87.54        144.31        87.96 o                         
  -6   8   2         23.48         91.91        88.04 o                         
  -5   8   2        393.83        416.74        56.99 o                         
  -4   8   2        687.29        791.35        66.13 o                         
  -3   8   2       1144.77       1022.64        76.95 o                         
  -2   8   2        452.89        424.92        73.48 o                         
  -1   8   2        413.93        424.26        40.86 o                         
   0   8   2       3245.73       2976.03        69.49 o                         
   1   8   2        345.66        252.40        35.41 o                         
   2   8   2       8868.05       8242.15       142.81 o                         
   3   8   2        944.45        735.67        55.55 o                         
   4   8   2        733.30        735.73        61.63 o                         
   5   8   2         84.45        117.22        54.13 o                         
   6   8   2        445.69        468.27        64.48 o                         
   7   8   2        705.39        865.58       113.92 o                         
   8   8   2        929.97        994.45       137.29 o                         
  -7   9   2        257.76        246.88        93.28 o                         
  -6   9   2         69.39        228.01       117.32 o                         
  -5   9   2       2380.30       2613.02       154.83 o                         
  -4   9   2        452.68        437.67        57.82 o                         
  -3   9   2        452.85        434.32        52.94 o                         
  -2   9   2       1135.84       1026.50        66.87 o                         
  -1   9   2          8.49         60.83        50.49 o                         
   0   9   2        671.45        832.57        54.47 o                         
   1   9   2       3206.03       3193.77       163.37 o                         
   2   9   2         15.90        -22.20        41.90 o                         
   3   9   2       5174.25       5196.32       136.20 o                         
   4   9   2        251.99        245.75        56.58 o                         
   5   9   2         13.99          1.87        58.40 o                         
   6   9   2         47.81         24.90        62.67 o                         
   7   9   2         90.55        187.90        98.89 o                         
   8   9   2          6.27         31.91       122.73 o                         
  -6  10   2        435.94        489.73        96.59 o                         
  -5  10   2        486.80        643.06       116.86 o                         
  -4  10   2        304.72        471.66        65.87 o                         
  -3  10   2        132.02        210.49        69.60 o                         
  -2  10   2        652.37        867.25        82.15 o                         
  -1  10   2          2.36         41.39        60.27 o                         
   0  10   2        868.11        789.83        71.43 o                         
   1  10   2         15.86        -16.82        43.71 o                         
   2  10   2        129.22        460.80        55.23 o                         
   3  10   2        293.59        266.45        57.59 o                         
   4  10   2         74.03         39.46        81.81 o                         
   5  10   2        133.89        137.98        66.59 o                         
   6  10   2          1.45        -21.83        75.67 o                         
   7  10   2         13.47        -24.56       102.55 o                         
  -5  11   2          4.55        110.10       112.65 o                         
  -4  11   2       1743.14       1987.31       329.98 o                         
  -3  11   2        616.68        406.18        80.38 o                         
  -2  11   2       1085.95       1320.46       220.04 o                         
  -1  11   2        105.64         40.25        69.16 o                         
   0  11   2        307.75        202.04       110.98 o                         
   1  11   2        189.48        276.82        74.19 o                         
   2  11   2         43.55        100.27        56.55 o                         
   3  11   2        635.01        760.61        83.63 o                         
   4  11   2        204.44        124.60       117.62 o                         
   5  11   2         14.65         25.24        71.50 o                         
   6  11   2        151.15        226.54       137.84 o                         
  -4  12   2        868.10       1018.06       111.92 o                         
  -3  12   2        390.11        271.57        90.06 o                         
  -2  12   2        527.93        472.92       144.01 o                         
  -1  12   2        153.22        101.95        81.57 o                         
   0  12   2        677.74        769.50       104.92 o                         
   1  12   2         71.08        144.84        85.44 o                         
   2  12   2       2715.60       3049.28       142.80 o                         
   3  12   2          0.78        -67.04        67.04 o                         
   4  12   2        819.89        966.53       169.50 o                         
   5  12   2         96.26         99.12        99.63 o                         
  -2  13   2          0.32         60.66        94.27 o                         
  -1  13   2        357.04        405.63        98.14 o                         
   0  13   2         72.23         73.89        93.36 o                         
   1  13   2        256.34        511.91       100.94 o                         
   2  13   2         10.04        -17.14        95.65 o                         
   3  13   2         21.03        250.26       111.37 o                         
  -3 -12   3         51.40        -93.80        93.80 o                         
  -2 -12   3          2.58        148.18        88.01 o                         
  -1 -12   3        112.98          7.07       132.08 o                         
   0 -12   3        169.35        238.32        91.82 o                         
   1 -12   3          0.13        108.32       145.40 o                         
   2 -12   3        116.74        193.85       151.89 o                         
   3 -12   3          0.79        147.65       151.35 o                         
  -5 -11   3         45.60          8.42        76.34 o                         
  -4 -11   3         61.58        -33.66        69.73 o                         
  -3 -11   3        665.63        895.79        78.51 o                         
  -2 -11   3        213.09        293.17        64.41 o                         
  -1 -11   3        298.36        324.60        60.72 o                         
   0 -11   3         61.33         62.50        56.17 o                         
   1 -11   3        105.09        183.15        55.45 o                         
   2 -11   3       1902.69       2224.63       139.30 o                         
   3 -11   3         19.49        -52.03        79.41 o                         
   4 -11   3       1003.69        915.63        98.81 o                         
   5 -11   3        300.62        333.61       118.83 o                         
  -6 -10   3         96.04        108.04        79.83 o                         
  -5 -10   3        290.83        454.65        76.15 o                         
  -4 -10   3        680.30        605.07        92.50 o                         
  -3 -10   3        740.86        899.14        83.66 o                         
  -2 -10   3       1980.20       2226.21        90.27 o                         
  -1 -10   3        563.09        661.98        59.09 o                         
   0 -10   3       2505.68       2430.37       171.25 o                         
   1 -10   3        281.64        331.87        55.57 o                         
   2 -10   3       2455.38       2563.15        86.61 o                         
   3 -10   3        184.02        251.75        73.53 o                         
   4 -10   3        305.30        352.68        78.86 o                         
   5 -10   3        101.79         66.29       103.84 o                         
   6 -10   3          2.67        -32.35        91.46 o                         
  -7  -9   3        328.93        352.52       129.26 o                         
  -6  -9   3        112.85        174.01       111.24 o                         
  -5  -9   3         81.62         45.19        64.01 o                         
  -4  -9   3        801.82        869.25        69.94 o                         
  -3  -9   3          0.10         18.78        45.25 o                         
  -2  -9   3         64.85         66.73        48.04 o                         
  -1  -9   3          6.10        125.54        45.10 o                         
   0  -9   3       1365.27       1265.12        67.22 o                         
   1  -9   3        505.18        667.57        53.42 o                         
   2  -9   3         88.33        154.81        57.87 o                         
   3  -9   3        119.25        254.85        53.83 o                         
   4  -9   3        357.99        438.15        62.72 o                         
   5  -9   3         73.21         16.86       145.10 o                         
   6  -9   3       1283.61       1542.99       122.07 o                         
   7  -9   3        314.53        324.29        99.70 o                         
  -8  -8   3        105.55         26.08       103.67 o                         
  -7  -8   3        511.44        580.78       100.37 o                         
  -6  -8   3         67.44        100.42        92.81 o                         
  -5  -8   3        218.35        225.03        61.96 o                         
  -4  -8   3        659.11        739.94       122.19 o                         
  -3  -8   3        660.64        686.63        66.36 o                         
  -2  -8   3          5.04         76.56        41.23 o                         
  -1  -8   3        277.46        391.88        64.56 o                         
   0  -8   3         58.12        102.01        36.58 o                         
   1  -8   3         73.01        178.81        53.09 o                         
   2  -8   3         40.23        104.01        40.70 o                         
   3  -8   3       4282.45       4109.90       113.39 o                         
   4  -8   3          7.43          9.18        37.02 o                         
   5  -8   3        699.18        828.66        82.25 o                         
   6  -8   3        641.48        599.25       128.60 o                         
   7  -8   3        133.39        130.02        89.20 o                         
   8  -8   3       1410.26       1380.91       129.81 o                         
  -8  -7   3         23.63        -96.79        96.79 o                         
  -7  -7   3         86.57        115.84        87.37 o                         
  -6  -7   3        418.63        548.70        67.74 o                         
  -5  -7   3       1725.37       1821.75       239.51 o                         
  -4  -7   3       1060.46       1071.99       130.06 o                         
  -3  -7   3       2950.12       2539.69       135.17 o                         
  -2  -7   3        662.85        638.24        75.59 o                         
  -1  -7   3       2186.65       2046.85        73.99 o                         
   0  -7   3       1855.76       1634.65        60.21 o                         
   1  -7   3      10642.85       9669.84       135.15 o                         
   2  -7   3        744.12        766.64        45.42 o                         
   3  -7   3       3681.45       3799.60        75.37 o                         
   4  -7   3       2527.20       2444.48        65.83 o                         
   5  -7   3         29.52         39.25        41.26 o                         
   6  -7   3         20.66        117.58        71.25 o                         
   7  -7   3        116.14         -2.28        80.52 o                         
   8  -7   3         60.68        122.88        93.20 o                         
  -9  -6   3        298.98        138.48       105.31 o                         
  -8  -6   3         26.35        -96.57       109.67 o                         
  -7  -6   3         15.43        -48.33        80.56 o                         
  -6  -6   3        641.57        718.56       108.58 o                         
  -5  -6   3         17.14         71.67        49.66 o                         
  -4  -6   3        858.00        854.32        64.73 o                         
  -3  -6   3       2201.11       2070.41       117.46 o                         
  -2  -6   3         23.33         42.94        30.78 o                         
  -1  -6   3        399.98        400.75        28.48 o                         
   0  -6   3        877.37        826.48        36.66 o                         
   1  -6   3       6875.82       6372.17        94.46 o                         
   2  -6   3      10482.50      10397.93       141.53 o                         
   3  -6   3       1691.20       1876.34        51.89 o                         
   4  -6   3        309.72        372.41        33.87 o                         
   5  -6   3       1970.87       1922.99        68.71 o                         
   6  -6   3        373.10        407.76        64.19 o                         
   7  -6   3        756.71        901.25        95.57 o                         
   8  -6   3        176.98        336.35        93.42 o                         
   9  -6   3         16.10       -140.42       140.42 o                         
  -9  -5   3          0.94        -96.93        96.93 o                         
  -8  -5   3        118.56        -45.53        88.71 o                         
  -7  -5   3          1.96         13.79        78.43 o                         
  -6  -5   3       2789.56       3268.42        99.87 o                         
  -5  -5   3       1194.12       1269.83        82.48 o                         
  -4  -5   3        139.84        167.54        40.10 o                         
  -3  -5   3         41.26         95.80        31.76 o                         
  -2  -5   3        342.35        380.65        23.67 o                         
  -1  -5   3       8299.98       8105.26       111.55 o                         
   0  -5   3       1036.67        966.52        34.06 o                         
   1  -5   3        376.92        485.22        36.77 o                         
   2  -5   3        392.38        429.66        28.43 o                         
   3  -5   3       1211.64       1394.26        43.57 o                         
   4  -5   3        640.71        592.42        38.85 o                         
   5  -5   3         24.99         32.60        33.74 o                         
   6  -5   3         24.27         63.33        39.75 o                         
   7  -5   3        825.21        909.94        66.26 o                         
   8  -5   3        383.44        527.08        99.90 o                         
   9  -5   3       1761.59       1982.20       224.91 o                         
  -9  -4   3          0.78       -121.95       216.18 o                         
  -8  -4   3         30.83         27.18       108.24 o                         
  -7  -4   3          6.04         36.91        72.70 o                         
  -6  -4   3        236.87        312.00        84.97 o                         
  -5  -4   3       1991.24       2104.30        77.47 o                         
  -4  -4   3      12702.49      12730.73       189.76 o                         
  -3  -4   3        953.03       1004.54        61.97 o                         
  -2  -4   3       4096.24       4011.82        74.02 o                         
  -1  -4   3         80.91         88.91        20.69 o                         
   0  -4   3        878.68        907.22        28.84 o                         
   1  -4   3       1335.43       1576.21        35.38 o                         
   2  -4   3      26940.32      28660.35       347.63 o                         
   3  -4   3       6444.24       6701.65        95.32 o                         
   4  -4   3       1450.02       1539.74        43.97 o                         
   5  -4   3       3205.95       3272.49       103.35 o                         
   6  -4   3        142.97        170.53        39.39 o                         
   7  -4   3         74.38         79.24        45.20 o                         
   8  -4   3        824.14        659.28        61.68 o                         
   9  -4   3         12.30         60.63       152.78 o                         
 -10  -3   3          4.75       -100.27       100.27 o                         
  -9  -3   3        279.00        147.19        93.74 o                         
  -8  -3   3        457.93        545.87        87.62 o                         
  -7  -3   3          6.22        -51.30        97.73 o                         
  -6  -3   3          7.52        -21.18        38.33 o                         
  -5  -3   3       4911.33       4686.17       149.09 o                         
  -4  -3   3         49.30        370.96        31.37 o                         
  -3  -3   3       7761.81       7350.54       124.46 o                         
  -2  -3   3       1174.29        984.02        42.29 o                         
  -1  -3   3        491.06        509.50        25.19 o                         
   0  -3   3       1854.31       1752.64        34.01 o                         
   1  -3   3       7218.59       7829.73       102.03 o                         
   2  -3   3       2371.37       2119.61        55.61 o                         
   3  -3   3      20216.97      20632.01       253.47 o                         
   4  -3   3       1536.18       1767.56        50.41 o                         
   5  -3   3        427.01        435.48        38.82 o                         
   6  -3   3        352.34        385.65        40.53 o                         
   7  -3   3        577.50        553.99        50.56 o                         
   8  -3   3         62.11         18.78        56.53 o                         
   9  -3   3        193.64        170.62        66.38 o                         
  10  -3   3         74.61        -40.02       111.88 o                         
 -10  -2   3        330.50        153.49       102.55 o                         
  -9  -2   3         19.45        -82.91        85.48 o                         
  -8  -2   3         64.49         67.22        61.51 o                         
  -7  -2   3         55.97        114.59        53.36 o                         
  -6  -2   3        138.39        159.10        38.69 o                         
  -5  -2   3        249.08        327.37        34.54 o                         
  -4  -2   3       2175.32       1934.68        52.59 o                         
  -3  -2   3          1.91         41.50        19.97 o                         
  -2  -2   3        322.02        334.04        21.18 o                         
  -1  -2   3        331.80        418.86        22.49 o                         
   0  -2   3      17807.62      17791.75       216.09 o                         
   1  -2   3         57.90        120.29        10.74 o                         
   2  -2   3       5275.12       6104.99        87.89 o                         
   3  -2   3       4934.13       5590.58        77.82 o                         
   4  -2   3       7815.56       7375.34       107.94 o                         
   5  -2   3       1011.02        935.24        67.05 o                         
   6  -2   3        176.59        312.46        38.60 o                         
   7  -2   3         63.27         57.57        43.11 o                         
   8  -2   3        527.59        496.10        57.29 o                         
   9  -2   3         11.33        101.04        64.69 o                         
  10  -2   3        948.52       1030.30        93.79 o                         
 -10  -1   3        522.23        593.13       178.16 o                         
  -9  -1   3        178.12        271.76        73.59 o                         
  -8  -1   3        324.63        280.33        64.04 o                         
  -7  -1   3        107.41        179.05        53.35 o                         
  -6  -1   3        821.13        900.02        53.77 o                         
  -5  -1   3       2043.54       1961.79        55.70 o                         
  -4  -1   3       1440.90       1422.14        47.94 o                         
  -3  -1   3      19050.31      19102.16       237.61 o                         
  -2  -1   3       1098.46       1240.96        31.57 o                         
  -1  -1   3       6118.92       6321.25        83.06 o                         
   0  -1   3      10669.03      11918.30       240.49 o                         
   1  -1   3         22.90         55.30         7.94 o                         
   2  -1   3      10667.82      11312.67       148.35 o                         
   3  -1   3      12552.51      12960.29       161.24 o                         
   4  -1   3       5117.28       5091.67        89.76 o                         
   5  -1   3       2091.33       1897.29        57.16 o                         
   6  -1   3        233.32        371.81        39.83 o                         
   7  -1   3        674.94        616.10        50.18 o                         
   8  -1   3         14.69         55.85        52.27 o                         
   9  -1   3       1934.34       2113.25       182.25 o                         
  10  -1   3         41.26          5.17       100.91 o                         
 -10   0   3        152.37        196.51       117.02 o                         
  -9   0   3         92.79         35.99        98.64 o                         
  -8   0   3        558.75        541.56        79.59 o                         
  -7   0   3       1975.81       2036.88       117.62 o                         
  -6   0   3         22.97          9.89        31.27 o                         
  -5   0   3        502.02        515.53        33.53 o                         
  -4   0   3      11528.45      11457.02       160.69 o                         
  -3   0   3          0.32        395.34        25.76 o                         
  -2   0   3      51170.92      51755.98       613.91 o                         
  -1   0   3      18664.57      19543.54       235.14 o                         
   0   0   3      13037.56      15058.52       210.34 o                         
   1   0   3       4344.80       4992.95        65.05 o                         
   2   0   3      43621.61      46940.66       555.70 o                         
   3   0   3       1530.64       1746.73        68.97 o                         
   4   0   3      11352.80      11096.07       169.17 o                         
   5   0   3       3310.60       3387.68        75.29 o                         
   6   0   3       1109.39       1029.06        56.58 o                         
   7   0   3        592.17        592.92        53.79 o                         
   8   0   3        257.75        319.15        55.37 o                         
   9   0   3        294.45        331.96        72.29 o                         
  10   0   3        271.01        392.55       169.78 o                         
 -10   1   3        125.48        -13.77       115.53 o                         
  -9   1   3       1222.75       1385.20       135.37 o                         
  -8   1   3        306.82        353.58       102.29 o                         
  -7   1   3       1715.80       1509.21        74.98 o                         
  -6   1   3        260.10        311.38        33.45 o                         
  -5   1   3         59.30         94.12        25.27 o                         
  -4   1   3        502.65        540.70        31.39 o                         
  -3   1   3       1777.28       2013.66        40.13 o                         
  -2   1   3       3061.58       2889.20        44.47 o                         
  -1   1   3       4276.91       4272.20        56.52 o                         
   0   1   3       3337.74       3725.49        57.28 o                         
   1   1   3      15790.43      16928.26       204.37 o                         
   2   1   3      16147.06      16404.52       200.41 o                         
   3   1   3       7946.06       7000.49        93.25 o                         
   4   1   3      11307.18      10949.62       178.08 o                         
   5   1   3       2711.37       2656.69        69.78 o                         
   6   1   3       4042.25       3837.56       131.77 o                         
   7   1   3         82.77         71.50        43.87 o                         
   8   1   3        605.19        567.17        59.14 o                         
   9   1   3        168.82        105.95        68.53 o                         
  10   1   3         26.56         27.40       130.32 o                         
 -10   2   3         90.34         57.27       115.34 o                         
  -9   2   3        679.68        812.91       110.46 o                         
  -8   2   3        260.78        280.07        87.20 o                         
  -7   2   3       1858.01       1888.60       159.93 o                         
  -6   2   3         18.39         -2.66        38.39 o                         
  -5   2   3       1708.72       1666.98        47.76 o                         
  -4   2   3       1338.99       1377.98        39.01 o                         
  -3   2   3       1679.10       1568.99        34.93 o                         
  -2   2   3       2165.79       2985.53        56.14 o                         
  -1   2   3       8325.13       7574.03       167.63 o                         
   0   2   3       5743.99       5739.37        73.48 o                         
   1   2   3      21382.94      21232.10       255.02 o                         
   2   2   3        820.09       1033.26        59.61 o                         
   3   2   3      15167.61      14854.47       185.94 o                         
   4   2   3       3358.44       2907.36        74.34 o                         
   5   2   3         23.92         36.03        19.94 o                         
   6   2   3       1478.67       1368.46        62.67 o                         
   7   2   3         54.58         31.46        43.58 o                         
   8   2   3        268.91        214.39        76.30 o                         
   9   2   3        339.70        387.18        72.14 o                         
  10   2   3        975.41       1162.38       121.14 o                         
 -10   3   3         32.88        -19.36       139.57 o                         
  -9   3   3        336.05        256.04       102.21 o                         
  -8   3   3        338.26        345.96        88.67 o                         
  -7   3   3       1246.75       1317.34       102.36 o                         
  -6   3   3        282.51        386.34        61.13 o                         
  -5   3   3         35.87         69.19        25.02 o                         
  -4   3   3       1584.98       1870.21        54.09 o                         
  -3   3   3      22899.43      22673.79       326.48 o                         
  -2   3   3       1718.73       1694.59        61.25 o                         
  -1   3   3      20768.39      20447.56       334.57 o                         
   0   3   3       1007.64        980.48        23.79 o                         
   1   3   3       1869.06       1684.06        31.87 o                         
   2   3   3      14954.97      14332.79       178.27 o                         
   3   3   3       8276.50       8216.34       110.12 o                         
   4   3   3       1175.32       1099.81        64.15 o                         
   5   3   3       1041.43        987.75        43.25 o                         
   6   3   3        747.74        742.07        57.66 o                         
   7   3   3         78.48         37.46        44.93 o                         
   8   3   3        484.83        414.10       104.96 o                         
   9   3   3         85.41         24.83       135.21 o                         
  10   3   3         73.17        176.10       107.66 o                         
  -9   4   3          1.17        -54.50        96.69 o                         
  -8   4   3        849.02        852.59       207.02 o                         
  -7   4   3         81.57        142.66        69.58 o                         
  -6   4   3        404.05        270.68        60.53 o                         
  -5   4   3       2104.36       2197.70        65.91 o                         
  -4   4   3        215.56        517.97        29.98 o                         
  -3   4   3        959.96       1038.38        42.74 o                         
  -2   4   3       3293.51       3212.31        63.77 o                         
  -1   4   3       9150.00       9404.84       142.94 o                         
   0   4   3       1632.91       1599.47        32.17 o                         
   1   4   3       4667.11       4530.46        65.83 o                         
   2   4   3       2070.86       1825.26        38.18 o                         
   3   4   3        112.43        122.59        18.46 o                         
   4   4   3       1768.92       1615.87        58.76 o                         
   5   4   3       5522.20       5193.74        86.63 o                         
   6   4   3        195.79        344.08        54.15 o                         
   7   4   3        377.14        399.56        73.70 o                         
   8   4   3         15.72         49.21        78.09 o                         
   9   4   3        762.76        871.32       102.27 o                         
  10   4   3          3.63       -160.66       160.66 o                         
  -9   5   3        179.10        231.56       146.33 o                         
  -8   5   3       1451.97       1578.27       278.14 o                         
  -7   5   3         20.55         59.40        81.39 o                         
  -6   5   3       2547.69       2297.00       103.46 o                         
  -5   5   3        241.61        220.74        39.49 o                         
  -4   5   3        542.35        608.81        49.72 o                         
  -3   5   3        711.10       1059.19        47.62 o                         
  -2   5   3        505.47        484.94        66.84 o                         
  -1   5   3       1491.35       1968.63        37.50 o                         
   0   5   3        669.57        678.39        26.91 o                         
   1   5   3       1905.76       1663.39        45.47 o                         
   2   5   3       2651.89       2450.67        47.86 o                         
   3   5   3        606.24        584.82        31.05 o                         
   4   5   3        227.84        240.10        23.87 o                         
   5   5   3       2457.03       2212.32        71.61 o                         
   6   5   3       1617.96       1749.47        98.91 o                         
   7   5   3       1184.63       1052.95       162.63 o                         
   8   5   3         16.95        -55.70        80.51 o                         
   9   5   3        727.00        788.99       102.48 o                         
  10   5   3        103.40        145.43       106.50 o                         
  -9   6   3         19.26        205.99       104.52 o                         
  -8   6   3        383.86        212.58        91.01 o                         
  -7   6   3        668.71        615.96        83.38 o                         
  -6   6   3       2453.81       2491.62       251.95 o                         
  -5   6   3        155.39        236.29        48.21 o                         
  -4   6   3       1324.94       1462.45        60.98 o                         
  -3   6   3        354.59        599.84        56.78 o                         
  -2   6   3       7578.27       7290.15       168.36 o                         
  -1   6   3       1626.56       1507.41        36.83 o                         
   0   6   3       7438.05       6732.14        93.55 o                         
   1   6   3       1190.52       1515.15        48.35 o                         
   2   6   3       5842.24       5565.08       100.90 o                         
   3   6   3      14555.62      13729.56       210.48 o                         
   4   6   3        275.37        246.32        38.90 o                         
   5   6   3        440.44        646.79        53.85 o                         
   6   6   3        748.30        760.42       116.20 o                         
   7   6   3        144.75        149.74       160.70 o                         
   8   6   3        530.84        623.67        93.94 o                         
   9   6   3        238.78        257.17        99.70 o                         
  -8   7   3          9.82        -86.98       133.93 o                         
  -7   7   3        695.73        525.95        88.10 o                         
  -6   7   3        103.63        -27.91        68.14 o                         
  -5   7   3          9.60        -26.38        45.97 o                         
  -4   7   3       2054.43       2082.43        74.76 o                         
  -3   7   3       2360.21       2367.04        72.47 o                         
  -2   7   3        117.61         67.05        32.59 o                         
  -1   7   3       4736.10       4194.78        68.24 o                         
   0   7   3       7555.45       7064.12       100.49 o                         
   1   7   3       3614.05       3185.57        60.21 o                         
   2   7   3        903.53        856.32        73.94 o                         
   3   7   3       1655.84       1634.03        65.05 o                         
   4   7   3          4.46          4.02        40.66 o                         
   5   7   3         13.28        157.09        58.84 o                         
   6   7   3        961.13       1092.43       103.24 o                         
   7   7   3         64.29        114.31       168.81 o                         
   8   7   3         18.19         -4.07        89.12 o                         
   9   7   3        103.90         73.61       102.44 o                         
  -8   8   3         56.50        106.22       183.61 o                         
  -7   8   3        655.35        629.58        95.07 o                         
  -6   8   3         19.39          2.64        75.12 o                         
  -5   8   3        544.08        549.51        58.95 o                         
  -4   8   3         63.09        301.59        50.94 o                         
  -3   8   3         70.96        205.81        47.78 o                         
  -2   8   3       3050.47       3308.86        84.69 o                         
  -1   8   3       1144.01       1173.81        76.10 o                         
   0   8   3        131.52        129.59        38.66 o                         
   1   8   3       2182.30       2229.80        65.02 o                         
   2   8   3        706.01        850.98        65.15 o                         
   3   8   3         59.07        199.98        45.84 o                         
   4   8   3         55.36         48.25        47.16 o                         
   5   8   3          5.34        -21.33        50.89 o                         
   6   8   3         52.44        -70.09        74.81 o                         
   7   8   3        297.35        765.99       100.29 o                         
   8   8   3        356.69        615.98       137.56 o                         
  -7   9   3        232.69        230.87        94.65 o                         
  -6   9   3       1824.40       1698.79       120.28 o                         
  -5   9   3       1068.12       1211.60        87.72 o                         
  -4   9   3        130.84        217.40        64.99 o                         
  -3   9   3         18.78         93.77        55.03 o                         
  -2   9   3        424.39        434.80        48.42 o                         
  -1   9   3          5.11         64.60        50.44 o                         
   0   9   3          3.40        138.44        52.06 o                         
   1   9   3        478.59        573.40        54.20 o                         
   2   9   3       2083.89       2165.09        76.92 o                         
   3   9   3        667.01        719.35        66.91 o                         
   4   9   3       1198.35       1261.47        80.13 o                         
   5   9   3        126.15        166.70        60.08 o                         
   6   9   3          7.09        -24.18       139.46 o                         
   7   9   3        381.78        425.59       100.71 o                         
   8   9   3         13.71       -101.84       101.84 o                         
  -6  10   3        617.60        667.44       101.63 o                         
  -5  10   3          7.63         55.03        65.78 o                         
  -4  10   3       1121.49       1317.82        86.61 o                         
  -3  10   3         82.67        167.43        80.97 o                         
  -2  10   3       2286.82       2032.88       167.04 o                         
  -1  10   3         18.28         41.93        58.83 o                         
   0  10   3       1242.50       1022.32        85.80 o                         
   1  10   3        459.83        360.69        66.18 o                         
   2  10   3       1835.55       2010.74        82.45 o                         
   3  10   3         80.19         -6.11        52.88 o                         
   4  10   3         34.90         81.88        60.25 o                         
   5  10   3        220.60        304.61        67.72 o                         
   6  10   3        121.81         96.69        91.75 o                         
   7  10   3          1.72       -102.74       107.78 o                         
  -5  11   3        119.59        108.71        74.22 o                         
  -4  11   3          0.34        -44.51        78.02 o                         
  -3  11   3         16.87        118.74        76.09 o                         
  -2  11   3         35.55         11.07        71.07 o                         
  -1  11   3        472.53        522.57        77.15 o                         
   0  11   3       1187.12       1191.54       103.07 o                         
   1  11   3        538.43        479.44       174.38 o                         
   2  11   3        944.84        939.65        88.97 o                         
   3  11   3       1041.07       1255.41        88.86 o                         
   4  11   3        121.13         90.40        67.68 o                         
   5  11   3          4.04         11.19        93.84 o                         
   6  11   3         95.24        111.70        76.44 o                         
  -4  12   3        239.12        309.04        93.62 o                         
  -3  12   3         25.60         28.34        87.12 o                         
  -2  12   3        365.01        805.60        94.36 o                         
  -1  12   3        104.59         39.35        81.21 o                         
   0  12   3        204.13        188.41        83.40 o                         
   1  12   3        179.02         28.93       102.60 o                         
   2  12   3         96.46        184.16        85.91 o                         
   3  12   3        115.66         61.94        86.28 o                         
   4  12   3        269.93        274.78        76.44 o                         
   5  12   3         14.62        -92.34        94.66 o                         
  -2  13   3          0.34        -90.95        90.95 o                         
  -1  13   3        603.58        458.45       100.01 o                         
   0  13   3         25.92        -22.92       121.76 o                         
   1  13   3        255.58        160.22       139.30 o                         
   2  13   3        125.59        289.81        99.10 o                         
   3  13   3        357.10        581.38       108.99 o                         
  -2 -12   4       1654.29       1886.03       227.34 o                         
  -1 -12   4          0.30         22.30       165.88 o                         
   0 -12   4         76.28        120.13        82.58 o                         
   1 -12   4         28.30       -144.32       144.32 o                         
   2 -12   4         15.93         30.83       153.75 o                         
  -4 -11   4         14.76         23.77       105.96 o                         
  -3 -11   4        230.04        414.89        93.77 o                         
  -2 -11   4        171.72        323.38        84.70 o                         
  -1 -11   4        505.97        556.91        83.60 o                         
   0 -11   4       1119.86       1164.72       101.02 o                         
   1 -11   4          8.07         81.80        69.47 o                         
   2 -11   4        438.08        540.08        77.51 o                         
   3 -11   4        223.91        307.27       144.71 o                         
  -6 -10   4          0.55       -102.72       102.72 o                         
  -5 -10   4         20.30        -78.88        89.01 o                         
  -4 -10   4          0.29         92.10        65.87 o                         
  -3 -10   4        234.96        329.69        65.06 o                         
  -2 -10   4        609.39        626.93        64.80 o                         
  -1 -10   4         84.69        121.93        53.72 o                         
   0 -10   4          0.91        -18.91        49.39 o                         
   1 -10   4        404.30        357.22        52.84 o                         
   2 -10   4        335.88        381.53        53.83 o                         
   3 -10   4        355.76        270.04        61.95 o                         
   4 -10   4       3172.13       2852.54       203.81 o                         
   5 -10   4        257.93        264.31       105.23 o                         
   6 -10   4       1533.06       1581.83       204.05 o                         
  -7  -9   4        152.47         82.36       169.97 o                         
  -6  -9   4          3.78        -44.78        73.81 o                         
  -5  -9   4         64.35         -7.26        71.98 o                         
  -4  -9   4        197.29        260.35        98.76 o                         
  -3  -9   4       1859.79       2122.67       108.32 o                         
  -2  -9   4        264.95        399.82        54.61 o                         
  -1  -9   4       2707.46       2493.97        82.83 o                         
   0  -9   4         13.04         19.83        42.59 o                         
   1  -9   4         83.21         90.09        42.74 o                         
   2  -9   4        580.06        611.18        50.34 o                         
   3  -9   4          3.06         78.85        44.62 o                         
   4  -9   4        907.38        883.48        59.75 o                         
   5  -9   4        393.81        351.13        80.84 o                         
   6  -9   4        167.91         74.89        90.28 o                         
   7  -9   4         37.68         18.94        96.60 o                         
  -7  -8   4        233.04        154.88        76.59 o                         
  -6  -8   4         66.50         67.40        83.22 o                         
  -5  -8   4         35.37        -12.20        64.85 o                         
  -4  -8   4         83.55         20.84        51.59 o                         
  -3  -8   4         97.03          3.50        58.15 o                         
  -2  -8   4       3443.26       3031.29        86.08 o                         
  -1  -8   4       3241.18       3272.38        85.63 o                         
   0  -8   4        649.10        674.54        50.35 o                         
   1  -8   4       3124.76       3110.93        79.53 o                         
   2  -8   4        360.27        465.61        43.50 o                         
   3  -8   4        486.30        663.54        46.48 o                         
   4  -8   4          1.79         19.13        39.16 o                         
   5  -8   4          2.13        -48.35        48.35 o                         
   6  -8   4         13.83        -40.76        76.36 o                         
   7  -8   4        280.88        338.49       211.00 o                         
  -8  -7   4         65.88         36.86       100.12 o                         
  -7  -7   4         69.42        105.95       114.03 o                         
  -6  -7   4        258.75        350.59        68.22 o                         
  -5  -7   4         55.74         87.45        56.06 o                         
  -4  -7   4         89.13         94.56        75.63 o                         
  -3  -7   4        103.27         73.67        42.33 o                         
  -2  -7   4         25.48         75.04        37.47 o                         
  -1  -7   4        698.75        568.49        45.69 o                         
   0  -7   4       1824.25       1653.39        59.07 o                         
   1  -7   4        942.90       1076.84        61.17 o                         
   2  -7   4        441.52        433.10        55.52 o                         
   3  -7   4       3256.17       2977.80        67.87 o                         
   4  -7   4        677.90        801.30        63.28 o                         
   5  -7   4       2041.08       1994.31        75.44 o                         
   6  -7   4       1292.56       1362.74        75.91 o                         
   7  -7   4        420.63        476.10       129.68 o                         
   8  -7   4         13.65        -77.91        92.75 o                         
  -8  -6   4        269.14        207.89       119.14 o                         
  -7  -6   4        365.63        614.23       109.29 o                         
  -6  -6   4        774.08       1010.52       123.30 o                         
  -5  -6   4        133.10        161.36        52.26 o                         
  -4  -6   4        393.18        507.08        52.04 o                         
  -3  -6   4       8140.96       7745.24       201.64 o                         
  -2  -6   4       1845.32       1791.78        82.12 o                         
  -1  -6   4       2325.92       2177.16        53.55 o                         
   0  -6   4       1600.84       1408.10        55.89 o                         
   1  -6   4         98.89        208.85        25.70 o                         
   2  -6   4        624.76        791.37        41.46 o                         
   3  -6   4       4600.93       4318.44        77.66 o                         
   4  -6   4       1554.59       1665.87        56.52 o                         
   5  -6   4        565.57        482.14        46.92 o                         
   6  -6   4       3162.94       3024.59        87.75 o                         
   7  -6   4        477.48        518.23        57.61 o                         
   8  -6   4       1147.38       1045.47       111.87 o                         
   9  -6   4         46.94        101.35       105.62 o                         
  -9  -5   4          1.20        -24.76        97.61 o                         
  -8  -5   4         46.53         -4.63        87.81 o                         
  -7  -5   4       1063.87       1218.90       107.48 o                         
  -6  -5   4        388.34        520.66        61.12 o                         
  -5  -5   4        734.36        864.66        61.30 o                         
  -4  -5   4          3.05        -17.17        57.48 o                         
  -3  -5   4       2963.79       2829.75       111.78 o                         
  -2  -5   4        261.96        272.47        25.11 o                         
  -1  -5   4       5071.94       4305.20        71.38 o                         
   0  -5   4       6427.04       5860.66        87.24 o                         
   1  -5   4       1222.08       1213.57        39.04 o                         
   2  -5   4        925.32        778.06        36.08 o                         
   3  -5   4         39.45         60.75        24.16 o                         
   4  -5   4       5691.24       5558.72        90.16 o                         
   5  -5   4       1299.75       1398.29        60.62 o                         
   6  -5   4        105.78        121.05        62.16 o                         
   7  -5   4        246.55        367.26        52.70 o                         
   8  -5   4        945.26        777.77        72.18 o                         
   9  -5   4         88.20          6.98       100.40 o                         
  -9  -4   4         55.06       -121.72       121.72 o                         
  -8  -4   4         68.84         87.06        87.10 o                         
  -7  -4   4        470.91        689.82        83.81 o                         
  -6  -4   4        121.96        138.00        52.35 o                         
  -5  -4   4       1242.52       1227.58        70.50 o                         
  -4  -4   4        130.32         77.39        31.61 o                         
  -3  -4   4        783.01        754.49        43.14 o                         
  -2  -4   4          1.16         25.98        19.65 o                         
  -1  -4   4        550.03        518.99        29.43 o                         
   0  -4   4       1029.45        907.70        32.21 o                         
   1  -4   4      16139.92      15747.15       229.15 o                         
   2  -4   4       3371.35       3584.37        60.69 o                         
   3  -4   4          2.00         65.96        21.29 o                         
   4  -4   4       4235.44       3917.95        68.88 o                         
   5  -4   4        810.07        700.47        48.45 o                         
   6  -4   4         58.65         66.02        39.84 o                         
   7  -4   4        469.56        517.03        52.32 o                         
   8  -4   4        802.21        794.38       112.28 o                         
   9  -4   4         29.15         32.91        65.93 o                         
  -9  -3   4         37.79       -154.29       157.61 o                         
  -8  -3   4        111.24        156.41        81.75 o                         
  -7  -3   4         42.86         48.26        70.68 o                         
  -6  -3   4       1053.15       1283.44        65.52 o                         
  -5  -3   4       1353.57       1315.06        59.08 o                         
  -4  -3   4         80.95        119.86        31.69 o                         
  -3  -3   4        574.06        925.61        68.08 o                         
  -2  -3   4      10935.32      10385.61       139.12 o                         
  -1  -3   4          4.71         40.92        15.43 o                         
   0  -3   4       1646.06       1557.83        34.06 o                         
   1  -3   4       6663.88       7008.16        94.35 o                         
   2  -3   4       1611.69       1649.35        36.83 o                         
   3  -3   4      19224.36      20756.26       255.76 o                         
   4  -3   4       2121.00       2130.23        47.24 o                         
   5  -3   4       4556.55       4240.96        97.62 o                         
   6  -3   4         12.84        -28.45        36.82 o                         
   7  -3   4        873.44       1031.55        72.89 o                         
   8  -3   4        491.71        703.22        63.14 o                         
   9  -3   4       1481.09       1729.91       115.52 o                         
  10  -3   4         30.44        175.84       124.62 o                         
 -10  -2   4         35.14       -163.17       163.17 o                         
  -9  -2   4         92.27        140.11        98.47 o                         
  -8  -2   4          5.68         71.52       103.92 o                         
  -7  -2   4         10.35         40.45        88.57 o                         
  -6  -2   4       2426.71       2314.44        80.23 o                         
  -5  -2   4       3547.86       3500.27       123.33 o                         
  -4  -2   4       7417.28       6779.38       104.33 o                         
  -3  -2   4       1747.03       1787.38        67.92 o                         
  -2  -2   4       6325.49       6535.91        98.54 o                         
  -1  -2   4       3843.79       3615.84        64.47 o                         
   0  -2   4         17.90         92.77        12.08 o                         
   1  -2   4       3939.83       3987.84        68.53 o                         
   2  -2   4       1033.42       1079.81        33.74 o                         
   3  -2   4       1441.65       1613.01        37.42 o                         
   4  -2   4         23.20         22.05        17.25 o                         
   5  -2   4       2632.57       2594.50        66.81 o                         
   6  -2   4        682.06        726.32        52.04 o                         
   7  -2   4        394.13        359.87        48.72 o                         
   8  -2   4         81.63         93.56        56.03 o                         
   9  -2   4        634.13        808.43        77.17 o                         
  10  -2   4        444.48        573.58        92.80 o                         
 -10  -1   4         31.40        -57.48       165.96 o                         
  -9  -1   4         15.87        -33.80        70.98 o                         
  -8  -1   4        188.76        218.55        79.67 o                         
  -7  -1   4         58.10         15.53        52.62 o                         
  -6  -1   4        285.91        271.77        45.51 o                         
  -5  -1   4        607.98        574.45        39.21 o                         
  -4  -1   4       5873.21       5756.51        90.62 o                         
  -3  -1   4       4070.29       4047.38        69.50 o                         
  -2  -1   4       3536.59       3597.44        57.55 o                         
  -1  -1   4        524.52        672.39        22.65 o                         
   0  -1   4      11882.50      12764.92       190.08 o                         
   1  -1   4        102.71        191.09        17.02 o                         
   2  -1   4      11490.40      11968.46       148.88 o                         
   3  -1   4      12865.58      12872.11       161.26 o                         
   4  -1   4        614.56        694.02        39.35 o                         
   5  -1   4        123.88        199.14        30.61 o                         
   6  -1   4        617.30        626.48        53.39 o                         
   7  -1   4       3566.62       3245.55       138.14 o                         
   8  -1   4          3.51         57.35        52.59 o                         
   9  -1   4        890.94        655.07        72.67 o                         
  10  -1   4          0.10         58.62        76.73 o                         
 -10   0   4        262.16        100.93       115.68 o                         
  -9   0   4        114.01         37.81       102.15 o                         
  -8   0   4          1.46          7.81        59.44 o                         
  -7   0   4        205.69        133.86        55.73 o                         
  -6   0   4       1295.60       1145.10        54.88 o                         
  -5   0   4       1421.14       1373.88        51.32 o                         
  -4   0   4       3608.77       3334.78        62.35 o                         
  -3   0   4        636.78        890.82        41.38 o                         
  -2   0   4       1874.88       2197.82        79.97 o                         
  -1   0   4      19545.64      20686.77       249.86 o                         
   0   0   4       2760.16       2943.54        51.25 o                         
   1   0   4        523.14        650.74        24.49 o                         
   2   0   4       6324.30       7075.64        92.14 o                         
   3   0   4       2864.29       3015.80        50.42 o                         
   4   0   4      24069.06      23413.57       334.73 o                         
   5   0   4        508.06        520.41        44.23 o                         
   6   0   4       2424.29       2365.71        73.12 o                         
   7   0   4        410.24        529.70        96.15 o                         
   8   0   4       1119.97       1097.93        77.78 o                         
   9   0   4         77.09         92.28        62.38 o                         
  10   0   4       1049.75       1092.29        95.78 o                         
 -10   1   4         36.73         45.93       115.59 o                         
  -9   1   4         81.22        114.88        99.94 o                         
  -8   1   4        373.49        338.18        88.09 o                         
  -7   1   4        120.84        120.11        51.36 o                         
  -6   1   4        102.32        161.30        49.54 o                         
  -5   1   4       1680.39       1723.80        50.99 o                         
  -4   1   4        579.05        547.99        42.71 o                         
  -3   1   4      14192.25      13646.37       172.06 o                         
  -2   1   4       3935.08       4398.60        62.64 o                         
  -1   1   4       3436.67       3743.13        52.56 o                         
   0   1   4       5235.22       5683.78        73.92 o                         
   1   1   4        160.05        298.34        15.49 o                         
   2   1   4       6352.17       6620.84        87.88 o                         
   3   1   4      13925.05      14176.79       177.24 o                         
   4   1   4        140.49        184.73        50.04 o                         
   5   1   4       2636.32       2402.04        66.42 o                         
   6   1   4         42.42        142.65        37.50 o                         
   7   1   4        572.18        498.84        50.15 o                         
   8   1   4         95.97        102.36        52.61 o                         
   9   1   4        320.97        365.93        73.89 o                         
  10   1   4        106.25        231.62       107.66 o                         
 -10   2   4        455.78        512.74       125.04 o                         
  -9   2   4         51.81        -58.01       115.81 o                         
  -8   2   4         46.69         72.80        86.82 o                         
  -7   2   4        165.23        237.59        73.16 o                         
  -6   2   4         52.94        134.75        33.09 o                         
  -5   2   4        359.77        363.57        29.64 o                         
  -4   2   4       4817.93       4356.29        84.51 o                         
  -3   2   4       6676.41       6525.61       108.58 o                         
  -2   2   4      14070.16      14500.89       212.56 o                         
  -1   2   4       1073.97       1033.99        22.04 o                         
   0   2   4        443.55        530.22        43.26 o                         
   1   2   4       6095.43       6384.23        83.77 o                         
   2   2   4         68.20        207.00        24.94 o                         
   3   2   4        833.04        913.78        31.96 o                         
   4   2   4       6299.96       5680.98        83.35 o                         
   5   2   4        146.26        148.28        30.94 o                         
   6   2   4       1267.30       1252.13        61.03 o                         
   7   2   4         19.11         -7.70        43.11 o                         
   8   2   4        105.09         48.00        68.40 o                         
   9   2   4         12.86        -47.27        61.52 o                         
  10   2   4        698.44        617.86       132.12 o                         
  -9   3   4        337.81        248.56       103.90 o                         
  -8   3   4        140.47        107.15       119.79 o                         
  -7   3   4         57.29        100.78        69.46 o                         
  -6   3   4         12.20         75.02        47.49 o                         
  -5   3   4       1079.20        953.98        43.22 o                         
  -4   3   4        708.45        625.91        33.01 o                         
  -3   3   4       5121.53       5947.74       102.01 o                         
  -2   3   4       1006.27       1039.15        48.19 o                         
  -1   3   4       1942.79       2153.15       109.77 o                         
   0   3   4        901.47        985.84        23.86 o                         
   1   3   4        140.67        260.17        17.40 o                         
   2   3   4        525.72        486.26        29.65 o                         
   3   3   4      11964.54      10148.09       132.96 o                         
   4   3   4         32.11         76.71        18.75 o                         
   5   3   4      11566.61      10869.11       148.36 o                         
   6   3   4         53.55         24.13        52.09 o                         
   7   3   4          3.62        -25.28        52.09 o                         
   8   3   4        405.34        385.56        58.31 o                         
   9   3   4        419.74        441.78       193.00 o                         
  10   3   4        271.90        366.46       175.11 o                         
  -9   4   4        159.47        358.08       106.39 o                         
  -8   4   4        468.91        275.95        89.48 o                         
  -7   4   4         48.50        113.99        69.88 o                         
  -6   4   4        414.87        498.12        76.89 o                         
  -5   4   4        529.21        500.54        41.58 o                         
  -4   4   4        865.92        887.39        55.75 o                         
  -3   4   4        481.95        565.45        38.02 o                         
  -2   4   4       3797.49       4371.49        80.75 o                         
  -1   4   4       1416.35       1350.95        44.91 o                         
   0   4   4        159.71        201.05        15.56 o                         
   1   4   4       7751.80       7184.26        96.81 o                         
   2   4   4         93.61        170.54        17.53 o                         
   3   4   4        525.08        581.27        30.21 o                         
   4   4   4      14485.66      13293.06       179.02 o                         
   5   4   4        453.46        503.32        36.61 o                         
   6   4   4       1781.22       1660.26        68.97 o                         
   7   4   4        651.07        599.23        75.94 o                         
   8   4   4         33.36        -83.71        83.71 o                         
   9   4   4         50.84        -13.44        90.68 o                         
  10   4   4        273.40        286.76       106.43 o                         
  -9   5   4        622.91        501.61       110.43 o                         
  -8   5   4        117.93        -26.55        87.65 o                         
  -7   5   4        718.62        415.48        78.48 o                         
  -6   5   4        201.16        160.52        62.98 o                         
  -5   5   4       1066.90       1120.15        73.31 o                         
  -4   5   4        650.03        775.32        51.67 o                         
  -3   5   4       8306.60       7792.76       131.50 o                         
  -2   5   4        831.68        793.35        43.17 o                         
  -1   5   4       7683.52       7544.18       122.03 o                         
   0   5   4       1844.47       1685.92        45.04 o                         
   1   5   4       4252.06       3978.00        63.62 o                         
   2   5   4       1062.77       1110.66        41.09 o                         
   3   5   4         73.73        188.47        21.32 o                         
   4   5   4        950.11        899.67        39.63 o                         
   5   5   4        164.00        356.45        40.72 o                         
   6   5   4        247.06        161.99        63.44 o                         
   7   5   4        154.30        298.55        81.78 o                         
   8   5   4         45.91         46.10        80.83 o                         
   9   5   4          0.97         88.92       176.93 o                         
  10   5   4         11.86         -0.61       103.47 o                         
  -9   6   4        152.12        158.04       116.39 o                         
  -8   6   4         74.34        152.15        89.49 o                         
  -7   6   4        672.21        765.86        88.89 o                         
  -6   6   4        142.26         94.46        67.71 o                         
  -5   6   4        194.72        142.16        44.37 o                         
  -4   6   4        596.49        529.12        48.58 o                         
  -3   6   4       1658.21       1864.00        62.70 o                         
  -2   6   4       1781.73       2228.58       145.43 o                         
  -1   6   4       8295.23       8006.65       107.99 o                         
   0   6   4        930.40        735.71        34.35 o                         
   1   6   4       4710.02       4304.68        69.98 o                         
   2   6   4        195.03        193.02        31.30 o                         
   3   6   4         18.65         63.23        21.45 o                         
   4   6   4       3129.81       2953.92        78.01 o                         
   5   6   4         99.35        120.12        52.01 o                         
   6   6   4        329.03        497.11        73.13 o                         
   7   6   4        285.86        348.22       210.50 o                         
   8   6   4          2.42         26.98        85.50 o                         
   9   6   4        372.80        344.70       103.16 o                         
  -8   7   4        286.17        512.78       115.54 o                         
  -7   7   4        183.91        105.30        82.70 o                         
  -6   7   4         21.76         82.09        71.24 o                         
  -5   7   4       1511.85       1621.08        76.05 o                         
  -4   7   4       2625.21       2819.82        82.73 o                         
  -3   7   4          2.30        448.44        42.48 o                         
  -2   7   4       1278.76       1190.90        56.42 o                         
  -1   7   4       1126.58       1219.73        51.91 o                         
   0   7   4         79.40        207.38        26.25 o                         
   1   7   4       1034.49       1043.64        56.93 o                         
   2   7   4       1654.68       1568.11        58.51 o                         
   3   7   4       3092.84       2956.79       120.24 o                         
   4   7   4        174.12        229.06        72.19 o                         
   5   7   4       6368.81       6085.87       126.00 o                         
   6   7   4        795.07        825.98       106.04 o                         
   7   7   4        725.04       1093.88       111.60 o                         
   8   7   4         46.70        137.32        92.15 o                         
   9   7   4         61.24         -3.40        99.92 o                         
  -8   8   4        627.28        450.43       107.41 o                         
  -7   8   4         85.20         11.36        86.71 o                         
  -6   8   4        772.66        811.37        90.14 o                         
  -5   8   4         11.49         -7.35        52.97 o                         
  -4   8   4       1751.90       2033.70        80.23 o                         
  -3   8   4         28.66         63.96        43.34 o                         
  -2   8   4       1687.79       1538.81        66.43 o                         
  -1   8   4          8.81        -11.33        33.58 o                         
   0   8   4        492.95        526.16        35.81 o                         
   1   8   4          2.11        190.67        33.93 o                         
   2   8   4        557.87        389.05        41.69 o                         
   3   8   4       1180.45       1075.08        65.08 o                         
   4   8   4         63.90        102.68        52.74 o                         
   5   8   4         14.44         30.26        50.66 o                         
   6   8   4         58.73        116.98        75.33 o                         
   7   8   4        649.04        741.01        98.41 o                         
   8   8   4         31.18        -36.61       158.96 o                         
  -7   9   4        104.22        189.49        94.11 o                         
  -6   9   4        522.11        449.23        90.34 o                         
  -5   9   4        262.10        341.04        64.62 o                         
  -4   9   4        408.62        440.71        58.86 o                         
  -3   9   4         60.46        120.23        48.19 o                         
  -2   9   4       1169.12       1339.03        84.71 o                         
  -1   9   4       2345.15       2167.18       114.11 o                         
   0   9   4       6411.30       6340.14       152.31 o                         
   1   9   4        228.25        148.19        38.65 o                         
   2   9   4        924.84        921.46        63.20 o                         
   3   9   4          3.73        -17.76        46.80 o                         
   4   9   4        989.50        902.88        73.31 o                         
   5   9   4         25.62         45.95        58.17 o                         
   6   9   4         40.44         30.90        81.17 o                         
   7   9   4         26.60        -91.66        92.87 o                         
   8   9   4         11.80        -20.32       101.20 o                         
  -6  10   4          0.64        137.72        93.69 o                         
  -5  10   4         20.74         28.98        68.91 o                         
  -4  10   4       1005.90        962.04        79.56 o                         
  -3  10   4        375.67        505.10        67.52 o                         
  -2  10   4         62.02        232.73        67.56 o                         
  -1  10   4         31.84        -16.57        56.98 o                         
   0  10   4        769.16        634.98       102.76 o                         
   1  10   4        226.23        368.77        65.24 o                         
   2  10   4       1941.92       2014.73       100.92 o                         
   3  10   4         89.27        101.55        57.17 o                         
   4  10   4       1878.52       2083.41       128.18 o                         
   5  10   4         57.48         74.30        64.06 o                         
   6  10   4        438.85        601.41        99.03 o                         
   7  10   4        227.58        495.66       109.72 o                         
  -5  11   4        335.58        451.50        99.54 o                         
  -4  11   4        430.60        519.44       228.73 o                         
  -3  11   4        526.12        681.42        88.46 o                         
  -2  11   4       1482.40       1373.51       121.72 o                         
  -1  11   4         44.83          0.21        68.02 o                         
   0  11   4        703.83        748.21       223.01 o                         
   1  11   4        119.20         42.67        70.58 o                         
   2  11   4         99.18         99.30        74.57 o                         
   3  11   4         14.70         27.66        92.55 o                         
   4  11   4        156.51        262.56        68.68 o                         
   5  11   4         93.25         52.40        89.12 o                         
   6  11   4         13.38        -87.00       248.86 o                         
  -4  12   4        741.89        657.66        99.74 o                         
  -3  12   4        841.32        915.20       142.93 o                         
  -2  12   4         40.68         67.30        82.28 o                         
  -1  12   4        577.24        506.21       104.69 o                         
   0  12   4         35.96        -79.46        79.46 o                         
   1  12   4       1052.95       1025.99       104.07 o                         
   2  12   4         71.91        191.24        86.85 o                         
   3  12   4          3.21        124.59       148.46 o                         
   4  12   4         51.32        140.70        94.17 o                         
   5  12   4        241.82        259.61        80.76 o                         
  -2  13   4          3.70         12.12        92.34 o                         
  -1  13   4         18.07         39.55        92.66 o                         
   0  13   4        335.90        320.13        97.87 o                         
   1  13   4        460.46        491.51       139.11 o                         
   2  13   4        226.89        162.55        98.19 o                         
   3  13   4        598.38        828.68       110.29 o                         
  -1 -12   5         50.93         82.78        91.11 o                         
   0 -12   5        483.88        454.92       205.63 o                         
   1 -12   5         75.25        183.80       127.56 o                         
  -4 -11   5         16.56        -81.18        97.47 o                         
  -3 -11   5        587.56        772.04       101.41 o                         
  -2 -11   5        335.80        523.35       159.04 o                         
  -1 -11   5        220.85        116.35       115.47 o                         
   0 -11   5        464.88        410.57        81.94 o                         
   1 -11   5         83.40         46.99       170.78 o                         
   2 -11   5         48.54        112.19       112.30 o                         
   3 -11   5        497.78        465.57       160.32 o                         
  -5 -10   5         97.08        139.75        95.15 o                         
  -4 -10   5         39.62        -47.47        86.55 o                         
  -3 -10   5        249.56        423.38        87.34 o                         
  -2 -10   5        633.17        692.43       100.17 o                         
  -1 -10   5          4.99         50.12       134.55 o                         
   0 -10   5         76.52         89.87        66.45 o                         
   1 -10   5          2.15        -39.26        68.65 o                         
   2 -10   5       1153.25       1205.36        79.06 o                         
   3 -10   5         35.26         43.47        65.33 o                         
  -6  -9   5         11.18       -138.05       150.04 o                         
  -5  -9   5        101.38        171.60        87.73 o                         
  -4  -9   5        120.70         79.89        77.15 o                         
  -3  -9   5        948.25        991.45       113.03 o                         
  -2  -9   5         39.54        138.57        71.35 o                         
  -1  -9   5       4124.90       4108.55       127.37 o                         
   0  -9   5         15.47        -26.89        56.42 o                         
   1  -9   5          8.44        -33.60        55.44 o                         
   2  -9   5          3.99        -27.34        55.98 o                         
   3  -9   5       1142.39       1019.33        82.24 o                         
   4  -9   5        432.41        602.64        72.46 o                         
   5  -9   5       1654.25       1884.77       217.88 o                         
   6  -9   5        523.74        580.77       173.06 o                         
  -7  -8   5        103.03         14.98        95.08 o                         
  -6  -8   5          1.04          0.90       105.61 o                         
  -5  -8   5        252.06        287.05        67.07 o                         
  -4  -8   5          1.71         59.44        55.67 o                         
  -3  -8   5        247.05        345.65        54.25 o                         
  -2  -8   5       2819.29       2773.28        86.50 o                         
  -1  -8   5        147.04        200.53        44.32 o                         
   0  -8   5       2699.56       2368.26        82.20 o                         
   1  -8   5        163.12        235.58        41.38 o                         
   2  -8   5        719.21        837.00        46.81 o                         
   3  -8   5         69.05         42.78        38.25 o                         
   4  -8   5       3967.85       3952.26        90.05 o                         
   5  -8   5        381.60        498.82        57.64 o                         
   6  -8   5       1102.10       1127.34       103.34 o                         
   7  -8   5        739.46        457.31       178.86 o                         
  -8  -7   5        108.83        -66.94       121.49 o                         
  -7  -7   5        919.22       1156.12       124.93 o                         
  -6  -7   5         20.05        -62.71        63.67 o                         
  -5  -7   5          4.15         27.92        57.55 o                         
  -4  -7   5          0.38         28.20        50.68 o                         
  -3  -7   5        689.10        679.80        95.13 o                         
  -2  -7   5        297.07        303.08        43.31 o                         
  -1  -7   5       2152.49       1760.60        66.81 o                         
   0  -7   5          1.07         -9.78        33.71 o                         
   1  -7   5       3627.00       3418.18        70.87 o                         
   2  -7   5        311.80        321.88        35.02 o                         
   3  -7   5        952.79        885.37        51.53 o                         
   4  -7   5          8.67        -14.30        44.15 o                         
   5  -7   5       1807.58       1887.53        77.15 o                         
   6  -7   5        828.25        834.73        67.58 o                         
   7  -7   5        916.48        830.43       130.15 o                         
   8  -7   5         96.51         37.23        93.83 o                         
  -8  -6   5        269.49        102.40        97.14 o                         
  -7  -6   5        137.23        167.32        71.14 o                         
  -6  -6   5        106.06        162.90        61.64 o                         
  -5  -6   5        281.33        192.77        54.59 o                         
  -4  -6   5        136.71        129.63        46.90 o                         
  -3  -6   5       1091.60       1004.25        63.15 o                         
  -2  -6   5       3558.45       3170.32        80.95 o                         
  -1  -6   5        919.61        832.59        75.85 o                         
   0  -6   5       4563.79       4258.82        76.12 o                         
   1  -6   5       1273.91       1152.48        46.11 o                         
   2  -6   5        137.05        145.17        27.98 o                         
   3  -6   5       2153.23       2390.84        70.05 o                         
   4  -6   5        538.73        551.02        39.54 o                         
   5  -6   5       2824.47       2751.16        80.91 o                         
   6  -6   5        555.81        764.53        59.32 o                         
   7  -6   5          0.06         42.15        54.76 o                         
   8  -6   5          3.00         85.01        88.83 o                         
  -9  -5   5         23.47        179.01       133.89 o                         
  -8  -5   5         24.72        136.39        91.98 o                         
  -7  -5   5        546.95        756.18       113.39 o                         
  -6  -5   5         45.66         71.01        57.05 o                         
  -5  -5   5         84.43         76.14        49.60 o                         
  -4  -5   5       1074.60       1012.51        67.80 o                         
  -3  -5   5         80.93        101.04        39.85 o                         
  -2  -5   5       2630.32       2639.87        59.76 o                         
  -1  -5   5      16180.89      15157.34       196.94 o                         
   0  -5   5       1427.82       1604.46        45.29 o                         
   1  -5   5       5916.58       5585.27        85.99 o                         
   2  -5   5        798.54        830.52        38.22 o                         
   3  -5   5       2125.04       2215.21        54.39 o                         
   4  -5   5        943.32       1025.32        47.31 o                         
   5  -5   5       5405.66       5124.49       173.50 o                         
   6  -5   5        200.70        243.91        46.61 o                         
   7  -5   5        301.32        384.47        75.63 o                         
   8  -5   5        138.81        161.05        86.93 o                         
   9  -5   5         21.01        131.99       102.48 o                         
  -9  -4   5          0.05        -96.04       100.40 o                         
  -8  -4   5        958.12       1027.27       107.53 o                         
  -7  -4   5        228.50        208.08        78.92 o                         
  -6  -4   5       1338.41       1806.88        86.48 o                         
  -5  -4   5        165.46        261.65        48.35 o                         
  -4  -4   5          2.04          5.91        32.60 o                         
  -3  -4   5       1591.42       1499.52        52.43 o                         
  -2  -4   5        534.92        629.03        34.07 o                         
  -1  -4   5        299.03        322.73        23.68 o                         
   0  -4   5        310.06        321.48        21.75 o                         
   1  -4   5       2836.69       2949.86        53.59 o                         
   2  -4   5       2008.09       1950.87        46.20 o                         
   3  -4   5         38.29         36.71        21.94 o                         
   4  -4   5         11.36         91.20        40.65 o                         
   5  -4   5          1.76         -6.92        34.06 o                         
   6  -4   5       1731.60       1592.64        68.83 o                         
   7  -4   5       3757.81       3593.35        97.46 o                         
   8  -4   5        354.18        340.39        61.35 o                         
   9  -4   5        205.80        350.79        71.71 o                         
  -9  -3   5          0.24        -62.02        90.88 o                         
  -8  -3   5        132.38         86.17        82.24 o                         
  -7  -3   5        821.74        849.10        82.88 o                         
  -6  -3   5       1391.48       1379.11        77.55 o                         
  -5  -3   5        237.61        317.06        39.94 o                         
  -4  -3   5       3164.08       3206.81        94.44 o                         
  -3  -3   5        264.73        224.12        27.59 o                         
  -2  -3   5        660.80        797.56        37.39 o                         
  -1  -3   5       3444.47       3215.27        56.63 o                         
   0  -3   5       1619.96       1327.77        34.62 o                         
   1  -3   5         95.94        101.22        20.87 o                         
   2  -3   5         71.86         48.51        19.48 o                         
   3  -3   5        122.83        119.60        20.43 o                         
   4  -3   5       9845.07      10097.32       135.95 o                         
   5  -3   5        144.85         78.42        35.56 o                         
   6  -3   5        477.84        535.36        50.76 o                         
   7  -3   5       1343.65       1134.73        73.83 o                         
   8  -3   5        262.33        174.27        59.06 o                         
   9  -3   5        456.13        417.79       107.74 o                         
  -9  -2   5         58.28        -87.09        87.09 o                         
  -8  -2   5          5.89         34.00       138.06 o                         
  -7  -2   5         39.07        118.15        56.93 o                         
  -6  -2   5        476.16        512.39        54.01 o                         
  -5  -2   5        658.58        606.74        43.84 o                         
  -4  -2   5          5.53         19.54        28.30 o                         
  -3  -2   5       1247.02       1266.79        49.83 o                         
  -2  -2   5        651.91        638.77        31.53 o                         
  -1  -2   5       1333.25       1490.67        36.56 o                         
   0  -2   5      31892.80      32047.10       445.47 o                         
   1  -2   5      12296.75      13244.44       193.37 o                         
   2  -2   5       9593.61      10698.99       137.18 o                         
   3  -2   5        171.91        228.06        21.83 o                         
   4  -2   5       5896.90       6007.71        87.62 o                         
   5  -2   5       7920.10       7490.23       128.08 o                         
   6  -2   5        637.28        615.97        45.63 o                         
   7  -2   5        239.63        259.57        49.11 o                         
   8  -2   5         27.40         18.33        55.26 o                         
   9  -2   5         27.96        -63.03        63.03 o                         
  10  -2   5         79.11        122.52       100.00 o                         
  -9  -1   5          1.87       -139.84       139.84 o                         
  -8  -1   5        132.70         15.78        62.93 o                         
  -7  -1   5       1544.03       1768.60        84.42 o                         
  -6  -1   5        409.20        518.43        44.34 o                         
  -5  -1   5       1462.43       1540.72        56.42 o                         
  -4  -1   5        151.55        211.86        27.99 o                         
  -3  -1   5       2411.01       2313.48        75.09 o                         
  -2  -1   5      13983.24      13953.38       177.01 o                         
  -1  -1   5       4980.73       5210.77        72.96 o                         
   0  -1   5        199.90        257.94        23.97 o                         
   1  -1   5       2925.68       3390.74        61.77 o                         
   2  -1   5      11055.04      12261.97       153.87 o                         
   3  -1   5       2956.07       2930.04        49.90 o                         
   4  -1   5         26.81        102.01        17.31 o                         
   5  -1   5       2343.73       2252.48        66.26 o                         
   6  -1   5         28.19         52.29        45.80 o                         
   7  -1   5        799.87        884.88        63.02 o                         
   8  -1   5       2036.77       2051.63        87.75 o                         
   9  -1   5        269.94        216.82        67.32 o                         
  10  -1   5          8.15        -55.91        73.23 o                         
  -9   0   5          3.73        -99.48        99.48 o                         
  -8   0   5         64.75         62.25        86.13 o                         
  -7   0   5          8.55         23.89        51.80 o                         
  -6   0   5       1968.56       2114.36        65.49 o                         
  -5   0   5       5617.58       5454.09        91.36 o                         
  -4   0   5       1053.56       1236.72        44.31 o                         
  -3   0   5       3162.17       3211.49        56.54 o                         
  -2   0   5         30.47        112.96        14.79 o                         
  -1   0   5       2770.70       3310.82        50.39 o                         
   0   0   5       1876.53       2411.84        47.74 o                         
   1   0   5       2091.22       2263.15        59.90 o                         
   2   0   5        310.34        393.28        23.13 o                         
   3   0   5         22.64         50.80        14.63 o                         
   4   0   5       1430.56       1432.95        35.67 o                         
   5   0   5       3991.37       3836.63        83.08 o                         
   6   0   5         14.78         27.03        36.03 o                         
   7   0   5         13.16        -16.02        44.71 o                         
   8   0   5        606.37        503.39        59.84 o                         
   9   0   5        498.06        630.10        71.05 o                         
  10   0   5        598.86        553.47       151.85 o                         
  -9   1   5         23.91        -93.74        99.72 o                         
  -8   1   5         20.33        -46.37        92.13 o                         
  -7   1   5        137.31        360.20       132.50 o                         
  -6   1   5        737.38        694.74        80.30 o                         
  -5   1   5       1815.98       1555.47        51.37 o                         
  -4   1   5       5841.04       5761.05        88.07 o                         
  -3   1   5        726.88        631.99        28.35 o                         
  -2   1   5       1852.88       2058.61        72.98 o                         
  -1   1   5       4931.43       5622.47        75.83 o                         
   0   1   5       1504.47       1878.49        32.78 o                         
   1   1   5       6263.12       6118.94        82.07 o                         
   2   1   5       6466.20       6245.39        85.30 o                         
   3   1   5       8948.44       8167.71       136.15 o                         
   4   1   5       8707.75       8599.81       116.74 o                         
   5   1   5       2147.44       2042.81        63.94 o                         
   6   1   5       3967.98       3796.59       130.42 o                         
   7   1   5          5.60        -33.87        43.89 o                         
   8   1   5         21.67         32.86        52.47 o                         
   9   1   5        374.48        224.48        67.03 o                         
  10   1   5          1.26        -72.84        72.84 o                         
  -9   2   5          1.03        -98.46        98.46 o                         
  -8   2   5         17.93         61.68        86.73 o                         
  -7   2   5        516.73        439.34       116.32 o                         
  -6   2   5        137.05        164.91        44.34 o                         
  -5   2   5         26.69         73.84        27.57 o                         
  -4   2   5       2596.99       2277.65        49.31 o                         
  -3   2   5       2030.80       2068.05        53.86 o                         
  -2   2   5       8943.60       9306.03       152.42 o                         
  -1   2   5       8048.23       8089.34       104.20 o                         
   0   2   5       2856.85       3158.87        47.59 o                         
   1   2   5       3798.44       3876.40        56.95 o                         
   2   2   5       2819.55       2567.74        44.52 o                         
   3   2   5      13446.26      13072.17       240.33 o                         
   4   2   5       8362.44       7744.15       126.62 o                         
   5   2   5        548.03        436.40        36.48 o                         
   6   2   5        316.55        468.45        84.78 o                         
   7   2   5          4.89        -39.50        42.73 o                         
   8   2   5        243.53        217.57        56.20 o                         
   9   2   5        209.65        300.75        66.59 o                         
  10   2   5        445.99        353.89       103.13 o                         
  -9   3   5        240.55         88.82       121.96 o                         
  -8   3   5         35.63        -32.00       111.87 o                         
  -7   3   5        285.86        144.57       107.16 o                         
  -6   3   5         52.83         67.62        43.20 o                         
  -5   3   5        496.83        557.76        47.36 o                         
  -4   3   5       4483.82       4088.20        84.86 o                         
  -3   3   5        625.01        681.22        40.92 o                         
  -2   3   5        641.81        666.32        45.05 o                         
  -1   3   5       3282.62       3944.28        72.23 o                         
   0   3   5        558.42        588.79        22.10 o                         
   1   3   5      11510.93      10956.92       139.22 o                         
   2   3   5        863.96        936.42        30.19 o                         
   3   3   5       2181.93       2140.44        43.62 o                         
   4   3   5        384.87        436.44        26.40 o                         
   5   3   5       2660.59       2476.18        70.24 o                         
   6   3   5          4.78        -33.12        36.19 o                         
   7   3   5         18.34        -44.88        44.88 o                         
   8   3   5        616.85        532.83        60.72 o                         
   9   3   5        255.92        229.64        90.51 o                         
  10   3   5         65.43         23.31        99.06 o                         
  -9   4   5        336.56        417.51       106.85 o                         
  -8   4   5         81.83        183.60       115.58 o                         
  -7   4   5         35.16        -34.56        71.72 o                         
  -6   4   5        401.12        480.42        50.50 o                         
  -5   4   5       1815.25       1560.95        64.60 o                         
  -4   4   5        636.41        598.43        65.39 o                         
  -3   4   5       9233.58       8617.24       141.26 o                         
  -2   4   5       3366.88       3387.13        69.79 o                         
  -1   4   5       3028.50       3358.33        66.26 o                         
   0   4   5          6.64        135.15        15.34 o                         
   1   4   5         57.01        136.40        19.00 o                         
   2   4   5        179.53        218.56        18.82 o                         
   3   4   5         19.39        280.13        30.30 o                         
   4   4   5       5426.00       5019.81        80.28 o                         
   5   4   5       2848.94       2788.11        59.90 o                         
   6   4   5        376.69        331.80        47.52 o                         
   7   4   5        390.00        570.32        99.83 o                         
   8   4   5         76.49         26.87        78.09 o                         
   9   4   5         15.61         64.77       129.72 o                         
  10   4   5        466.05        415.44       111.61 o                         
  -9   5   5         53.12         75.37       104.22 o                         
  -8   5   5         53.03         39.23       111.53 o                         
  -7   5   5         17.64        240.68        78.41 o                         
  -6   5   5        352.78        268.04        49.80 o                         
  -5   5   5        180.68        211.72        41.90 o                         
  -4   5   5        150.03        177.33        39.63 o                         
  -3   5   5       6325.01       6287.00       113.53 o                         
  -2   5   5          5.52        250.68        30.68 o                         
  -1   5   5      16353.61      15576.81       231.68 o                         
   0   5   5         75.71         52.74        29.27 o                         
   1   5   5       4981.28       4839.71        74.46 o                         
   2   5   5       1769.74       1611.56        42.59 o                         
   3   5   5       5835.16       5368.32        83.67 o                         
   4   5   5         76.53        188.71        25.18 o                         
   5   5   5       7105.33       7075.54       109.50 o                         
   6   5   5        522.72        377.53        68.40 o                         
   7   5   5        286.03        236.85        75.60 o                         
   8   5   5         14.83          5.24        80.84 o                         
   9   5   5         47.71        -87.24        92.46 o                         
  -8   6   5        931.93        954.45       179.67 o                         
  -7   6   5        124.39        -14.04        78.55 o                         
  -6   6   5        228.59        174.90        83.29 o                         
  -5   6   5        229.35        249.08        47.72 o                         
  -4   6   5          1.30         51.75        38.51 o                         
  -3   6   5         88.20        166.95        35.88 o                         
  -2   6   5       2439.82       3028.00       113.76 o                         
  -1   6   5         39.89         46.74        27.48 o                         
   0   6   5       1470.50       1592.36        46.09 o                         
   1   6   5         25.58         99.11        22.04 o                         
   2   6   5        844.85        843.16        49.94 o                         
   3   6   5       1293.20       1158.14        43.06 o                         
   4   6   5       3896.98       3645.12        85.64 o                         
   5   6   5        915.21        871.76        65.36 o                         
   6   6   5       1135.61       1432.38       101.13 o                         
   7   6   5        153.65         51.44        75.68 o                         
   8   6   5         55.50         47.09       181.64 o                         
   9   6   5         13.12         53.86        96.95 o                         
  -8   7   5        382.48        155.02        99.88 o                         
  -7   7   5          4.84         64.06        84.05 o                         
  -6   7   5        816.73        863.53        92.94 o                         
  -5   7   5         45.17        108.95        51.09 o                         
  -4   7   5       3067.78       2831.55        84.60 o                         
  -3   7   5         92.16        204.02        40.73 o                         
  -2   7   5       4344.38       4029.00        89.38 o                         
  -1   7   5         69.92        586.99        57.86 o                         
   0   7   5         83.31        111.91        25.48 o                         
   1   7   5       2227.73       2225.39        53.59 o                         
   2   7   5        817.65        815.51        52.72 o                         
   3   7   5        482.97        536.43        49.37 o                         
   4   7   5       1681.44       1775.79        69.90 o                         
   5   7   5       1407.07       1602.95        74.54 o                         
   6   7   5         24.08        -68.87        68.87 o                         
   7   7   5         87.56         94.61        83.10 o                         
   8   7   5          0.38        -76.75        88.94 o                         
   9   7   5         57.33         80.95       179.40 o                         
  -8   8   5         17.48        -26.71       189.98 o                         
  -7   8   5         39.49         62.53        92.18 o                         
  -6   8   5         47.98        270.58       121.53 o                         
  -5   8   5        577.96        577.85        61.59 o                         
  -4   8   5         18.86         18.58        48.04 o                         
  -3   8   5         62.89         58.34        44.09 o                         
  -2   8   5       8084.40       7969.56       142.77 o                         
  -1   8   5         65.04         60.19        37.19 o                         
   0   8   5       8038.61       7262.70       137.94 o                         
   1   8   5          2.02        -32.47        32.47 o                         
   2   8   5        238.83        233.12        55.48 o                         
   3   8   5         73.61        124.99        42.99 o                         
   4   8   5       2704.70       2707.98        86.45 o                         
   5   8   5        274.25        267.35        53.48 o                         
   6   8   5        961.85       1197.67       110.03 o                         
   7   8   5         87.18        154.68        89.32 o                         
   8   8   5         10.84        -94.00        94.00 o                         
  -7   9   5        579.69        435.97       101.86 o                         
  -6   9   5        278.36        184.55        88.26 o                         
  -5   9   5        200.17        281.25        64.98 o                         
  -4   9   5        327.50        493.68        60.66 o                         
  -3   9   5         80.54        140.11        60.05 o                         
  -2   9   5          4.28         69.13        43.97 o                         
  -1   9   5        437.84        781.51        63.90 o                         
   0   9   5        606.77        759.12        74.77 o                         
   1   9   5         55.29         43.98        51.86 o                         
   2   9   5        571.39        553.85        50.05 o                         
   3   9   5        126.62        -11.14        47.32 o                         
   4   9   5         56.24         78.36        52.70 o                         
   5   9   5       1102.64       1528.61       159.30 o                         
   6   9   5        259.88        394.35        90.13 o                         
   7   9   5         25.08        170.77        96.24 o                         
   8   9   5        258.95        360.16       177.20 o                         
  -6  10   5         27.45        -21.37        90.64 o                         
  -5  10   5        577.35        675.81        75.39 o                         
  -4  10   5        894.63        797.31        70.85 o                         
  -3  10   5        184.75         82.21        56.66 o                         
  -2  10   5         87.20        272.95        66.74 o                         
  -1  10   5        280.83        402.51        65.91 o                         
   0  10   5        127.68        435.82        65.25 o                         
   1  10   5        100.70        192.23        61.43 o                         
   2  10   5       1114.93       1033.02        90.24 o                         
   3  10   5         91.08        100.35        59.44 o                         
   4  10   5         16.61         69.25        59.24 o                         
   5  10   5         23.52         51.11        64.44 o                         
   6  10   5        474.18        501.97        97.13 o                         
   7  10   5        118.19         77.30       102.29 o                         
  -5  11   5          3.30         60.82        97.85 o                         
  -4  11   5         50.27         94.32        80.25 o                         
  -3  11   5        352.85        423.09        82.59 o                         
  -2  11   5        289.15        221.72        76.50 o                         
  -1  11   5       1578.01       1508.63       102.11 o                         
   0  11   5          2.61         -4.55        68.09 o                         
   1  11   5        582.91        392.70        94.34 o                         
   2  11   5         39.27         69.69        76.18 o                         
   3  11   5          3.75        -40.86        75.78 o                         
   4  11   5        876.75       1114.45        87.72 o                         
   5  11   5        307.40        281.08        75.63 o                         
   6  11   5        160.02        287.58       101.41 o                         
  -4  12   5        183.51         80.93        90.25 o                         
  -3  12   5        332.55        216.71        89.21 o                         
  -2  12   5        543.70        567.82        90.65 o                         
  -1  12   5         25.38        -21.55        79.45 o                         
   0  12   5       1693.71       1541.56       116.04 o                         
   1  12   5        710.32        775.68        94.47 o                         
   2  12   5        657.57        712.51        95.86 o                         
   3  12   5         51.48        -67.24        86.22 o                         
   4  12   5        326.03        343.98        96.85 o                         
   5  12   5         12.21         11.01        94.92 o                         
  -2  13   5          0.37         86.67        94.47 o                         
  -1  13   5        364.49        605.78       101.78 o                         
   0  13   5         76.57        207.66        95.71 o                         
   1  13   5        223.83        244.26       107.08 o                         
   2  13   5        134.35        138.61        98.11 o                         
   3  13   5         55.66        185.97       147.10 o                         
  -3 -11   6        522.22        440.77       210.96 o                         
  -2 -11   6         18.29        126.35        90.54 o                         
  -1 -11   6        385.94        402.60        88.76 o                         
   0 -11   6        735.50        732.31        91.25 o                         
   1 -11   6        134.75         44.23        83.48 o                         
   2 -11   6         54.13        -54.88        79.22 o                         
   3 -11   6        116.17        151.06       118.98 o                         
  -4 -10   6        435.10        711.53       126.48 o                         
  -3 -10   6        223.92         64.86        86.96 o                         
  -2 -10   6        721.64       1027.19       115.78 o                         
  -1 -10   6        198.65        270.05        78.06 o                         
   0 -10   6       1065.97       1081.67        94.19 o                         
   1 -10   6         49.18         78.88        72.07 o                         
   2 -10   6        246.83        156.79       237.00 o                         
   3 -10   6        731.13        814.89        83.86 o                         
   4 -10   6        218.38        225.76        89.62 o                         
  -6  -9   6         52.99         56.23       127.17 o                         
  -5  -9   6          5.90        -85.74        85.74 o                         
  -4  -9   6        263.77        370.52       150.77 o                         
  -3  -9   6          6.91         20.06       129.37 o                         
  -2  -9   6         13.70          7.46        68.61 o                         
  -1  -9   6        226.62        274.12        67.99 o                         
   0  -9   6         71.42         17.99        62.77 o                         
   1  -9   6          0.35        -45.21        58.66 o                         
   2  -9   6        381.70        343.08        67.17 o                         
   3  -9   6        764.17        725.82        84.77 o                         
   4  -9   6       1379.72       1339.99       104.27 o                         
   5  -9   6       1653.80       1672.94       117.06 o                         
   6  -9   6          6.83         33.30       162.79 o                         
  -6  -8   6          3.42        -89.81        89.81 o                         
  -5  -8   6         34.10         22.73        80.62 o                         
  -4  -8   6        144.01        117.23       121.96 o                         
  -3  -8   6        489.09        634.52        77.14 o                         
  -2  -8   6       1879.51       1973.18       207.25 o                         
  -1  -8   6       1012.19        982.66        83.58 o                         
   0  -8   6         35.85        -41.50        52.13 o                         
   1  -8   6       2690.70       2531.75       157.96 o                         
   2  -8   6        261.50        221.00        80.24 o                         
   3  -8   6          2.50         26.47        79.57 o                         
   4  -8   6        921.83       1059.45       188.59 o                         
   5  -8   6        106.51        117.93       100.86 o                         
   6  -8   6       1393.39       1342.29       133.24 o                         
   7  -8   6        129.10        189.37       174.38 o                         
  -7  -7   6        136.92        -72.29        91.15 o                         
  -6  -7   6        220.91        407.55       227.11 o                         
  -5  -7   6        142.93         24.29        73.08 o                         
  -4  -7   6         68.60         86.12        85.18 o                         
  -3  -7   6       1576.88       1570.25       102.83 o                         
  -2  -7   6        692.12        845.65        74.23 o                         
  -1  -7   6       4828.39       4322.71       119.69 o                         
   0  -7   6        404.81        305.96        51.11 o                         
   1  -7   6        587.53        599.81        46.85 o                         
   2  -7   6         31.86         70.28        71.51 o                         
   3  -7   6         17.28         30.29        43.03 o                         
   4  -7   6         68.24        114.90        46.82 o                         
   5  -7   6        765.42        837.56       236.15 o                         
   6  -7   6        291.47        270.31        93.14 o                         
   7  -7   6          2.48        -50.16       125.12 o                         
   8  -7   6          3.18       -132.42       176.08 o                         
  -8  -6   6        258.48        366.06       130.34 o                         
  -7  -6   6         18.50        -38.82        70.33 o                         
  -6  -6   6          3.43        -13.67        62.58 o                         
  -5  -6   6        142.71        226.88        57.94 o                         
  -4  -6   6        404.16        511.88        54.70 o                         
  -3  -6   6        536.19        463.31        67.44 o                         
  -2  -6   6       1040.16        997.55        60.40 o                         
  -1  -6   6        319.87        273.60        43.04 o                         
   0  -6   6       2444.32       2278.02        58.44 o                         
   1  -6   6        386.81        546.56        35.30 o                         
   2  -6   6        137.86         93.98        29.01 o                         
   3  -6   6       2636.20       2260.56        61.41 o                         
   4  -6   6       1546.61       1466.59        57.51 o                         
   5  -6   6       1399.08       1445.98        71.75 o                         
   6  -6   6       1925.04       1908.98        81.39 o                         
   7  -6   6          5.44        -55.75        55.75 o                         
   8  -6   6        301.70        367.36       100.79 o                         
  -8  -5   6        415.77        383.93        96.17 o                         
  -7  -5   6        315.06        298.93        85.87 o                         
  -6  -5   6         31.20        -33.78        57.82 o                         
  -5  -5   6        440.77        507.16        69.03 o                         
  -4  -5   6        147.36        199.56        46.27 o                         
  -3  -5   6          2.02          4.97        37.09 o                         
  -2  -5   6          8.74         15.46        27.44 o                         
  -1  -5   6       4222.18       3874.62        93.76 o                         
   0  -5   6        366.12        425.17        30.67 o                         
   1  -5   6        160.95        150.34        24.53 o                         
   2  -5   6        507.73        398.65        30.96 o                         
   3  -5   6         80.36         82.33        28.05 o                         
   4  -5   6        119.61         92.59        32.29 o                         
   5  -5   6       5769.08       5872.97       115.75 o                         
   6  -5   6          0.57        -21.33        46.39 o                         
   7  -5   6       3733.01       3550.07       114.41 o                         
   8  -5   6          0.38         48.36        64.41 o                         
   9  -5   6         46.82         69.97        89.19 o                         
  -9  -4   6         24.90        -94.71        94.71 o                         
  -8  -4   6        450.61        257.13        89.70 o                         
  -7  -4   6         26.37        151.88        64.05 o                         
  -6  -4   6       1187.65       1107.90        76.85 o                         
  -5  -4   6        283.32        399.99        72.06 o                         
  -4  -4   6        439.76        427.76        47.58 o                         
  -3  -4   6        113.11        209.60        31.50 o                         
  -2  -4   6       7934.80       7540.63       113.03 o                         
  -1  -4   6         11.85        208.94        24.28 o                         
   0  -4   6      13829.02      12897.04       182.87 o                         
   1  -4   6       1525.92       1556.21        53.85 o                         
   2  -4   6         26.37         58.17        26.88 o                         
   3  -4   6       3775.77       3901.31        69.58 o                         
   4  -4   6        326.36        400.56        31.16 o                         
   5  -4   6       2115.40       2071.46        99.00 o                         
   6  -4   6       3061.72       2967.38        84.48 o                         
   7  -4   6          1.35         42.21        51.56 o                         
   8  -4   6         32.45        -14.60        57.60 o                         
   9  -4   6         31.14         67.89        69.50 o                         
  -9  -3   6        128.64         -5.86        94.67 o                         
  -8  -3   6         22.93        -24.26        81.84 o                         
  -7  -3   6       1545.02       1716.63        91.88 o                         
  -6  -3   6         97.00         91.56        51.85 o                         
  -5  -3   6         28.48        -11.42        38.59 o                         
  -4  -3   6        247.73        349.96        59.65 o                         
  -3  -3   6         27.05         48.83        32.13 o                         
  -2  -3   6        500.53        547.48        39.57 o                         
  -1  -3   6       7920.23       7734.67       109.28 o                         
   0  -3   6       1875.58       1877.33        53.17 o                         
   1  -3   6       5894.63       5644.40        82.17 o                         
   2  -3   6       2835.32       2879.55        63.34 o                         
   3  -3   6       3092.38       3417.83        53.71 o                         
   4  -3   6        286.09        330.48        28.38 o                         
   5  -3   6       1243.75       1315.42       103.72 o                         
   6  -3   6          1.78        -44.53        44.53 o                         
   7  -3   6        389.72        407.68        54.17 o                         
   8  -3   6        105.02         61.80        58.70 o                         
   9  -3   6        506.42        673.34        76.39 o                         
  -9  -2   6        109.62         84.83       150.66 o                         
  -8  -2   6        139.88        114.88        78.73 o                         
  -7  -2   6        540.89        984.08       107.90 o                         
  -6  -2   6        460.29        677.73        50.43 o                         
  -5  -2   6        244.32        305.88        38.91 o                         
  -4  -2   6       3509.82       3251.97        79.24 o                         
  -3  -2   6          2.21        201.24        26.59 o                         
  -2  -2   6        141.79        198.12        22.54 o                         
  -1  -2   6        234.04        445.51        32.41 o                         
   0  -2   6       4382.09       4564.80        82.90 o                         
   1  -2   6       4356.66       4727.81        84.51 o                         
   2  -2   6         69.10        179.29        30.17 o                         
   3  -2   6        251.19        389.34        26.19 o                         
   4  -2   6        387.93        449.30        34.46 o                         
   5  -2   6         18.00         65.38        37.08 o                         
   6  -2   6       6234.20       6182.05       120.97 o                         
   7  -2   6         72.60        123.09        48.28 o                         
   8  -2   6       1050.72       1046.83        74.20 o                         
   9  -2   6         59.67         40.72        72.82 o                         
  10  -2   6          0.70         39.29        77.42 o                         
  -9  -1   6          8.83       -141.93       141.93 o                         
  -8  -1   6        125.91        199.88        66.39 o                         
  -7  -1   6       1074.27        898.56        68.71 o                         
  -6  -1   6       1007.35       1130.16        96.57 o                         
  -5  -1   6       1745.73       1859.68        60.58 o                         
  -4  -1   6         16.90         16.18        28.83 o                         
  -3  -1   6        260.55        216.81        23.80 o                         
  -2  -1   6       4193.47       4243.41        67.30 o                         
  -1  -1   6       4900.10       4818.07        85.50 o                         
   0  -1   6        801.09       1233.91        72.13 o                         
   1  -1   6       4899.45       5553.07        92.55 o                         
   2  -1   6       1184.37       1307.20        28.72 o                         
   3  -1   6       1116.07        983.34        33.23 o                         
   4  -1   6       6274.26       6268.12        90.59 o                         
   5  -1   6       2811.42       2867.84        84.90 o                         
   6  -1   6        613.67        637.94        68.82 o                         
   7  -1   6       4650.88       4424.34       106.00 o                         
   8  -1   6        805.41        721.47        69.90 o                         
   9  -1   6        367.51        356.76        69.72 o                         
  10  -1   6         44.62         23.98        77.34 o                         
  -9   0   6        156.19        197.36       108.45 o                         
  -8   0   6        250.72        233.80        92.68 o                         
  -7   0   6          2.92        173.16        55.11 o                         
  -6   0   6       3004.56       2796.00        74.21 o                         
  -5   0   6         51.21        112.38        31.77 o                         
  -4   0   6       1553.48       1530.37        48.13 o                         
  -3   0   6        444.45        522.42        29.89 o                         
  -2   0   6       2820.91       2619.89        52.97 o                         
  -1   0   6        521.60        751.62        24.77 o                         
   0   0   6      16858.26      17785.75       268.31 o                         
   1   0   6       2555.30       2232.49        48.86 o                         
   2   0   6       2087.26       2120.58        41.15 o                         
   3   0   6        713.68        748.97        46.37 o                         
   4   0   6        680.35        663.64        75.35 o                         
   5   0   6       4246.43       4113.43        90.78 o                         
   6   0   6        119.83        105.65        38.74 o                         
   7   0   6         15.60        -45.78        45.78 o                         
   8   0   6          4.95         16.88        56.38 o                         
   9   0   6        471.75        427.99       104.94 o                         
  10   0   6          4.15         14.10        95.47 o                         
  -9   1   6         35.94        -83.09       103.83 o                         
  -8   1   6          0.25        109.26        89.71 o                         
  -7   1   6          6.17        -45.64       103.57 o                         
  -6   1   6       1484.18       1588.40        67.47 o                         
  -5   1   6        202.21        261.12        40.77 o                         
  -4   1   6       1725.68       1788.85        47.76 o                         
  -3   1   6       3553.27       3470.49        59.60 o                         
  -2   1   6       1730.22       1885.59        38.84 o                         
  -1   1   6        545.05        864.37        26.18 o                         
   0   1   6       2808.55       2795.44        45.18 o                         
   1   1   6       8223.11       8917.50       116.24 o                         
   2   1   6      32126.26      32888.21       396.13 o                         
   3   1   6         54.89         63.21        16.73 o                         
   4   1   6       5287.88       5476.05        87.95 o                         
   5   1   6        431.50        393.09        36.86 o                         
   6   1   6        537.48        420.79        64.58 o                         
   7   1   6       2017.31       2021.39       160.67 o                         
   8   1   6        541.46        564.93        63.52 o                         
   9   1   6         17.90         -8.43        94.42 o                         
  10   1   6         19.65         32.19        74.71 o                         
  -9   2   6         21.98       -103.07       103.07 o                         
  -8   2   6         11.13        133.95        89.76 o                         
  -7   2   6        302.06        501.14        80.51 o                         
  -6   2   6       3335.11       3229.57        92.88 o                         
  -5   2   6       1878.56       1909.74        69.66 o                         
  -4   2   6        663.13        677.99        45.99 o                         
  -3   2   6        139.50        194.73        20.89 o                         
  -2   2   6         35.43        105.56        20.10 o                         
  -1   2   6       7812.34       8352.68       109.04 o                         
   0   2   6       2145.07       2845.99       121.56 o                         
   1   2   6          9.33         20.52        13.50 o                         
   2   2   6       2391.79       2348.18        44.54 o                         
   3   2   6       3322.01       3875.02        63.21 o                         
   4   2   6       4682.09       4466.86        87.80 o                         
   5   2   6       4429.20       4534.23       111.71 o                         
   6   2   6       3300.54       2968.56        83.34 o                         
   7   2   6        193.34        130.73        47.46 o                         
   8   2   6       1754.74       1786.01       122.04 o                         
   9   2   6        642.39        708.08        82.19 o                         
  10   2   6        302.30        275.36        99.27 o                         
  -9   3   6         53.40        -17.04       101.02 o                         
  -8   3   6        179.74        337.35       101.83 o                         
  -7   3   6        302.17        194.51        76.25 o                         
  -6   3   6         18.82         96.71        47.48 o                         
  -5   3   6       4158.91       3793.00        92.13 o                         
  -4   3   6        891.45        944.80        85.99 o                         
  -3   3   6       7937.85       7524.07       127.47 o                         
  -2   3   6        180.35        181.69        24.78 o                         
  -1   3   6       3846.53       3483.64        54.21 o                         
   0   3   6       4914.52       4964.15        70.81 o                         
   1   3   6       6467.09       6121.72        85.34 o                         
   2   3   6        647.44        559.49        28.71 o                         
   3   3   6          7.89         21.16        20.18 o                         
   4   3   6        234.17        306.70        26.44 o                         
   5   3   6          1.84        -31.16        31.16 o                         
   6   3   6       4451.27       4370.41       256.99 o                         
   7   3   6          8.40        -38.71        44.21 o                         
   8   3   6        186.35         45.45        57.07 o                         
   9   3   6        120.88        -52.76       158.96 o                         
  10   3   6         76.78         17.88       209.11 o                         
  -9   4   6          0.28        173.08       110.10 o                         
  -8   4   6         17.32       -102.28       171.60 o                         
  -7   4   6        310.06        116.59        77.26 o                         
  -6   4   6         50.44        192.34        49.67 o                         
  -5   4   6       1028.56        972.69        61.66 o                         
  -4   4   6        204.83        193.15        43.12 o                         
  -3   4   6       1558.96       1416.30        54.50 o                         
  -2   4   6         25.59         33.94        24.55 o                         
  -1   4   6         56.08        698.29        39.01 o                         
   0   4   6        189.94        341.77        19.89 o                         
   1   4   6       4333.54       4167.97        65.17 o                         
   2   4   6       1987.69       1617.64        45.34 o                         
   3   4   6      12109.40      11024.55       146.68 o                         
   4   4   6        661.69        621.22        35.85 o                         
   5   4   6          0.13          1.23        33.32 o                         
   6   4   6        107.35         87.41        41.08 o                         
   7   4   6        802.75        689.43        63.13 o                         
   8   4   6         87.91         40.36        78.15 o                         
   9   4   6        325.75        370.86        97.03 o                         
  10   4   6         35.60          4.91       178.51 o                         
  -9   5   6         34.19         56.68       106.84 o                         
  -8   5   6        174.20        246.89       115.31 o                         
  -7   5   6        106.63         75.90        78.25 o                         
  -6   5   6        109.90        323.01        56.69 o                         
  -5   5   6          0.63         48.05        42.75 o                         
  -4   5   6       2292.93       2196.88        70.64 o                         
  -3   5   6        190.64        326.50        35.60 o                         
  -2   5   6       1071.08       1402.62        53.57 o                         
  -1   5   6       1470.49       1678.57        52.74 o                         
   0   5   6       4087.01       4065.15       100.97 o                         
   1   5   6         48.70        169.40        21.59 o                         
   2   5   6       1798.34       1808.74        45.96 o                         
   3   5   6       3278.10       3128.86        76.00 o                         
   4   5   6        507.46        461.80        32.06 o                         
   5   5   6       3966.03       4034.01        76.40 o                         
   6   5   6        503.75        504.94        69.78 o                         
   7   5   6       1691.53       1760.70       294.09 o                         
   8   5   6         34.05        -55.03       130.88 o                         
   9   5   6        254.47        123.10        96.13 o                         
  -8   6   6         53.63          4.22        93.28 o                         
  -7   6   6         44.80        136.19        83.69 o                         
  -6   6   6        806.48        582.51        90.03 o                         
  -5   6   6         43.56         90.63        46.96 o                         
  -4   6   6       4755.21       4480.83       101.55 o                         
  -3   6   6        788.29        669.91        47.98 o                         
  -2   6   6       6171.49       5834.85       122.29 o                         
  -1   6   6        748.09        728.54        44.01 o                         
   0   6   6       1963.00       1591.52        43.23 o                         
   1   6   6       3876.48       3369.58        63.46 o                         
   2   6   6          2.32         -2.91        23.74 o                         
   3   6   6       1047.03       1390.90        47.30 o                         
   4   6   6       1220.97       1241.58        48.42 o                         
   5   6   6        967.08       1047.03        62.86 o                         
   6   6   6        513.52        442.75        94.88 o                         
   7   6   6        528.07        833.35       165.07 o                         
   8   6   6          0.67         -4.28       144.86 o                         
   9   6   6         64.76        200.34       101.15 o                         
  -8   7   6         20.54         -1.60        97.22 o                         
  -7   7   6          8.61         57.37        86.16 o                         
  -6   7   6        375.39        238.61        60.97 o                         
  -5   7   6         29.57         57.42        52.33 o                         
  -4   7   6        547.93        557.58        74.63 o                         
  -3   7   6       1695.07       1576.53        74.03 o                         
  -2   7   6       2060.95       1921.02        67.53 o                         
  -1   7   6       1316.22       1394.52        60.78 o                         
   0   7   6        194.19        451.16        37.48 o                         
   1   7   6         92.91         65.44        26.18 o                         
   2   7   6       3010.69       2667.66        61.73 o                         
   3   7   6         77.77         74.63        37.53 o                         
   4   7   6       4669.96       4655.26       118.35 o                         
   5   7   6        223.07        462.17        50.36 o                         
   6   7   6        242.90        267.53       145.02 o                         
   7   7   6         61.47         74.89        89.62 o                         
   8   7   6          0.32         78.78        98.16 o                         
   9   7   6         65.89        123.72       104.29 o                         
  -7   8   6         58.21         63.54        91.79 o                         
  -6   8   6        155.75        241.60        82.67 o                         
  -5   8   6        292.17        446.00        62.91 o                         
  -4   8   6        235.80        189.34        53.35 o                         
  -3   8   6       1033.77        897.02        64.46 o                         
  -2   8   6        196.50        379.72        46.14 o                         
  -1   8   6        179.68        234.34        41.21 o                         
   0   8   6        217.41        444.78        58.37 o                         
   1   8   6        260.33        495.95        54.58 o                         
   2   8   6         39.58          9.76        39.09 o                         
   3   8   6        774.12        624.70        50.22 o                         
   4   8   6       1410.80       1321.96        72.53 o                         
   5   8   6         54.00         64.06        50.98 o                         
   6   8   6       1598.97       1909.15       119.09 o                         
   7   8   6        119.96        146.07       206.48 o                         
   8   8   6         17.60        120.78       147.88 o                         
  -7   9   6        104.87        -82.39        97.74 o                         
  -6   9   6          9.24        144.22        89.45 o                         
  -5   9   6         92.88          1.63        63.08 o                         
  -4   9   6          0.23          1.10        55.28 o                         
  -3   9   6        616.01        676.60        58.96 o                         
  -2   9   6          9.41         29.67        53.72 o                         
  -1   9   6       2243.29       2328.81        79.71 o                         
   0   9   6       1956.87       1735.05        87.19 o                         
   1   9   6          0.17         49.41        53.65 o                         
   2   9   6       1753.36       1403.16       140.85 o                         
   3   9   6         87.73        212.08        64.16 o                         
   4   9   6        169.67        144.61        55.28 o                         
   5   9   6       1643.72       1941.45        90.57 o                         
   6   9   6         52.69         -3.66        80.69 o                         
   7   9   6        274.84        408.70       100.36 o                         
   8   9   6         35.59        -65.44       100.98 o                         
  -6  10   6        138.12        144.74       150.47 o                         
  -5  10   6         33.33          4.93        67.96 o                         
  -4  10   6        712.73        618.67        69.88 o                         
  -3  10   6        185.78        170.88        87.48 o                         
  -2  10   6       2330.62       2272.66       106.95 o                         
  -1  10   6        486.75        478.50        72.51 o                         
   0  10   6        652.64        705.36        70.69 o                         
   1  10   6         11.32         21.93        61.27 o                         
   2  10   6         70.61         54.55        65.74 o                         
   3  10   6          5.71        -26.65        64.73 o                         
   4  10   6        132.53        102.32        61.17 o                         
   5  10   6          4.78         32.06        64.43 o                         
   6  10   6         63.46        153.68       156.38 o                         
   7  10   6         23.91        147.90       144.05 o                         
  -5  11   6        303.19        497.05        80.87 o                         
  -4  11   6          3.60         48.82        81.46 o                         
  -3  11   6        501.33        509.27       140.81 o                         
  -2  11   6        453.99        292.67        77.48 o                         
  -1  11   6         39.53        257.09        74.41 o                         
   0  11   6       1017.40       1156.83       137.52 o                         
   1  11   6         44.18         45.41        70.12 o                         
   2  11   6        723.92        691.72        93.33 o                         
   3  11   6         83.72        -34.97        75.74 o                         
   4  11   6        402.93        521.65       210.50 o                         
   5  11   6        465.23        629.86        79.68 o                         
   6  11   6         11.02        104.19       101.71 o                         
  -4  12   6         46.69         15.54        89.15 o                         
  -3  12   6         27.11         60.70       158.15 o                         
  -2  12   6          2.64        -11.69        82.05 o                         
  -1  12   6        150.69        259.06        82.47 o                         
   0  12   6         38.14         73.48       130.69 o                         
   1  12   6        289.57         34.89        80.30 o                         
   2  12   6          6.29        100.54        82.66 o                         
   3  12   6        107.52        143.72        88.92 o                         
   4  12   6        185.76         75.43        93.64 o                         
   5  12   6          8.09       -122.03       122.03 o                         
  -2  13   6          1.02         16.69        93.47 o                         
  -1  13   6        880.76        976.64       106.81 o                         
   0  13   6          2.63        -12.39        91.93 o                         
   1  13   6        107.20        -48.77        93.16 o                         
   2  13   6         73.51         75.58        95.41 o                         
   3  13   6         20.89        -73.32       140.07 o                         
  -2 -11   7        261.05        149.02       130.07 o                         
  -1 -11   7         41.64         31.91        89.00 o                         
   0 -11   7         63.10        127.69        87.17 o                         
   1 -11   7       1009.69       1049.07       109.98 o                         
   2 -11   7        909.13        892.96       153.83 o                         
  -4 -10   7        106.88         85.30       142.97 o                         
  -3 -10   7         23.68        -87.90        87.90 o                         
  -2 -10   7         23.44         32.29        83.44 o                         
  -1 -10   7       1313.59       1326.08       105.53 o                         
   0 -10   7        299.57        324.34        79.44 o                         
   1 -10   7        355.74        146.96        92.52 o                         
   2 -10   7       1531.43       1337.29       104.62 o                         
   3 -10   7         63.99        132.18        76.00 o                         
   4 -10   7       1213.23       1317.22       135.90 o                         
  -5  -9   7        499.66        535.30       130.11 o                         
  -4  -9   7        122.81         94.94       178.90 o                         
  -3  -9   7        334.31        443.77       133.27 o                         
  -2  -9   7         62.78        -51.91        71.90 o                         
  -1  -9   7         77.19        117.72        71.81 o                         
   0  -9   7       1051.70       1162.77        96.36 o                         
   1  -9   7        488.36        384.13        71.89 o                         
   2  -9   7         72.38          9.33        66.86 o                         
   3  -9   7         19.75         90.94        97.66 o                         
   4  -9   7        491.48        529.85        90.47 o                         
   5  -9   7         13.17        -41.09       121.99 o                         
  -6  -8   7         27.91        -46.27        93.50 o                         
  -5  -8   7         32.40        -83.99        83.99 o                         
  -4  -8   7        447.56        553.65        87.78 o                         
  -3  -8   7       1550.62       1594.98       189.67 o                         
  -2  -8   7        206.47        221.92        67.26 o                         
  -1  -8   7        593.58        713.07        79.58 o                         
   0  -8   7        292.59        254.39        60.78 o                         
   1  -8   7         15.45         26.31        57.20 o                         
   2  -8   7        128.34         75.41        60.24 o                         
   3  -8   7       2448.89       2479.07        92.18 o                         
   4  -8   7          1.86        -56.79        71.20 o                         
   5  -8   7         48.96        196.77       124.97 o                         
   6  -8   7          0.31        122.44       236.19 o                         
  -7  -7   7          0.93         -9.33        96.90 o                         
  -6  -7   7        114.37        -66.16        86.08 o                         
  -5  -7   7        182.66        270.43        83.43 o                         
  -4  -7   7        329.30        404.02        76.00 o                         
  -3  -7   7        340.99        181.54        65.30 o                         
  -2  -7   7        555.86        469.64        63.79 o                         
  -1  -7   7        177.75        163.29        54.70 o                         
   0  -7   7       1641.68       1394.97        82.70 o                         
   1  -7   7       2838.43       2628.51       146.57 o                         
   2  -7   7         42.22        111.22        45.30 o                         
   3  -7   7       3064.11       3068.28        93.79 o                         
   4  -7   7        580.24        441.16        95.84 o                         
   5  -7   7       2674.81       2501.74       115.65 o                         
   6  -7   7        807.81        826.78        86.73 o                         
   7  -7   7        433.77        543.80        90.01 o                         
  -7  -6   7          9.29        -88.70        88.70 o                         
  -6  -6   7        226.52        294.97        88.50 o                         
  -5  -6   7        257.32        362.78       137.60 o                         
  -4  -6   7        474.66        735.48       146.80 o                         
  -3  -6   7         56.05         94.68        55.81 o                         
  -2  -6   7       1377.34       1468.67        83.28 o                         
  -1  -6   7       4071.76       3353.21       183.26 o                         
   0  -6   7        925.25       1069.70        90.99 o                         
   1  -6   7       6650.08       6099.25       120.45 o                         
   2  -6   7         12.24         41.79        39.75 o                         
   3  -6   7         10.52         36.27        42.51 o                         
   4  -6   7        834.10        835.14       101.48 o                         
   5  -6   7        881.58        766.80        81.55 o                         
   6  -6   7       1657.30       1754.23       106.43 o                         
   7  -6   7        123.37        226.60        89.74 o                         
   8  -6   7        422.83        758.45        98.16 o                         
  -8  -5   7          8.72       -119.68       119.68 o                         
  -7  -5   7         63.26        -82.78        82.78 o                         
  -6  -5   7        189.93        366.29        88.19 o                         
  -5  -5   7        120.95        138.40        67.27 o                         
  -4  -5   7        243.55        141.19        57.91 o                         
  -3  -5   7       1431.97       1316.29        85.14 o                         
  -2  -5   7       6042.30       5860.59       248.08 o                         
  -1  -5   7        704.09        697.42        46.08 o                         
   0  -5   7        181.35        201.87        34.12 o                         
   1  -5   7         46.82         69.60        33.23 o                         
   2  -5   7        168.95        201.85        36.80 o                         
   3  -5   7       1826.27       1867.68        70.24 o                         
   4  -5   7       2244.89       2145.75        76.44 o                         
   5  -5   7        150.89        124.87        57.46 o                         
   6  -5   7        209.08        182.29       109.52 o                         
   7  -5   7          1.26         59.47        71.17 o                         
   8  -5   7         16.86        145.60        88.54 o                         
  -8  -4   7         94.57        137.45       113.42 o                         
  -7  -4   7         57.88         24.60        70.97 o                         
  -6  -4   7         77.08        146.16        59.82 o                         
  -5  -4   7         32.47         -2.99        49.48 o                         
  -4  -4   7        111.88        149.38        43.10 o                         
  -3  -4   7       1906.81       1642.07        58.26 o                         
  -2  -4   7       1408.52        973.04        55.37 o                         
  -1  -4   7       2884.44       2840.89        73.69 o                         
   0  -4   7       3300.36       3307.67        99.18 o                         
   1  -4   7       1400.88       1387.29        62.12 o                         
   2  -4   7        703.02        632.47        56.82 o                         
   3  -4   7       1499.24       1470.29        47.69 o                         
   4  -4   7       1237.67       1354.27        50.78 o                         
   5  -4   7        103.55        116.38        46.08 o                         
   6  -4   7       3963.96       3945.58        96.92 o                         
   7  -4   7       1911.80       1880.66        84.55 o                         
   8  -4   7        122.51        152.78        62.06 o                         
   9  -4   7        262.66        266.04        91.20 o                         
  -8  -3   7        317.84        345.39        87.42 o                         
  -7  -3   7        216.26        239.07        64.29 o                         
  -6  -3   7        319.78        219.90        56.14 o                         
  -5  -3   7        107.58        365.30        45.16 o                         
  -4  -3   7        476.97        448.26        40.04 o                         
  -3  -3   7         76.25         79.19        30.06 o                         
  -2  -3   7         17.18         23.37        24.55 o                         
  -1  -3   7       5526.50       5327.67        99.84 o                         
   0  -3   7       5028.25       4995.31        94.95 o                         
   1  -3   7       4239.90       4476.69        88.09 o                         
   2  -3   7       1632.46       1493.53        40.61 o                         
   3  -3   7        658.06        841.31        38.72 o                         
   4  -3   7        327.09        336.02        29.30 o                         
   5  -3   7       4838.69       4857.59       100.07 o                         
   6  -3   7        381.12        386.72        47.56 o                         
   7  -3   7       3167.66       3243.62       110.27 o                         
   8  -3   7          0.98        -59.18        59.18 o                         
   9  -3   7         41.32          7.91        70.72 o                         
  -9  -2   7         54.93         23.95       153.59 o                         
  -8  -2   7        843.75        496.90        85.69 o                         
  -7  -2   7        351.35        342.71        63.26 o                         
  -6  -2   7        711.67        731.05        57.91 o                         
  -5  -2   7        166.53        254.96        40.96 o                         
  -4  -2   7          3.42         44.03        31.76 o                         
  -3  -2   7        155.09        135.60        27.37 o                         
  -2  -2   7        613.64        571.25        45.05 o                         
  -1  -2   7       2136.40       2182.62        62.59 o                         
   0  -2   7       4619.69       4643.39        86.92 o                         
   1  -2   7        583.07        607.93        41.10 o                         
   2  -2   7       4077.20       4484.85       159.04 o                         
   3  -2   7         56.73         62.26        20.74 o                         
   4  -2   7       2572.46       2586.80        57.58 o                         
   5  -2   7       2138.04       2089.10        68.26 o                         
   6  -2   7       3355.82       3055.16        84.75 o                         
   7  -2   7        121.98         38.69        50.11 o                         
   8  -2   7        132.49         58.00        59.21 o                         
   9  -2   7         31.95         18.11        70.27 o                         
  -9  -1   7          2.53       -102.29       143.09 o                         
  -8  -1   7        372.61        460.64       111.56 o                         
  -7  -1   7        400.46        308.50       107.17 o                         
  -6  -1   7        171.36        262.58        71.07 o                         
  -5  -1   7         32.10        108.28        36.39 o                         
  -4  -1   7        330.96        172.70        30.40 o                         
  -3  -1   7        218.45        341.39        27.38 o                         
  -2  -1   7      12105.35      12349.22       161.55 o                         
  -1  -1   7       4071.39       3976.65        80.06 o                         
   0  -1   7       9071.56       9052.51       142.37 o                         
   1  -1   7       7154.73       8020.40       127.71 o                         
   2  -1   7          3.78        105.06        22.00 o                         
   3  -1   7        590.74        696.81        35.73 o                         
   4  -1   7         96.33        148.35        22.35 o                         
   5  -1   7         69.14         78.26        34.10 o                         
   6  -1   7       3390.94       3337.97        88.62 o                         
   7  -1   7       1936.32       1915.31        81.75 o                         
   8  -1   7        242.03        241.77        61.58 o                         
   9  -1   7         82.12        101.26        69.74 o                         
  -9   0   7        110.96         34.61       133.12 o                         
  -8   0   7        121.56        235.13        95.22 o                         
  -7   0   7        701.30        924.02       249.67 o                         
  -6   0   7        701.21        824.93        54.78 o                         
  -5   0   7         12.90        110.39        33.84 o                         
  -4   0   7        858.61        893.52        44.89 o                         
  -3   0   7       3196.05       3076.58        90.57 o                         
  -2   0   7         65.80         69.64        29.53 o                         
  -1   0   7       1880.44       2287.27        94.14 o                         
   0   0   7      19208.32      21187.18       301.64 o                         
   1   0   7       2266.36       2677.61        57.78 o                         
   2   0   7       6081.88       6524.65        91.14 o                         
   3   0   7        157.02        174.44        20.68 o                         
   4   0   7        312.81        355.69        24.57 o                         
   5   0   7         84.76        144.21        35.02 o                         
   6   0   7       9108.50       8968.26       256.31 o                         
   7   0   7         17.23        103.88        50.68 o                         
   8   0   7       1906.29       2147.62        93.07 o                         
   9   0   7         20.69        -16.80        73.45 o                         
  10   0   7         95.61         36.87       105.89 o                         
  -9   1   7         75.90         25.23       108.08 o                         
  -8   1   7         53.87         74.98       135.24 o                         
  -7   1   7       2007.27       2015.65       121.41 o                         
  -6   1   7          8.38        106.18        51.80 o                         
  -5   1   7       4047.46       4112.29        79.70 o                         
  -4   1   7       1457.70       1262.69        67.53 o                         
  -3   1   7        104.36         90.33        20.42 o                         
  -2   1   7         28.75        189.92        18.30 o                         
  -1   1   7       1873.67       1851.82        38.12 o                         
   0   1   7       1503.86       1544.13        49.33 o                         
   1   1   7       2402.56       2608.03        63.24 o                         
   2   1   7         11.39         55.68        17.33 o                         
   3   1   7       1616.71       1461.21        40.53 o                         
   4   1   7        545.98        480.17        41.04 o                         
   5   1   7         68.71         51.35        33.38 o                         
   6   1   7        176.62        266.65        44.24 o                         
   7   1   7       2510.30       2453.95       143.55 o                         
   8   1   7        753.32        773.48       122.71 o                         
   9   1   7        106.10        201.67        98.52 o                         
  10   1   7        214.80        257.64        79.83 o                         
  -9   2   7          4.36        128.94       108.31 o                         
  -8   2   7         40.84       -104.63       120.91 o                         
  -7   2   7        222.98         93.45        79.26 o                         
  -6   2   7        238.13        157.64        50.92 o                         
  -5   2   7       2215.65       2012.88        75.36 o                         
  -4   2   7          0.22         66.61        23.89 o                         
  -3   2   7        304.49        271.52        21.14 o                         
  -2   2   7        200.89        248.84        17.79 o                         
  -1   2   7       5783.73       5562.89        79.01 o                         
   0   2   7       3968.61       4319.77        65.13 o                         
   1   2   7       5547.15       4829.69        71.98 o                         
   2   2   7       2129.42       2338.12        47.14 o                         
   3   2   7       1766.93       1893.95        45.45 o                         
   4   2   7       7203.79       6796.81       100.41 o                         
   5   2   7        434.01        351.41        39.33 o                         
   6   2   7       1156.01       1060.08        77.96 o                         
   7   2   7        614.02        772.67        62.59 o                         
   8   2   7       1065.93        915.77        78.13 o                         
   9   2   7         68.59         15.94       102.96 o                         
  10   2   7          1.67        -67.37        76.23 o                         
  -9   3   7        147.73        140.99       107.67 o                         
  -8   3   7         89.50        208.52        92.64 o                         
  -7   3   7         21.90        -15.73        75.81 o                         
  -6   3   7        794.16       1146.80        75.70 o                         
  -5   3   7        840.31        930.78        64.97 o                         
  -4   3   7        488.03        500.84        95.00 o                         
  -3   3   7        386.33        548.26        76.20 o                         
  -2   3   7         58.86         46.88        13.84 o                         
  -1   3   7       2005.52       2099.61        40.88 o                         
   0   3   7        336.34        610.56        28.14 o                         
   1   3   7      17421.43      17133.19       213.94 o                         
   2   3   7         32.30         29.99        17.97 o                         
   3   3   7       3024.83       2980.20        56.46 o                         
   4   3   7          0.60         22.88        21.76 o                         
   5   3   7        573.77        523.86        42.28 o                         
   6   3   7       2181.77       1947.30        73.70 o                         
   7   3   7       2462.77       2468.75        88.93 o                         
   8   3   7         92.91         88.43        57.78 o                         
   9   3   7         62.45          1.74        89.51 o                         
  10   3   7         50.68         -3.32       181.83 o                         
  -9   4   7          5.90        -66.38       105.69 o                         
  -8   4   7         85.09         36.98       183.88 o                         
  -7   4   7          7.00        -12.59       111.02 o                         
  -6   4   7       1499.81       1553.05        81.96 o                         
  -5   4   7          9.11        101.68        51.37 o                         
  -4   4   7       1542.42       1528.80        64.60 o                         
  -3   4   7        842.35        901.44        52.55 o                         
  -2   4   7        661.37        570.86        43.08 o                         
  -1   4   7       4251.03       4055.85        80.19 o                         
   0   4   7        917.51       1120.33        33.95 o                         
   1   4   7        499.96        502.31        31.34 o                         
   2   4   7       3735.51       3432.10        61.26 o                         
   3   4   7       3436.43       3465.45        87.99 o                         
   4   4   7         59.22         43.69        24.21 o                         
   5   4   7          1.71         79.78        36.09 o                         
   6   4   7        733.97        632.09        71.09 o                         
   7   4   7        224.15        130.65        50.59 o                         
   8   4   7        903.64       1195.65       106.45 o                         
   9   4   7        518.75        537.61        99.38 o                         
  -8   5   7         44.76          8.78       161.01 o                         
  -7   5   7         88.65        135.10        80.78 o                         
  -6   5   7        460.20        593.12        64.38 o                         
  -5   5   7       2143.76       1878.84        87.72 o                         
  -4   5   7       1860.21       1718.62        69.64 o                         
  -3   5   7        191.90        344.04        48.31 o                         
  -2   5   7        888.01        797.40        56.11 o                         
  -1   5   7        116.80        124.92        28.11 o                         
   0   5   7          0.60          1.24        19.28 o                         
   1   5   7        351.41        765.06        36.21 o                         
   2   5   7       1900.88       1812.73        48.25 o                         
   3   5   7        728.39        790.04        42.11 o                         
   4   5   7        120.05         97.11        27.02 o                         
   5   5   7        669.27        735.24        44.61 o                         
   6   5   7       1099.32       1044.50        89.08 o                         
   7   5   7        327.63        401.53        79.73 o                         
   8   5   7         23.51        -29.66       112.72 o                         
   9   5   7        330.02        381.67       153.83 o                         
  -8   6   7        203.71         33.09        97.96 o                         
  -7   6   7         63.94         83.73       127.79 o                         
  -6   6   7         45.54        202.38        66.79 o                         
  -5   6   7       2159.50       2323.76        86.31 o                         
  -4   6   7        102.09         64.82        55.52 o                         
  -3   6   7       1943.08       1818.68        69.74 o                         
  -2   6   7         31.69         61.79        34.28 o                         
  -1   6   7        684.95        779.79        57.20 o                         
   0   6   7        498.16        666.86        44.51 o                         
   1   6   7        411.52        431.49        33.01 o                         
   2   6   7       6221.57       5375.74        87.73 o                         
   3   6   7        357.88        443.70        33.01 o                         
   4   6   7         21.51         35.10        28.82 o                         
   5   6   7        376.39        200.19        42.97 o                         
   6   6   7        400.12        426.18        74.54 o                         
   7   6   7       2255.89       2417.04       232.40 o                         
   8   6   7        185.65        160.39        89.48 o                         
   9   6   7         62.94        213.80       103.78 o                         
  -8   7   7          0.93       -103.40       213.66 o                         
  -7   7   7         14.86          8.86       231.01 o                         
  -6   7   7        256.51        200.58        63.43 o                         
  -5   7   7        737.58        715.13       108.14 o                         
  -4   7   7        188.15        167.03        50.65 o                         
  -3   7   7        588.44        515.17        48.81 o                         
  -2   7   7        957.85       1089.53        60.24 o                         
  -1   7   7        142.50        259.60        38.49 o                         
   0   7   7       4582.02       4366.71        94.23 o                         
   1   7   7       1752.23       1574.99        52.76 o                         
   2   7   7         21.47          2.58        28.88 o                         
   3   7   7       3101.61       2766.54        91.95 o                         
   4   7   7       1160.93       1166.03        66.08 o                         
   5   7   7       1511.80       1580.95        73.58 o                         
   6   7   7         77.47         -0.84        71.51 o                         
   7   7   7        331.01        606.92       136.52 o                         
   8   7   7         12.09         -6.79        92.88 o                         
  -7   8   7         76.81        -44.73        92.66 o                         
  -6   8   7        171.96        217.53        68.12 o                         
  -5   8   7         94.17        171.25        61.56 o                         
  -4   8   7       1080.69        987.26        76.19 o                         
  -3   8   7        387.21        469.90        53.09 o                         
  -2   8   7          3.81         21.98        43.04 o                         
  -1   8   7        110.22        150.47        42.74 o                         
   0   8   7        682.86        775.22        59.67 o                         
   1   8   7        541.35        479.09        44.01 o                         
   2   8   7        102.05        288.87        44.29 o                         
   3   8   7       1928.47       2136.97        78.04 o                         
   4   8   7         16.86         62.19        47.17 o                         
   5   8   7        150.30        171.88        51.87 o                         
   6   8   7        129.22        122.01        78.30 o                         
   7   8   7          6.39        -25.31        87.24 o                         
   8   8   7        164.86         75.69       100.98 o                         
  -6   9   7        199.64        219.62        94.80 o                         
  -5   9   7         17.22        115.68        66.13 o                         
  -4   9   7       1757.38       1953.49        90.34 o                         
  -3   9   7        372.87        387.09        64.72 o                         
  -2   9   7       2750.08       2455.76        85.90 o                         
  -1   9   7        470.38        545.93        51.64 o                         
   0   9   7        662.37        688.82        63.63 o                         
   1   9   7        183.82        164.07        56.57 o                         
   2   9   7         47.75         29.23        58.19 o                         
   3   9   7         47.04         93.27        50.12 o                         
   4   9   7          3.59        -51.49        51.49 o                         
   5   9   7          3.38        -29.13        65.03 o                         
   6   9   7        570.59        564.86        92.85 o                         
   7   9   7        167.50        212.99        97.35 o                         
  -6  10   7          8.68         50.85       188.63 o                         
  -5  10   7        159.33         89.14        72.23 o                         
  -4  10   7         57.48         -2.76        63.64 o                         
  -3  10   7          1.56         26.53        58.01 o                         
  -2  10   7        531.80        632.83        62.88 o                         
  -1  10   7         16.70         21.79        62.07 o                         
   0  10   7        541.38        696.71       166.19 o                         
   1  10   7        181.50        213.92        65.83 o                         
   2  10   7       1503.00       1428.61        99.45 o                         
   3  10   7        100.33        133.97        68.44 o                         
   4  10   7       1104.58       1323.34        88.68 o                         
   5  10   7        216.79        240.38        67.05 o                         
   6  10   7        456.58        726.08       104.93 o                         
   7  10   7        172.42        205.05       181.83 o                         
  -5  11   7         80.52         42.93       112.21 o                         
  -4  11   7         49.21        -30.33        70.94 o                         
  -3  11   7        175.85        151.55        80.34 o                         
  -2  11   7        114.99        224.98        98.12 o                         
  -1  11   7          0.32         95.28        70.98 o                         
   0  11   7        839.31        737.00        82.46 o                         
   1  11   7         83.69         34.55        79.19 o                         
   2  11   7        103.99         40.88        74.28 o                         
   3  11   7         69.33        104.19        77.97 o                         
   4  11   7        651.66        606.97        92.61 o                         
   5  11   7        100.18        282.84        98.16 o                         
   6  11   7         64.58         25.17        98.34 o                         
  -3  12   7        939.78        797.67       100.84 o                         
  -2  12   7         18.30         93.31       171.40 o                         
  -1  12   7       1229.20       1193.67       110.31 o                         
   0  12   7          9.34        187.11        84.20 o                         
   1  12   7         98.70         77.69        89.70 o                         
   2  12   7        250.17        304.22        88.09 o                         
   3  12   7          2.33        -17.83        85.30 o                         
   4  12   7        102.98        265.19        95.04 o                         
  -1  13   7        579.74        498.52       100.48 o                         
   0  13   7        110.91        119.63       106.23 o                         
   1  13   7        603.14        510.85       100.76 o                         
   2  13   7         25.35         18.04        95.42 o                         
  -3 -10   8         40.14        -32.89        95.44 o                         
  -2 -10   8         29.23         68.24       156.96 o                         
  -1 -10   8         21.98        143.09        86.34 o                         
   0 -10   8         70.40        -15.73        82.36 o                         
   1 -10   8         23.51        -77.58       142.31 o                         
   2 -10   8        238.83        341.01        85.42 o                         
   3 -10   8        348.03        266.11        85.87 o                         
  -4  -9   8          7.91        -26.46       115.31 o                         
  -3  -9   8        271.99        387.70       108.59 o                         
  -2  -9   8         17.80         69.09        95.76 o                         
  -1  -9   8         37.92         40.97        74.48 o                         
   0  -9   8        308.80        313.30        75.82 o                         
   1  -9   8       2908.91       2447.93       116.57 o                         
   2  -9   8        198.87        142.61       152.01 o                         
   3  -9   8        554.74        392.34        78.74 o                         
   4  -9   8         49.68         59.80        90.24 o                         
   5  -9   8         59.70         90.05        86.72 o                         
  -5  -8   8         22.61         10.69       137.21 o                         
  -4  -8   8        545.58        658.08       108.51 o                         
  -3  -8   8         10.47        -32.33        73.84 o                         
  -2  -8   8         51.31         86.16        69.22 o                         
  -1  -8   8          2.74         29.94        65.07 o                         
   0  -8   8        830.69        758.16        83.32 o                         
   1  -8   8        145.30        252.69        66.04 o                         
   2  -8   8       3137.27       2977.51       117.36 o                         
   3  -8   8       2045.33       2032.36       118.20 o                         
   4  -8   8        510.80        375.91        75.50 o                         
   5  -8   8        413.42        273.32        82.91 o                         
   6  -8   8         32.51         53.08        86.20 o                         
  -6  -7   8         30.99         55.16        91.52 o                         
  -5  -7   8        348.80        473.18       106.16 o                         
  -4  -7   8        260.68        362.07       120.49 o                         
  -3  -7   8         25.12         24.10        69.16 o                         
  -2  -7   8        164.30        230.10        64.27 o                         
  -1  -7   8        483.04        597.79       186.97 o                         
   0  -7   8       1736.92       1577.06        90.36 o                         
   1  -7   8         16.22        110.79        55.76 o                         
   2  -7   8         16.65         54.88        50.60 o                         
   3  -7   8        579.29        697.07        60.55 o                         
   4  -7   8        493.56        479.52        69.01 o                         
   5  -7   8         13.76         67.71        71.20 o                         
   6  -7   8          0.93         85.89        79.80 o                         
   7  -7   8        589.36        596.97        95.87 o                         
  -7  -6   8          5.88        -92.41        92.41 o                         
  -6  -6   8         55.89         19.92        87.42 o                         
  -5  -6   8        373.74        581.03       126.40 o                         
  -4  -6   8       1958.84       1720.51       197.52 o                         
  -3  -6   8       1367.45       1355.25        91.77 o                         
  -2  -6   8        263.85        302.76        58.56 o                         
  -1  -6   8        156.60        217.13        53.87 o                         
   0  -6   8         20.09         51.79        40.09 o                         
   1  -6   8       1017.37        893.55       140.69 o                         
   2  -6   8       3131.60       2785.52        87.58 o                         
   3  -6   8        529.89        684.91        55.31 o                         
   4  -6   8         35.13          6.79        61.28 o                         
   5  -6   8        296.50        196.10        67.00 o                         
   6  -6   8          8.07         30.17       133.08 o                         
   7  -6   8       1493.00       1638.24       118.54 o                         
  -7  -5   8         16.22        -84.91        84.91 o                         
  -6  -5   8        188.74         98.73        79.33 o                         
  -5  -5   8        381.98        392.38        75.25 o                         
  -4  -5   8          3.16        205.30        64.22 o                         
  -3  -5   8       1191.86       1135.81        84.43 o                         
  -2  -5   8        294.35        365.00        52.29 o                         
  -1  -5   8        881.54        868.50       112.03 o                         
   0  -5   8        530.21        539.72        47.94 o                         
   1  -5   8       3787.65       3570.57        89.06 o                         
   2  -5   8         51.04        122.98        40.11 o                         
   3  -5   8       3761.17       3612.84        93.34 o                         
   4  -5   8       5547.11       5313.45       162.25 o                         
   5  -5   8        502.62        481.57        66.62 o                         
   6  -5   8          5.64         85.79        67.22 o                         
   7  -5   8         11.23          8.93       176.35 o                         
   8  -5   8        589.86        637.67        95.18 o                         
  -8  -4   8         24.35        190.68       120.68 o                         
  -7  -4   8          0.04        -79.18        79.18 o                         
  -6  -4   8          0.17         43.84        72.93 o                         
  -5  -4   8         93.42        -50.14       108.32 o                         
  -4  -4   8        664.10        918.92       229.58 o                         
  -3  -4   8       1288.95       1064.43       113.87 o                         
  -2  -4   8          8.06         12.38        35.30 o                         
  -1  -4   8        320.38        401.14        38.35 o                         
   0  -4   8        262.87        300.34        35.41 o                         
   1  -4   8       1794.89       1823.46        83.92 o                         
   2  -4   8        118.02        160.25        35.02 o                         
   3  -4   8       2389.56       2436.63        75.79 o                         
   4  -4   8       1442.46       1553.40        83.40 o                         
   5  -4   8       2182.38       2093.10       127.17 o                         
   6  -4   8        739.60        691.49        73.13 o                         
   7  -4   8         74.49         63.12       153.36 o                         
   8  -4   8        394.72        425.60        87.61 o                         
  -8  -3   8        237.16        -12.44       109.71 o                         
  -7  -3   8         19.72        -81.20        81.20 o                         
  -6  -3   8         11.23          1.20        67.22 o                         
  -5  -3   8         96.63          5.09        50.44 o                         
  -4  -3   8        492.62        568.66        57.55 o                         
  -3  -3   8       1726.13       1913.40       155.20 o                         
  -2  -3   8       4083.99       3969.14        89.52 o                         
  -1  -3   8        141.13        108.95        31.51 o                         
   0  -3   8       2876.16       2835.29        87.94 o                         
   1  -3   8         13.21        198.81        31.41 o                         
   2  -3   8       7693.34       8413.94       142.15 o                         
   3  -3   8        121.86        180.50        33.88 o                         
   4  -3   8        239.33        227.85        38.07 o                         
   5  -3   8        259.06        398.62        56.58 o                         
   6  -3   8        266.48        285.14        62.12 o                         
   7  -3   8        726.46        808.40        86.18 o                         
   8  -3   8        960.12        972.62        99.92 o                         
   9  -3   8        390.36        419.49       103.26 o                         
  -7  -2   8         24.04        -58.08        58.08 o                         
  -6  -2   8         11.81         17.14        47.01 o                         
  -5  -2   8        699.74        995.35        57.79 o                         
  -4  -2   8        427.25        389.43        38.44 o                         
  -3  -2   8         97.02        112.39        35.60 o                         
  -2  -2   8       6174.92       5496.10       105.66 o                         
  -1  -2   8       2128.18       2312.91        65.32 o                         
   0  -2   8       4400.60       4327.45        98.94 o                         
   1  -2   8        644.48        808.84        48.66 o                         
   2  -2   8       5636.84       5990.67       107.95 o                         
   3  -2   8         77.54         95.50        29.82 o                         
   4  -2   8         79.82        130.59        26.87 o                         
   5  -2   8       2529.29       2670.93        76.31 o                         
   6  -2   8        706.65        697.29        56.79 o                         
   7  -2   8       1226.61       1255.15        84.90 o                         
   8  -2   8         63.67        -60.51        60.51 o                         
   9  -2   8        180.76        143.83        87.58 o                         
  -8  -1   8        184.28        104.38       127.48 o                         
  -7  -1   8         64.06         80.89        67.95 o                         
  -6  -1   8        204.41         55.60        46.12 o                         
  -5  -1   8          0.35        126.37        38.78 o                         
  -4  -1   8       1276.03       1298.25        63.84 o                         
  -3  -1   8          0.11         13.69        33.78 o                         
  -2  -1   8       1995.16       1661.55        76.57 o                         
  -1  -1   8       2275.26       2183.31        60.43 o                         
   0  -1   8         18.82        145.66        25.81 o                         
   1  -1   8       1449.78       1747.09        52.73 o                         
   2  -1   8        140.12        237.53        27.67 o                         
   3  -1   8        140.96        225.27        25.93 o                         
   4  -1   8       7053.59       6997.08       139.11 o                         
   5  -1   8       5222.70       5014.91       102.19 o                         
   6  -1   8       2967.61       3100.86        88.55 o                         
   7  -1   8       1471.37       1453.56        78.65 o                         
   8  -1   8        615.38        499.95        66.54 o                         
   9  -1   8         83.57         39.68        91.77 o                         
  -9   0   8        187.58         61.50       115.07 o                         
  -8   0   8        217.24        214.17       112.92 o                         
  -7   0   8        648.15        745.69        81.65 o                         
  -6   0   8         78.41        -35.50        54.42 o                         
  -5   0   8         22.39         85.56        35.87 o                         
  -4   0   8        107.63        184.25        30.57 o                         
  -3   0   8       1936.81       1824.71        48.82 o                         
  -2   0   8         39.00         33.35        20.65 o                         
  -1   0   8       6400.44       6301.17       109.00 o                         
   0   0   8         16.78        188.05        50.88 o                         
   1   0   8       3635.68       4116.96        79.59 o                         
   2   0   8        323.71        554.74        37.41 o                         
   3   0   8       1127.83       1289.56        41.37 o                         
   4   0   8        168.27        164.90        30.29 o                         
   5   0   8         29.80         50.78        36.41 o                         
   6   0   8       1272.66       1075.82        67.90 o                         
   7   0   8          6.09        -49.76        49.76 o                         
   8   0   8       1022.69       1060.37        81.22 o                         
   9   0   8         86.44        141.25        71.65 o                         
  -9   1   8         20.78        -91.42       108.70 o                         
  -8   1   8        581.74        670.66       104.98 o                         
  -7   1   8        836.69        541.91       106.85 o                         
  -6   1   8        390.52        506.27        59.83 o                         
  -5   1   8         55.11         90.85        45.93 o                         
  -4   1   8         71.08        204.50        48.09 o                         
  -3   1   8        291.28        290.40        25.05 o                         
  -2   1   8        464.09        573.28        29.68 o                         
  -1   1   8       8401.90       7907.73       108.22 o                         
   0   1   8       1385.99       1278.24        44.78 o                         
   1   1   8       7759.71       7849.44       126.01 o                         
   2   1   8       4585.56       4837.93        82.73 o                         
   3   1   8          3.88         10.58        20.85 o                         
   4   1   8        591.08        569.11        35.61 o                         
   5   1   8        159.20        121.26        37.52 o                         
   6   1   8        151.90        271.71        46.63 o                         
   7   1   8       2492.42       2154.79        86.92 o                         
   8   1   8        742.55        803.13        73.26 o                         
   9   1   8          9.88        -65.89        65.89 o                         
  -9   2   8          0.11       -156.65       156.65 o                         
  -8   2   8        339.06        426.21        99.08 o                         
  -7   2   8        191.65        251.04        82.30 o                         
  -6   2   8        359.33        340.22        55.89 o                         
  -5   2   8        904.01        846.26        64.22 o                         
  -4   2   8         34.51        183.50        39.48 o                         
  -3   2   8        511.36        530.70        65.15 o                         
  -2   2   8        225.28        316.49        20.99 o                         
  -1   2   8       1167.26       1111.56        33.30 o                         
   0   2   8       7551.42       7418.74       102.11 o                         
   1   2   8       1796.65       1786.33        70.61 o                         
   2   2   8       2842.99       2816.95        63.98 o                         
   3   2   8        275.66        337.44        25.88 o                         
   4   2   8        101.89        111.81        24.35 o                         
   5   2   8       3440.50       3334.29       187.74 o                         
   6   2   8       1119.21       1006.28        91.35 o                         
   7   2   8          2.08         47.68        50.92 o                         
   8   2   8        704.54        629.61        66.40 o                         
   9   2   8        128.48        125.35       149.45 o                         
  -8   3   8        199.24        100.14        94.07 o                         
  -7   3   8        275.24        369.13        83.98 o                         
  -6   3   8        852.82       1134.32        79.31 o                         
  -5   3   8        172.10        279.15        48.17 o                         
  -4   3   8         25.38        -28.53        37.21 o                         
  -3   3   8       1068.81       1063.25        55.53 o                         
  -2   3   8       1093.16        957.72        32.74 o                         
  -1   3   8       1797.76       1522.43        37.78 o                         
   0   3   8       1037.55        937.44        32.91 o                         
   1   3   8        823.86       1343.04        89.32 o                         
   2   3   8        118.56        422.98        25.75 o                         
   3   3   8        355.89        367.05        26.44 o                         
   4   3   8          4.25         18.96        24.40 o                         
   5   3   8        597.71        571.31        58.01 o                         
   6   3   8         17.18         35.02        43.45 o                         
   7   3   8       2112.13       1928.84        85.36 o                         
   8   3   8         86.75        177.25        60.97 o                         
   9   3   8        457.21        546.76        75.65 o                         
  -8   4   8         17.41         -8.60        93.32 o                         
  -7   4   8        634.59        541.17        89.34 o                         
  -6   4   8        935.33        548.47        60.19 o                         
  -5   4   8       1439.57       1749.17        78.40 o                         
  -4   4   8        258.72        138.42        41.78 o                         
  -3   4   8          5.85         39.48        40.90 o                         
  -2   4   8          2.58         63.15        30.06 o                         
  -1   4   8          9.45         21.70        16.62 o                         
   0   4   8       5671.54       5342.81        80.63 o                         
   1   4   8        809.78        953.69        37.55 o                         
   2   4   8       2521.73       2646.78        55.19 o                         
   3   4   8       2603.84       2440.05        55.28 o                         
   4   4   8       1313.45       1119.44        53.97 o                         
   5   4   8        602.52        696.03        57.24 o                         
   6   4   8        120.41         37.12        46.48 o                         
   7   4   8         88.60        155.59        53.11 o                         
   8   4   8       2197.51       2201.56       126.21 o                         
   9   4   8          5.05         14.13        92.41 o                         
  -8   5   8          0.96        -93.18        94.94 o                         
  -7   5   8        483.57        538.93       156.03 o                         
  -6   5   8          0.03          8.48        55.91 o                         
  -5   5   8        820.80        801.76        67.89 o                         
  -4   5   8        295.48        271.58        45.81 o                         
  -3   5   8        394.28        358.41        41.88 o                         
  -2   5   8        354.24        342.35        36.74 o                         
  -1   5   8       2997.82       2937.77        73.14 o                         
   0   5   8       1591.42       1572.57        42.70 o                         
   1   5   8       8328.17       7942.67       113.04 o                         
   2   5   8       1558.75       1373.87        46.05 o                         
   3   5   8       2735.60       2457.32        57.73 o                         
   4   5   8         16.47         35.11        27.97 o                         
   5   5   8        259.04        194.21        41.20 o                         
   6   5   8          2.51        -11.48        44.33 o                         
   7   5   8        990.03       1191.03       162.63 o                         
   8   5   8        176.08         55.96        87.68 o                         
   9   5   8         73.95         28.68        99.40 o                         
  -8   6   8          0.44        -60.52        99.63 o                         
  -7   6   8         17.22         52.44        86.72 o                         
  -6   6   8         42.54         20.70        60.86 o                         
  -5   6   8         46.51        292.85        56.30 o                         
  -4   6   8        171.42        134.30        47.82 o                         
  -3   6   8         29.34         27.11        41.05 o                         
  -2   6   8       2539.09       2462.77        74.56 o                         
  -1   6   8         83.53         35.12        34.26 o                         
   0   6   8         11.47         53.38        33.13 o                         
   1   6   8       1189.40       1129.39        70.64 o                         
   2   6   8       1647.07       1850.64        59.81 o                         
   3   6   8       2844.70       3005.61        66.92 o                         
   4   6   8          8.52        -29.13        29.13 o                         
   5   6   8        361.07        299.28        78.19 o                         
   6   6   8        241.11        198.18        72.85 o                         
   7   6   8          4.74        -82.36        82.36 o                         
   8   6   8        463.91        465.40        97.12 o                         
   9   6   8          0.91        -73.94       233.56 o                         
  -7   7   8         42.05         -2.65        92.07 o                         
  -6   7   8       1613.57       1822.87        95.95 o                         
  -5   7   8        884.95        739.16        65.02 o                         
  -4   7   8       2577.57       2830.24        92.56 o                         
  -3   7   8         35.33        -14.31        44.39 o                         
  -2   7   8         77.58         29.58        40.52 o                         
  -1   7   8        673.14        591.67        46.28 o                         
   0   7   8         57.05        175.32        38.74 o                         
   1   7   8        377.66        640.93        54.48 o                         
   2   7   8        968.45        787.76        50.51 o                         
   3   7   8         21.43        200.60        35.03 o                         
   4   7   8        290.80        270.83        45.61 o                         
   5   7   8         58.64        160.70        54.34 o                         
   6   7   8        527.37        618.61        85.63 o                         
   7   7   8        343.03        348.54        88.47 o                         
   8   7   8          0.61        -47.45       102.06 o                         
  -7   8   8          8.30        130.30        98.17 o                         
  -6   8   8        114.39        148.98        70.05 o                         
  -5   8   8         11.87         10.20        62.30 o                         
  -4   8   8       1040.69        950.19        75.86 o                         
  -3   8   8          1.76         28.28        49.20 o                         
  -2   8   8       1407.77       1456.70        73.98 o                         
  -1   8   8        412.33        432.78        48.23 o                         
   0   8   8       2554.53       2583.54        79.55 o                         
   1   8   8         84.42        147.36        42.01 o                         
   2   8   8       2465.13       2455.32       100.90 o                         
   3   8   8        185.81        188.13        46.73 o                         
   4   8   8        219.79        218.00        50.26 o                         
   5   8   8         79.89        -54.21        76.33 o                         
   6   8   8        182.87        187.91        80.52 o                         
   7   8   8        358.26        496.64        99.61 o                         
   8   8   8        318.69        214.57       102.48 o                         
  -6   9   8         59.80         92.56        75.65 o                         
  -5   9   8        132.62        126.87        68.18 o                         
  -4   9   8          3.90         70.14        61.66 o                         
  -3   9   8         10.11        -19.10        54.43 o                         
  -2   9   8          9.93        -49.58        49.58 o                         
  -1   9   8        709.72        541.04        54.75 o                         
   0   9   8        506.23        536.39        52.13 o                         
   1   9   8          5.19         40.25        55.61 o                         
   2   9   8       1773.74       2073.40       121.92 o                         
   3   9   8        707.08        666.11        72.06 o                         
   4   9   8       1027.90       1423.36       148.90 o                         
   5   9   8          8.23         16.71        56.60 o                         
   6   9   8         59.85         27.95        83.32 o                         
   7   9   8         92.93         42.86        97.51 o                         
  -5  10   8        479.32        753.26        92.75 o                         
  -4  10   8          1.35        110.66       111.60 o                         
  -3  10   8        879.72       1084.17        86.80 o                         
  -2  10   8        249.83        390.12        60.60 o                         
  -1  10   8         12.97         30.33        76.06 o                         
   0  10   8        188.93        270.73       100.09 o                         
   1  10   8        560.19        584.42        86.18 o                         
   2  10   8         25.73        159.53        68.97 o                         
   3  10   8         26.41         17.84        84.99 o                         
   4  10   8         31.62        -54.70        76.37 o                         
   5  10   8         80.92         45.49        64.22 o                         
   6  10   8        162.07        134.77        94.19 o                         
  -4  11   8        125.43        263.18        98.50 o                         
  -3  11   8       1119.72       1160.31       109.35 o                         
  -2  11   8         12.32        -69.76       112.65 o                         
  -1  11   8        522.05        683.31        83.44 o                         
   0  11   8        245.94        111.74       132.70 o                         
   1  11   8        212.60        247.09        78.10 o                         
   2  11   8        367.45        352.10       176.12 o                         
   3  11   8        112.13        111.64        80.88 o                         
   4  11   8         37.24         25.33        82.74 o                         
   5  11   8         55.22        106.22        87.91 o                         
  -3  12   8          7.11         22.27        91.40 o                         
  -2  12   8        233.74        313.85       121.57 o                         
  -1  12   8         84.11        -29.50        83.05 o                         
   0  12   8        314.79        363.50        89.47 o                         
   1  12   8        172.95        261.80        87.53 o                         
   2  12   8        227.65        285.52        88.44 o                         
   3  12   8        469.97        616.05        97.58 o                         
   4  12   8        253.81        279.32       109.21 o                         
   0  13   8         62.44        -91.16        91.16 o                         
   1  13   8        142.19        152.30        95.54 o                         
  -1 -10   9        297.93        173.66        91.56 o                         
   0 -10   9        344.33        529.76       162.98 o                         
   1 -10   9        340.17        480.98        91.88 o                         
   2 -10   9        916.58        677.01        99.26 o                         
  -3  -9   9         14.28        -25.44        90.90 o                         
  -2  -9   9         19.41         23.43        86.73 o                         
  -1  -9   9          1.29        -46.90       212.39 o                         
   0  -9   9        482.92        499.39        85.37 o                         
   1  -9   9        900.41        955.20       101.37 o                         
   2  -9   9         26.99         74.26        80.77 o                         
   3  -9   9        551.72        438.07        83.94 o                         
   4  -9   9         29.70        136.21        97.35 o                         
  -5  -8   9        206.24        491.03       103.33 o                         
  -4  -8   9        227.85        224.05        99.94 o                         
  -3  -8   9        111.05         19.88        81.67 o                         
  -2  -8   9         21.28         82.84        76.08 o                         
  -1  -8   9        292.84        240.50        73.60 o                         
   0  -8   9         37.78        -17.61        66.87 o                         
   1  -8   9        223.38        340.77        77.34 o                         
   2  -8   9       1318.31       1382.14       106.52 o                         
   3  -8   9        292.82        505.81        93.41 o                         
   4  -8   9        128.66        105.88        76.17 o                         
   5  -8   9         13.22        -75.71        82.80 o                         
  -6  -7   9         35.51        -94.02        94.02 o                         
  -5  -7   9        647.38        699.34       155.06 o                         
  -4  -7   9          3.71         85.57       110.25 o                         
  -3  -7   9        474.03        442.95        81.02 o                         
  -2  -7   9         38.52        -35.91       155.06 o                         
  -1  -7   9         15.60        -19.52       111.10 o                         
   0  -7   9        599.36        644.18       160.39 o                         
   1  -7   9        932.49        823.53        81.64 o                         
   2  -7   9          0.11         25.98        54.74 o                         
   3  -7   9        961.98        722.11        66.33 o                         
   4  -7   9        776.95        718.82       174.61 o                         
   5  -7   9       1077.11       1360.63       275.98 o                         
   6  -7   9         54.35        126.54        86.05 o                         
  -6  -6   9         18.10        -45.53        87.60 o                         
  -5  -6   9         91.59         66.76        82.51 o                         
  -4  -6   9        532.92        586.08        82.45 o                         
  -3  -6   9         55.13        -11.12        65.03 o                         
  -2  -6   9         91.02         -3.58        58.09 o                         
  -1  -6   9        111.14         19.53        70.23 o                         
   0  -6   9         16.53         18.83        42.61 o                         
   1  -6   9        627.00        520.05        52.33 o                         
   2  -6   9       4661.95       4525.56       133.49 o                         
   3  -6   9        544.28        633.42        59.08 o                         
   4  -6   9        331.19        308.51        69.62 o                         
   5  -6   9        293.61        171.84        92.40 o                         
   6  -6   9        195.58        166.93        78.78 o                         
   7  -6   9        126.90        109.02        86.99 o                         
  -7  -5   9         14.79         16.98       161.75 o                         
  -6  -5   9        117.87        179.49        96.11 o                         
  -5  -5   9        585.08        631.59        83.22 o                         
  -4  -5   9        311.32        609.33        74.65 o                         
  -3  -5   9        412.92        686.33        88.27 o                         
  -2  -5   9        147.13        172.77        54.45 o                         
  -1  -5   9        593.26        652.72        49.61 o                         
   0  -5   9        959.84        819.01        79.63 o                         
   1  -5   9        985.20        927.19        63.45 o                         
   2  -5   9        196.32        351.56        46.78 o                         
   3  -5   9       4293.85       4370.63       104.50 o                         
   4  -5   9        156.30        288.45        67.37 o                         
   5  -5   9        855.92        939.82        86.51 o                         
   6  -5   9         14.19         23.03        72.28 o                         
   7  -5   9        765.20        654.98        88.85 o                         
   8  -5   9         58.69        -32.01        91.24 o                         
  -7  -4   9        113.24         96.50        86.55 o                         
  -6  -4   9        251.17         81.24        79.46 o                         
  -5  -4   9         36.26        150.19        70.23 o                         
  -4  -4   9       2855.71       2890.25       111.30 o                         
  -3  -4   9         12.99          1.15        44.28 o                         
  -2  -4   9       1331.01       1526.58        72.58 o                         
  -1  -4   9        123.28        134.13        37.99 o                         
   0  -4   9         40.62         78.98        35.85 o                         
   1  -4   9        689.12        679.10        51.38 o                         
   2  -4   9       2693.44       2849.75        82.48 o                         
   3  -4   9        386.68        350.70        44.45 o                         
   4  -4   9       1260.36       1212.05        86.07 o                         
   5  -4   9         45.70          5.46        59.60 o                         
   6  -4   9        505.73        454.03        99.13 o                         
   7  -4   9        201.03         94.41       101.29 o                         
   8  -4   9        390.40        449.54        93.36 o                         
  -7  -3   9          2.30        -52.00        79.94 o                         
  -6  -3   9          7.45        -19.51        69.01 o                         
  -5  -3   9         99.80         20.58        61.47 o                         
  -4  -3   9        760.77        840.83        92.71 o                         
  -3  -3   9       1214.31       1266.33        69.74 o                         
  -2  -3   9       2035.89       1684.50        68.67 o                         
  -1  -3   9          7.71        114.53        33.99 o                         
   0  -3   9       1030.62       1092.28        60.41 o                         
   1  -3   9          1.18          9.58        32.42 o                         
   2  -3   9        472.73        452.48        63.02 o                         
   3  -3   9       3743.33       3835.67        91.81 o                         
   4  -3   9       1681.20       1551.37        88.08 o                         
   5  -3   9       1259.50       1271.67        87.45 o                         
   6  -3   9        220.49        193.82        68.11 o                         
   7  -3   9        524.96        596.44        80.46 o                         
   8  -3   9       1246.91       1257.64       110.68 o                         
  -7  -2   9         93.63         72.75        75.87 o                         
  -6  -2   9        384.61        297.70        62.54 o                         
  -5  -2   9        101.14        256.04        54.53 o                         
  -4  -2   9       1347.80       1316.04        73.94 o                         
  -3  -2   9       1768.64       1747.19        70.57 o                         
  -2  -2   9         27.68         -0.92        37.27 o                         
  -1  -2   9        213.86        250.08        37.06 o                         
   0  -2   9        226.24        260.79        33.19 o                         
   1  -2   9       1374.59       1507.48        58.61 o                         
   2  -2   9       3133.57       3458.53        81.44 o                         
   3  -2   9        281.37        281.09        43.91 o                         
   4  -2   9       4872.52       5016.82       101.76 o                         
   5  -2   9       1125.26       1213.91       166.81 o                         
   6  -2   9       1158.26       1081.63       127.02 o                         
   7  -2   9        174.19        179.20        70.38 o                         
   8  -2   9        505.88        395.10        83.50 o                         
   9  -2   9        478.19        607.75        98.70 o                         
  -7  -1   9         24.45         92.80        95.27 o                         
  -6  -1   9        149.24         38.31        54.90 o                         
  -5  -1   9        103.68         82.87        48.25 o                         
  -4  -1   9         29.37        139.11        56.66 o                         
  -3  -1   9       2394.48       2881.85        79.44 o                         
  -2  -1   9         62.50         75.88        32.14 o                         
  -1  -1   9        271.69        382.64        33.99 o                         
   0  -1   9       1056.65       1039.62        51.08 o                         
   1  -1   9        124.97        159.95        28.46 o                         
   2  -1   9       8294.55       8543.93       141.61 o                         
   3  -1   9       2292.96       2705.71        70.62 o                         
   4  -1   9        134.97        266.02        37.54 o                         
   5  -1   9       1389.30       1323.40       105.04 o                         
   6  -1   9        338.63        307.27        59.96 o                         
   7  -1   9        373.96        346.04        70.28 o                         
   8  -1   9        202.28        152.33        75.76 o                         
   9  -1   9        543.27        614.37        95.42 o                         
  -8   0   9        135.92        164.49       169.66 o                         
  -7   0   9          1.39        -92.09        92.09 o                         
  -6   0   9         21.99        -58.01        58.01 o                         
  -5   0   9        246.38        323.99        51.87 o                         
  -4   0   9        653.90        536.38        40.18 o                         
  -3   0   9       1803.04       1703.47        63.16 o                         
  -2   0   9       4386.76       4613.76        93.87 o                         
  -1   0   9       4322.26       4100.49        86.20 o                         
   0   0   9         84.65         21.86        24.93 o                         
   1   0   9          1.71         35.98        24.93 o                         
   2   0   9        102.45        292.36        30.32 o                         
   3   0   9        414.10        474.86        34.40 o                         
   4   0   9        396.07        550.48        44.26 o                         
   5   0   9       1381.06       1437.45        65.93 o                         
   6   0   9       1554.14       1620.12        74.44 o                         
   7   0   9         76.03         26.42        54.26 o                         
   8   0   9          4.13        -39.00        73.31 o                         
   9   0   9        448.51        643.32        92.93 o                         
  -8   1   9        179.46        467.85       104.25 o                         
  -7   1   9          0.60        -33.27        64.83 o                         
  -6   1   9         89.37         54.01        68.62 o                         
  -5   1   9        899.11        992.31        68.66 o                         
  -4   1   9         93.08        164.74        31.32 o                         
  -3   1   9          3.24        108.19        25.67 o                         
  -2   1   9       4685.06       4199.81        82.99 o                         
  -1   1   9        582.12        596.59        28.86 o                         
   0   1   9       2726.34       2664.03        63.71 o                         
   1   1   9        861.95       1080.26        46.79 o                         
   2   1   9         67.12        526.90        34.75 o                         
   3   1   9       2950.85       3253.23        63.66 o                         
   4   1   9       1410.38       1394.07        69.50 o                         
   5   1   9        718.53        749.46        54.52 o                         
   6   1   9       1994.68       2044.90        80.40 o                         
   7   1   9        871.92        874.00        84.16 o                         
   8   1   9       1247.70       1120.53       109.96 o                         
   9   1   9        220.51        388.07       103.85 o                         
  -8   2   9        408.88        356.05       102.04 o                         
  -7   2   9        510.84        587.72       109.25 o                         
  -6   2   9        105.70         16.98        55.71 o                         
  -5   2   9        445.64        286.98        91.06 o                         
  -4   2   9        647.41        659.37        56.39 o                         
  -3   2   9       1215.39        935.16        66.09 o                         
  -2   2   9       2127.10       1894.99        45.65 o                         
  -1   2   9        139.54        220.07        20.27 o                         
   0   2   9        788.94        725.36        47.08 o                         
   1   2   9       5120.98       4988.88        78.63 o                         
   2   2   9        854.71        920.24        40.07 o                         
   3   2   9       4818.63       5015.64        83.47 o                         
   4   2   9       3281.93       3190.56        99.31 o                         
   5   2   9        206.62        289.16        44.48 o                         
   6   2   9       6179.45       5775.59       123.28 o                         
   7   2   9         45.74        -57.55        77.56 o                         
   8   2   9       1062.24       1011.52       108.16 o                         
   9   2   9        173.33        214.19        98.52 o                         
  -8   3   9         68.78          9.42        96.22 o                         
  -7   3   9        536.43        484.36        89.07 o                         
  -6   3   9         72.15        154.31        57.35 o                         
  -5   3   9        331.36        262.80        55.57 o                         
  -4   3   9          2.15         89.64        42.98 o                         
  -3   3   9        478.06        383.31        40.77 o                         
  -2   3   9        166.30        218.43        41.51 o                         
  -1   3   9       4394.48       3934.75        66.32 o                         
   0   3   9       1744.96       1560.13        42.27 o                         
   1   3   9        134.30        242.43        23.79 o                         
   2   3   9       1844.55       1976.67        74.37 o                         
   3   3   9        404.25        608.96        39.76 o                         
   4   3   9        219.43        260.86        31.82 o                         
   5   3   9       1367.39       1407.19        68.41 o                         
   6   3   9       1963.82       1838.61       115.76 o                         
   7   3   9         28.34         31.41        52.77 o                         
   8   3   9        165.88        102.33        62.58 o                         
   9   3   9         87.25         80.72        71.22 o                         
  -8   4   9         82.65        333.38       101.97 o                         
  -7   4   9        641.41        529.30        90.31 o                         
  -6   4   9         94.77        -21.60        57.76 o                         
  -5   4   9        169.09        152.53        51.16 o                         
  -4   4   9        257.71        477.51        61.83 o                         
  -3   4   9        711.90        859.37        62.34 o                         
  -2   4   9         16.20        -30.95        30.95 o                         
  -1   4   9       9261.41       8978.27       150.45 o                         
   0   4   9       1076.00       1084.68        40.65 o                         
   1   4   9       5398.11       5117.89        81.92 o                         
   2   4   9         70.52        287.53        27.32 o                         
   3   4   9        109.47        217.70        28.51 o                         
   4   4   9        148.06        110.03        29.84 o                         
   5   4   9         42.31          1.91        40.76 o                         
   6   4   9        135.70        121.32        48.37 o                         
   7   4   9         16.87         -3.00        52.66 o                         
   8   4   9        525.76        425.13        90.47 o                         
   9   4   9        751.08        642.29       104.38 o                         
  -8   5   9        257.87        426.86       105.32 o                         
  -7   5   9        113.23        340.22       137.64 o                         
  -6   5   9        827.42        913.57        75.67 o                         
  -5   5   9         45.34        139.94        54.33 o                         
  -4   5   9        440.78        242.81        49.08 o                         
  -3   5   9        482.60        839.68        60.59 o                         
  -2   5   9       1047.59        784.54        55.93 o                         
  -1   5   9          3.76         36.59        33.68 o                         
   0   5   9          3.71        141.56        33.41 o                         
   1   5   9       2813.68       3193.88        63.70 o                         
   2   5   9        727.84        988.18        57.79 o                         
   3   5   9       1843.64       1859.08        54.59 o                         
   4   5   9        153.71        181.66        34.59 o                         
   5   5   9        963.90       1053.97        74.87 o                         
   6   5   9        665.60        658.23        56.55 o                         
   7   5   9       3428.51       3557.73       227.26 o                         
   8   5   9          3.96       -114.94       131.77 o                         
   9   5   9        456.91        543.18       159.62 o                         
  -7   6   9         67.08         53.17        90.88 o                         
  -6   6   9       1259.69       1326.88        93.24 o                         
  -5   6   9         28.95          4.09        54.73 o                         
  -4   6   9        955.99        772.19        62.57 o                         
  -3   6   9        491.76        332.90        47.35 o                         
  -2   6   9        901.82        794.09        85.20 o                         
  -1   6   9        106.97        151.11        38.52 o                         
   0   6   9        669.13        685.13        51.53 o                         
   1   6   9        194.79        375.48        40.69 o                         
   2   6   9         57.98        268.38        33.77 o                         
   3   6   9       2631.43       2044.08        61.61 o                         
   4   6   9        339.20        403.07        37.28 o                         
   5   6   9          8.78        -42.16        42.16 o                         
   6   6   9          0.76        -45.51        69.40 o                         
   7   6   9        130.49        105.60        82.26 o                         
   8   6   9        277.47        177.14       188.86 o                         
  -7   7   9          5.67         57.68       175.19 o                         
  -6   7   9         84.48         39.46        66.88 o                         
  -5   7   9        118.92         38.23        58.78 o                         
  -4   7   9        734.49        747.04        67.04 o                         
  -3   7   9        116.42        257.41        50.79 o                         
  -2   7   9       1179.20       1121.68        66.47 o                         
  -1   7   9         30.87        110.91        68.26 o                         
   0   7   9       4387.94       3806.40        93.12 o                         
   1   7   9        893.70       1168.34        64.59 o                         
   2   7   9       3921.51       3597.33        88.13 o                         
   3   7   9        145.00        349.53        38.94 o                         
   4   7   9         51.08         72.13        44.04 o                         
   5   7   9        829.79       1011.42        96.40 o                         
   6   7   9         93.44         77.38       132.58 o                         
   7   7   9         87.54         89.77        87.82 o                         
   8   7   9         27.34        -18.89        97.75 o                         
  -6   8   9         86.86        139.96       117.87 o                         
  -5   8   9        899.82        908.35        80.55 o                         
  -4   8   9         27.33        106.14        61.79 o                         
  -3   8   9         77.56         34.94        52.83 o                         
  -2   8   9        348.23        402.77        61.75 o                         
  -1   8   9         20.13         43.19        45.40 o                         
   0   8   9        218.26        357.25        47.63 o                         
   1   8   9        468.17        283.25        57.29 o                         
   2   8   9       1791.39       1870.97        93.54 o                         
   3   8   9          8.91        -34.49        44.43 o                         
   4   8   9       1121.73       1178.51        75.20 o                         
   5   8   9         38.08        -84.83        84.83 o                         
   6   8   9        386.85        492.98       218.84 o                         
   7   8   9          3.95        -56.45        90.75 o                         
   8   8   9        823.56        809.61       150.74 o                         
  -6   9   9          0.58        119.50        78.15 o                         
  -5   9   9        358.28        481.87       107.75 o                         
  -4   9   9        159.03         73.62        64.53 o                         
  -3   9   9        629.93        434.26        62.51 o                         
  -2   9   9        656.07        571.99        61.81 o                         
  -1   9   9         76.25         12.62        49.84 o                         
   0   9   9       1500.47       1834.76        80.67 o                         
   1   9   9        462.64        657.17        70.25 o                         
   2   9   9        491.69        686.82        72.31 o                         
   3   9   9        794.30        857.77       131.69 o                         
   4   9   9         32.48         -5.05        73.47 o                         
   5   9   9         12.01         90.23        59.06 o                         
   6   9   9          3.10        146.45       110.98 o                         
   7   9   9        125.30         94.24       100.13 o                         
  -5  10   9        118.59         57.66        76.99 o                         
  -4  10   9        706.64        558.16       146.24 o                         
  -3  10   9        636.33        795.59        74.04 o                         
  -2  10   9         35.22         -0.80        59.56 o                         
  -1  10   9        137.68        210.05        68.76 o                         
   0  10   9         23.91         92.21        65.92 o                         
   1  10   9        852.94        721.22        79.43 o                         
   2  10   9         23.67        258.39       107.55 o                         
   3  10   9         55.63          6.36        71.11 o                         
   4  10   9        267.73        412.16       120.91 o                         
   5  10   9          8.16        -19.65        77.84 o                         
   6  10   9        293.36        508.17       183.42 o                         
  -4  11   9        344.17        283.35        90.08 o                         
  -3  11   9        127.79        131.13        84.43 o                         
  -2  11   9        307.39        448.41       113.15 o                         
  -1  11   9         38.24        -45.58        74.70 o                         
   0  11   9        431.81        244.74        78.80 o                         
   1  11   9        222.59        137.44       114.58 o                         
   2  11   9        489.54        553.92        87.33 o                         
   3  11   9        619.78        694.57        92.24 o                         
   4  11   9         79.85        117.03        84.93 o                         
   5  11   9        154.07         98.49        88.85 o                         
  -2  12   9         37.93         30.09        92.87 o                         
  -1  12   9        771.44        802.60        96.09 o                         
   0  12   9          1.79        -43.98        84.37 o                         
   1  12   9        546.92        641.35       125.47 o                         
   2  12   9        203.40        178.34        88.86 o                         
   3  12   9         37.17        103.98       122.46 o                         
  -2  -9  10         38.68         67.65       113.03 o                         
  -1  -9  10        107.34         37.87        86.27 o                         
   0  -9  10        374.12        476.57       113.15 o                         
   1  -9  10          2.65         32.58        81.19 o                         
   2  -9  10        160.34        108.88        85.58 o                         
   3  -9  10         48.13         40.25        99.59 o                         
  -4  -8  10          3.22       -134.82       134.82 o                         
  -3  -8  10          6.80        -87.31        87.31 o                         
  -2  -8  10        175.73        261.47        86.20 o                         
  -1  -8  10        727.05        763.13        89.15 o                         
   0  -8  10        202.35        211.16        78.54 o                         
   1  -8  10        770.47        833.14        86.60 o                         
   2  -8  10        258.32        224.75        77.82 o                         
   3  -8  10        426.72        525.15        83.25 o                         
   4  -8  10        122.14         66.47       130.76 o                         
   5  -8  10        290.68        197.91        91.35 o                         
  -5  -7  10        131.66         97.09       110.02 o                         
  -4  -7  10        124.53        156.91        90.03 o                         
  -3  -7  10        162.79        198.86        82.42 o                         
  -2  -7  10        395.80        553.45        81.52 o                         
  -1  -7  10        340.49        286.11        72.41 o                         
   0  -7  10        409.56        481.98        73.68 o                         
   1  -7  10       2628.21       2525.77       113.82 o                         
   2  -7  10          2.92        194.25        62.04 o                         
   3  -7  10       3237.61       3011.80       106.23 o                         
   4  -7  10        684.49        696.89        94.22 o                         
   5  -7  10        144.66        103.34        85.00 o                         
   6  -7  10          5.29          4.06       123.66 o                         
  -6  -6  10        304.01        452.88       129.57 o                         
  -5  -6  10         58.84        271.66        90.89 o                         
  -4  -6  10        274.39        212.92        82.82 o                         
  -3  -6  10        402.52        287.49        76.23 o                         
  -2  -6  10         12.22          5.04        65.41 o                         
  -1  -6  10        221.05        232.92        64.05 o                         
   0  -6  10          9.69        -39.73        58.33 o                         
   1  -6  10         94.93        135.99        51.23 o                         
   2  -6  10        713.03        749.26        67.69 o                         
   3  -6  10        157.35        237.62        56.96 o                         
   4  -6  10          3.36        -73.17        80.12 o                         
   5  -6  10         60.70        -75.21        75.21 o                         
   6  -6  10          1.93         12.10        82.67 o                         
  -6  -5  10        272.02        268.92        91.99 o                         
  -5  -5  10        441.62        330.61        85.17 o                         
  -4  -5  10        934.61       1190.90       227.88 o                         
  -3  -5  10         48.99         66.14        65.35 o                         
  -2  -5  10          3.81        -47.88        57.37 o                         
  -1  -5  10        113.51         16.35        45.67 o                         
   0  -5  10       2463.78       2185.37        84.45 o                         
   1  -5  10         89.15        186.65        48.95 o                         
   2  -5  10        538.54        518.00        53.44 o                         
   3  -5  10        295.16        334.97        53.43 o                         
   4  -5  10        798.23        843.87       143.59 o                         
   5  -5  10        270.23        324.64       134.12 o                         
   6  -5  10         13.23         -1.03        88.00 o                         
   7  -5  10          0.72       -109.21       109.21 o                         
  -7  -4  10         21.00        -55.04        89.88 o                         
  -6  -4  10          6.77        -12.81        83.45 o                         
  -5  -4  10        628.28        729.53       107.89 o                         
  -4  -4  10        325.71        178.04        68.57 o                         
  -3  -4  10         30.24        135.17        59.14 o                         
  -2  -4  10         38.41         38.67        45.62 o                         
  -1  -4  10        152.16        144.76        42.66 o                         
   0  -4  10        462.39        491.69        47.43 o                         
   1  -4  10        275.41        314.85        54.23 o                         
   2  -4  10       6624.77       6951.19       135.54 o                         
   3  -4  10         10.44        -23.41        43.84 o                         
   4  -4  10       3220.12       2991.87       127.79 o                         
   5  -4  10        752.78        725.01        93.14 o                         
   6  -4  10        257.11        174.77        75.03 o                         
   7  -4  10        112.34         68.40        81.96 o                         
   8  -4  10        413.70        256.62       144.55 o                         
  -7  -3  10         26.33         28.04        83.60 o                         
  -6  -3  10         35.65         65.95        77.42 o                         
  -5  -3  10        756.26        880.61        89.34 o                         
  -4  -3  10          6.60        -18.12        52.88 o                         
  -3  -3  10       1773.78       1849.94       116.97 o                         
  -2  -3  10       1032.44       1145.95        65.18 o                         
  -1  -3  10        198.99        244.25        40.66 o                         
   0  -3  10         50.99         96.92        37.65 o                         
   1  -3  10       1043.22        953.92        62.85 o                         
   2  -3  10        217.61        361.80        43.30 o                         
   3  -3  10       5544.76       5471.68       156.54 o                         
   4  -3  10         31.61         38.47        54.26 o                         
   5  -3  10         54.23        -10.93        58.51 o                         
   6  -3  10        143.01        181.85        70.76 o                         
   7  -3  10         25.86         73.13       104.61 o                         
   8  -3  10        157.06        241.04       114.42 o                         
  -7  -2  10          5.48        -86.30       143.63 o                         
  -6  -2  10         77.06        -15.84        68.64 o                         
  -5  -2  10        312.28        429.78        78.53 o                         
  -4  -2  10        511.49        542.10        55.95 o                         
  -3  -2  10       1355.53       1489.73       178.81 o                         
  -2  -2  10        109.86         96.16        40.25 o                         
  -1  -2  10          0.74         -0.86        43.78 o                         
   0  -2  10       2627.05       2589.45        75.78 o                         
   1  -2  10        259.78        401.25        39.25 o                         
   2  -2  10          0.10         92.74        34.98 o                         
   3  -2  10         73.56         70.05        39.86 o                         
   4  -2  10       1013.06       1137.87       146.33 o                         
   5  -2  10        531.65        458.37        74.48 o                         
   6  -2  10        170.42        209.25        65.52 o                         
   7  -2  10         38.44        -72.71        72.71 o                         
   8  -2  10        316.53        302.60        86.26 o                         
  -7  -1  10        253.39        451.09       112.32 o                         
  -6  -1  10         37.39         79.85        94.34 o                         
  -5  -1  10        358.60        190.95        71.19 o                         
  -4  -1  10       2637.60       2668.48        87.77 o                         
  -3  -1  10       2991.65       2496.97        80.77 o                         
  -2  -1  10        724.44        651.45        52.55 o                         
  -1  -1  10        236.86        356.36        51.62 o                         
   0  -1  10         26.96         42.75        30.97 o                         
   1  -1  10        243.71        288.38        35.29 o                         
   2  -1  10        170.03        146.46        35.53 o                         
   3  -1  10       5564.88       5809.73       111.07 o                         
   4  -1  10       1088.41       1302.28       181.29 o                         
   5  -1  10        327.05        273.43        57.26 o                         
   6  -1  10        770.26        886.77       148.07 o                         
   7  -1  10        453.17        338.27        74.79 o                         
   8  -1  10        865.53        818.11        92.24 o                         
   9  -1  10        648.21        731.94       123.35 o                         
  -8   0  10        124.03        214.78       187.59 o                         
  -7   0  10        131.31         17.49       101.90 o                         
  -6   0  10          2.30        -88.99        88.99 o                         
  -5   0  10          6.60         39.68        79.72 o                         
  -4   0  10        452.25        388.66        46.72 o                         
  -3   0  10        503.31        491.42        51.42 o                         
  -2   0  10       1823.51       1619.61        64.09 o                         
  -1   0  10        100.07        120.47        30.94 o                         
   0   0  10        120.74        238.59        32.42 o                         
   1   0  10        916.29        917.59        75.89 o                         
   2   0  10       4556.19       4680.27        94.29 o                         
   3   0  10         85.90        154.72        33.57 o                         
   4   0  10       7317.52       7166.02       127.14 o                         
   5   0  10       1033.73       1089.05        80.24 o                         
   6   0  10          3.66         -2.43        58.27 o                         
   7   0  10          0.09        -65.02        65.02 o                         
   8   0  10         19.54          4.00        76.69 o                         
   9   0  10        288.34        208.87        90.78 o                         
  -8   1  10         66.23        -86.76       184.65 o                         
  -7   1  10        119.61        235.09       101.75 o                         
  -6   1  10         13.71         59.48        88.81 o                         
  -5   1  10        114.16        201.43        81.45 o                         
  -4   1  10         44.27        137.54       143.40 o                         
  -3   1  10       3335.67       3529.25        88.20 o                         
  -2   1  10        925.08        869.47       102.81 o                         
  -1   1  10        168.27        210.40        31.17 o                         
   0   1  10          1.41         24.69        26.47 o                         
   1   1  10       5400.73       5151.75        97.51 o                         
   2   1  10        285.81        240.05        43.36 o                         
   3   1  10        342.80        509.58        40.45 o                         
   4   1  10        730.32        880.71        51.79 o                         
   5   1  10        284.67        339.97        56.21 o                         
   6   1  10        833.24        801.08       150.81 o                         
   7   1  10         68.28         41.78        65.52 o                         
   8   1  10         20.73        -74.49        74.49 o                         
   9   1  10        279.53        256.56        89.54 o                         
  -8   2  10          2.04        202.96       187.59 o                         
  -7   2  10        138.33         19.41        96.68 o                         
  -6   2  10        351.13        373.94        91.37 o                         
  -5   2  10         91.59         28.08        51.26 o                         
  -4   2  10        111.87        155.53        45.72 o                         
  -3   2  10       5132.30       5348.31       152.10 o                         
  -2   2  10        682.43        656.91        43.05 o                         
  -1   2  10       1059.10       1128.02        49.23 o                         
   0   2  10          3.80         28.16        26.66 o                         
   1   2  10        187.98        183.95        29.61 o                         
   2   2  10        107.89        103.58        35.86 o                         
   3   2  10        986.96        999.29        52.22 o                         
   4   2  10       1197.72       1571.21        54.77 o                         
   5   2  10        143.22        122.07        64.54 o                         
   6   2  10          1.68         56.13        71.25 o                         
   7   2  10         15.29        -24.95        60.15 o                         
   8   2  10         16.45         87.06        74.18 o                         
   9   2  10        823.80        773.79       161.44 o                         
  -8   3  10        119.73        296.51       104.84 o                         
  -7   3  10         51.31         82.72        88.39 o                         
  -6   3  10          4.07        -59.25        78.96 o                         
  -5   3  10         22.54         60.77        51.91 o                         
  -4   3  10        417.23        543.82        56.71 o                         
  -3   3  10       2142.28       1688.56        69.56 o                         
  -2   3  10        120.66        258.78        36.07 o                         
  -1   3  10       2968.69       2547.18        54.50 o                         
   0   3  10        331.56        386.53        29.33 o                         
   1   3  10       1094.69       1254.04        44.18 o                         
   2   3  10        800.30        994.47        54.74 o                         
   3   3  10       2898.14       2894.96        64.37 o                         
   4   3  10          2.17        -29.79        34.48 o                         
   5   3  10       3090.04       3052.16       151.53 o                         
   6   3  10         12.34        -24.94        51.37 o                         
   7   3  10         85.91        -25.27        55.73 o                         
   8   3  10        226.31         49.07        83.40 o                         
   9   3  10         47.77        -77.69        78.44 o                         
  -8   4  10        434.67        632.74       151.74 o                         
  -7   4  10          0.21        -15.57        88.04 o                         
  -6   4  10        200.00        390.84        71.37 o                         
  -5   4  10        107.62        -31.48        56.10 o                         
  -4   4  10          0.25         17.98        46.84 o                         
  -3   4  10        305.16        218.78        43.99 o                         
  -2   4  10       1096.42        826.57        55.09 o                         
  -1   4  10        777.51        767.53        51.30 o                         
   0   4  10          0.17         -8.90        22.73 o                         
   1   4  10        177.13        221.34        38.13 o                         
   2   4  10         10.66        -26.04        26.04 o                         
   3   4  10         99.31        297.32        32.13 o                         
   4   4  10        714.30        737.45        49.00 o                         
   5   4  10       3089.13       3063.86        91.53 o                         
   6   4  10        442.24        438.71        56.75 o                         
   7   4  10        794.26        806.80        70.97 o                         
   8   4  10        151.52        110.15        66.06 o                         
   9   4  10         42.20        -56.02        94.65 o                         
  -7   5  10         99.95        -42.54        91.28 o                         
  -6   5  10        478.31        343.14        67.47 o                         
  -5   5  10         26.89         75.16        58.05 o                         
  -4   5  10        192.62        342.60        57.61 o                         
  -3   5  10         25.34         76.17        61.04 o                         
  -2   5  10       2855.83       2862.56        81.28 o                         
  -1   5  10        383.12        439.78        71.93 o                         
   0   5  10        696.70        691.41        51.59 o                         
   1   5  10        471.42        423.61        54.90 o                         
   2   5  10        471.75        516.07        37.04 o                         
   3   5  10        195.90        245.12        34.23 o                         
   4   5  10        747.59        744.06        45.51 o                         
   5   5  10         13.77        105.69        47.03 o                         
   6   5  10        215.99        168.45        53.08 o                         
   7   5  10        215.32        239.41        80.58 o                         
   8   5  10         13.98        -73.44       116.82 o                         
  -7   6  10        362.34        337.12        99.51 o                         
  -6   6  10         17.80        -46.61        65.38 o                         
  -5   6  10          0.66        -57.22        57.22 o                         
  -4   6  10         18.98         57.40        60.77 o                         
  -3   6  10         14.94        227.52        49.02 o                         
  -2   6  10        581.23        360.12        61.13 o                         
  -1   6  10        339.22        393.23        45.94 o                         
   0   6  10       2706.84       2431.13        83.38 o                         
   1   6  10        772.95        645.25        51.37 o                         
   2   6  10        609.78        780.18        45.93 o                         
   3   6  10       1088.00       1190.76        55.02 o                         
   4   6  10        382.22        442.32        64.67 o                         
   5   6  10        296.88        297.63        50.20 o                         
   6   6  10        116.73         59.61        72.23 o                         
   7   6  10         24.21        -78.10        78.10 o                         
   8   6  10          1.57        -49.59        95.96 o                         
  -7   7  10        553.50        447.03       199.41 o                         
  -6   7  10          9.55         73.97        70.96 o                         
  -5   7  10        215.96        365.97        71.01 o                         
  -4   7  10        535.31        607.62        78.77 o                         
  -3   7  10        278.31        186.25        53.40 o                         
  -2   7  10        923.40        707.26        61.02 o                         
  -1   7  10        478.46        414.80        65.90 o                         
   0   7  10        530.34        607.13        52.85 o                         
   1   7  10        849.29        994.50        73.24 o                         
   2   7  10         46.73        112.95        43.99 o                         
   3   7  10        482.85        396.99        41.02 o                         
   4   7  10         34.48        290.94        49.17 o                         
   5   7  10        288.87        254.99       168.81 o                         
   6   7  10        396.90        507.93       124.51 o                         
   7   7  10         50.13         64.16       138.14 o                         
   8   7  10         21.34         90.40       100.83 o                         
  -6   8  10        106.23        195.46        78.81 o                         
  -5   8  10        333.33        269.47        70.26 o                         
  -4   8  10        116.90        114.31        63.12 o                         
  -3   8  10         22.13        112.38        56.38 o                         
  -2   8  10        382.79        619.52        59.82 o                         
  -1   8  10        267.01        356.29        53.18 o                         
   0   8  10        206.02        310.24        50.91 o                         
   1   8  10        499.58        448.20        52.30 o                         
   2   8  10         82.40        116.40        47.73 o                         
   3   8  10         12.89        111.43        61.78 o                         
   4   8  10         40.40        153.38        52.80 o                         
   5   8  10        113.06         46.85       117.32 o                         
   6   8  10          0.47         50.59        82.87 o                         
   7   8  10        377.71        435.44       100.96 o                         
  -5   9  10         17.20        -22.68        72.37 o                         
  -4   9  10        133.50        197.86        68.02 o                         
  -3   9  10          0.59        -60.34        60.34 o                         
  -2   9  10        238.01        543.62        64.28 o                         
  -1   9  10        274.68        146.89        55.32 o                         
   0   9  10        212.83        231.16        53.84 o                         
   1   9  10        426.11        431.45        69.61 o                         
   2   9  10          0.28         20.82        64.60 o                         
   3   9  10          4.18        -24.58        64.48 o                         
   4   9  10        829.10        651.34        81.01 o                         
   5   9  10          0.01          1.20       130.42 o                         
   6   9  10         81.26        -86.79        86.79 o                         
   7   9  10         26.17        -34.89       100.60 o                         
  -4  10  10        215.38        129.55        73.28 o                         
  -3  10  10        100.05        156.44        69.01 o                         
  -2  10  10        336.95        157.84        64.83 o                         
  -1  10  10         37.55          6.16        70.38 o                         
   0  10  10        548.34        636.33        79.75 o                         
   1  10  10        728.80        544.74        76.51 o                         
   2  10  10       1454.74       1380.80       107.71 o                         
   3  10  10         96.05         93.91        75.62 o                         
   4  10  10        395.84        514.77        85.63 o                         
   5  10  10          2.17       -122.07       122.07 o                         
   6  10  10          0.53        277.91       144.25 o                         
  -3  11  10         32.48        -34.65        84.63 o                         
  -2  11  10        134.19         63.01        80.69 o                         
  -1  11  10        265.72        367.36        83.19 o                         
   0  11  10          2.76        -57.05       127.75 o                         
   1  11  10          6.33        -39.07        77.85 o                         
   2  11  10         22.76        -55.34        78.61 o                         
   3  11  10         39.45        -21.72        81.99 o                         
   4  11  10         69.90        121.37        87.41 o                         
  -1  12  10        169.27        312.39        92.72 o                         
   0  12  10         37.03        -26.29        87.80 o                         
   1  12  10         11.79        -83.83        83.83 o                         
   2  12  10         64.24        160.26        91.61 o                         
   3  12  10         34.08        180.79       231.28 o                         
  -3  -8  11        101.54        -34.85        94.25 o                         
  -2  -8  11        231.36        216.89       168.97 o                         
  -1  -8  11        404.98        279.72        86.86 o                         
   0  -8  11        431.75        512.69        87.19 o                         
   1  -8  11        514.51        614.47        87.15 o                         
   2  -8  11          5.47        128.81        80.51 o                         
   3  -8  11         15.79        232.94        99.98 o                         
  -4  -7  11         41.52        -45.94       118.25 o                         
  -3  -7  11         32.71        -83.50       160.12 o                         
  -2  -7  11          2.13        -73.87        79.45 o                         
  -1  -7  11         82.71        138.09        76.47 o                         
   0  -7  11         80.86        110.28        89.31 o                         
   1  -7  11          3.70         25.56        71.94 o                         
   2  -7  11          5.46        -80.35       121.57 o                         
   3  -7  11         88.40        121.66        66.45 o                         
   4  -7  11        198.51         19.92        82.97 o                         
   5  -7  11        709.09        570.20       123.00 o                         
  -5  -6  11         46.38        -89.38        89.38 o                         
  -4  -6  11        114.10         -2.86        83.50 o                         
  -3  -6  11          1.79        -21.39        77.84 o                         
  -2  -6  11        499.73        718.62       198.60 o                         
  -1  -6  11         42.60         46.22        67.16 o                         
   0  -6  11       1001.86       1204.09        88.70 o                         
   1  -6  11        670.36        500.16        62.77 o                         
   2  -6  11         18.75        -54.18        56.78 o                         
   3  -6  11       1577.59       1619.96        90.66 o                         
   4  -6  11          3.37        -15.72        74.26 o                         
   5  -6  11       1515.65       1545.75       146.18 o                         
   6  -6  11         50.45         90.92        90.98 o                         
  -6  -5  11        126.02         54.15        96.10 o                         
  -5  -5  11         39.39         -3.70        86.00 o                         
  -4  -5  11          0.76         29.75        76.13 o                         
  -3  -5  11         53.04        -20.72        69.80 o                         
  -2  -5  11        300.93        634.34        74.75 o                         
  -1  -5  11        640.17        700.69        60.41 o                         
   0  -5  11        864.93        864.29        66.74 o                         
   1  -5  11       2488.72       2192.85       161.72 o                         
   2  -5  11        498.53        574.45        58.36 o                         
   3  -5  11        642.34        559.35        61.45 o                         
   4  -5  11        110.55        136.50        70.12 o                         
   5  -5  11        192.42        178.79        77.63 o                         
   6  -5  11         13.74         94.87        85.08 o                         
   7  -5  11          1.22          3.98        91.39 o                         
  -6  -4  11        192.12        473.81       169.63 o                         
  -5  -4  11        353.04        626.29       204.62 o                         
  -4  -4  11          2.94        -50.71       188.28 o                         
  -3  -4  11        389.20        280.84        67.57 o                         
  -2  -4  11         58.81         80.33        51.35 o                         
  -1  -4  11          0.29         17.43        46.53 o                         
   0  -4  11         15.55         47.06        45.44 o                         
   1  -4  11       2302.09       2368.05        98.63 o                         
   2  -4  11        332.45        276.72        54.11 o                         
   3  -4  11         77.15        100.88        49.53 o                         
   4  -4  11        795.53        758.92        76.68 o                         
   5  -4  11         65.70         44.61        70.60 o                         
   6  -4  11        493.67        478.96        84.32 o                         
   7  -4  11        380.89        225.67        91.37 o                         
  -7  -3  11         40.78       -140.54       159.47 o                         
  -6  -3  11        485.31        589.05       176.15 o                         
  -5  -3  11        699.68        762.26        84.20 o                         
  -4  -3  11        167.72        326.54        73.33 o                         
  -3  -3  11         55.72        168.77        52.80 o                         
  -2  -3  11        137.62        100.17        47.89 o                         
  -1  -3  11         11.74         75.89        59.82 o                         
   0  -3  11        162.75        125.81        42.84 o                         
   1  -3  11        177.48        257.25        45.04 o                         
   2  -3  11         15.84        -22.11        44.18 o                         
   3  -3  11        383.92        499.93        51.08 o                         
   4  -3  11       3135.51       3033.20       225.18 o                         
   5  -3  11         43.40         87.58        81.51 o                         
   6  -3  11        544.11        583.08        82.81 o                         
   7  -3  11         37.70       -100.90       100.90 o                         
   8  -3  11        426.86        334.83        98.62 o                         
  -7  -2  11          5.51       -144.48       144.48 o                         
  -6  -2  11        286.32        431.58       149.81 o                         
  -5  -2  11        376.31        252.80        63.59 o                         
  -4  -2  11       1053.69        840.74        69.90 o                         
  -3  -2  11         82.15        193.14        61.97 o                         
  -2  -2  11        403.09        447.71        49.40 o                         
  -1  -2  11        203.21        329.30        45.70 o                         
   0  -2  11       1210.62       1180.41        66.31 o                         
   1  -2  11       1853.51       1961.28        73.32 o                         
   2  -2  11       1756.95       1605.65        70.23 o                         
   3  -2  11         63.91          6.50        40.52 o                         
   4  -2  11        110.41        162.36        60.22 o                         
   5  -2  11       1419.92       1414.89       114.50 o                         
   6  -2  11        277.19        263.60       125.59 o                         
   7  -2  11         82.05        -25.11        78.55 o                         
   8  -2  11         44.92        140.23       104.88 o                         
  -7  -1  11         16.16        -39.17       149.58 o                         
  -6  -1  11          3.96       -101.10       101.10 o                         
  -5  -1  11          2.54        -91.58        91.58 o                         
  -4  -1  11        363.28        432.34        59.95 o                         
  -3  -1  11         51.77          0.33        44.86 o                         
  -2  -1  11        775.03        822.90        57.27 o                         
  -1  -1  11        711.82        742.99        56.07 o                         
   0  -1  11        312.68        306.10        39.48 o                         
   1  -1  11         63.69        247.55        37.79 o                         
   2  -1  11       2637.77       2843.85       119.11 o                         
   3  -1  11       4189.70       4064.90       112.56 o                         
   4  -1  11       2046.92       1855.14       176.54 o                         
   5  -1  11       1642.65       1847.31       118.52 o                         
   6  -1  11          0.06        -71.66        84.83 o                         
   7  -1  11          2.39         10.98        75.10 o                         
   8  -1  11        196.48        203.10       162.90 o                         
  -7   0  11         22.67        -48.69       239.86 o                         
  -6   0  11          8.20         55.55       101.55 o                         
  -5   0  11       1003.66       1206.60       124.27 o                         
  -4   0  11       1210.46       1246.98       114.60 o                         
  -3   0  11        721.16       1013.43        63.35 o                         
  -2   0  11          0.04        257.02        41.15 o                         
  -1   0  11        343.71        269.91        38.37 o                         
   0   0  11        760.26        769.71        48.99 o                         
   1   0  11        193.61        218.45        35.44 o                         
   2   0  11         47.21         75.70        35.68 o                         
   3   0  11          6.60         37.89        37.96 o                         
   4   0  11       1664.01       1766.09        86.53 o                         
   5   0  11        991.08       1204.93       131.23 o                         
   6   0  11          5.32         30.23        63.56 o                         
   7   0  11          9.31         43.03        72.71 o                         
   8   0  11        225.42        209.89        83.99 o                         
  -7   1  11          1.14        -24.09       109.53 o                         
  -6   1  11         67.91        -94.20       110.68 o                         
  -5   1  11        561.57        498.48        96.89 o                         
  -4   1  11        434.80        305.26       100.32 o                         
  -3   1  11       1930.12       1780.79       114.87 o                         
  -2   1  11        957.46       1407.37        98.81 o                         
  -1   1  11       1548.99       1504.05        61.70 o                         
   0   1  11        776.59        710.17        47.47 o                         
   1   1  11        679.52        675.84        68.41 o                         
   2   1  11          0.81        -18.28        31.92 o                         
   3   1  11       1302.32       1128.14        64.66 o                         
   4   1  11        312.29        279.52        49.09 o                         
   5   1  11        481.83        570.43        64.58 o                         
   6   1  11        460.88        446.01        68.48 o                         
   7   1  11        659.78        807.04        89.78 o                         
   8   1  11          3.66       -125.14       130.61 o                         
  -7   2  11        142.14         78.36       294.59 o                         
  -6   2  11          0.69        -59.49        92.24 o                         
  -5   2  11          1.25        -82.13        82.13 o                         
  -4   2  11        421.58        318.90        81.77 o                         
  -3   2  11        341.02        225.64        71.33 o                         
  -2   2  11       1420.26       1024.25        87.87 o                         
  -1   2  11         13.23        119.50        29.98 o                         
   0   2  11        466.57        510.29        41.62 o                         
   1   2  11        401.09        450.05        36.92 o                         
   2   2  11        391.52        420.66        37.49 o                         
   3   2  11       2268.49       2073.95        92.34 o                         
   4   2  11       2089.24       2095.38        69.73 o                         
   5   2  11        418.24        398.83        60.13 o                         
   6   2  11         44.56         82.40        62.45 o                         
   7   2  11         32.68        -25.54        68.47 o                         
   8   2  11        182.69        156.09       198.13 o                         
  -7   3  11         37.09         71.40       108.37 o                         
  -6   3  11          5.87         66.22        94.33 o                         
  -5   3  11         36.22        -64.17        83.00 o                         
  -4   3  11        744.28        951.04       156.11 o                         
  -3   3  11        170.26        264.78        70.49 o                         
  -2   3  11         15.66         -4.66        57.21 o                         
  -1   3  11        268.67        504.45        60.57 o                         
   0   3  11          9.80          2.27        29.65 o                         
   1   3  11       1359.82       1184.50        55.05 o                         
   2   3  11         24.70         50.57        36.01 o                         
   3   3  11       1208.07       1263.48        60.38 o                         
   4   3  11        105.15        167.77        38.37 o                         
   5   3  11       2541.61       2463.33       100.63 o                         
   6   3  11         48.77         24.78        60.18 o                         
   7   3  11         99.18        168.72       109.83 o                         
   8   3  11         26.54         -0.29        76.85 o                         
  -7   4  11         46.92         21.86       182.64 o                         
  -6   4  11          5.98        -95.38        95.38 o                         
  -5   4  11         42.19        -17.16        84.80 o                         
  -4   4  11        574.05        677.28       131.42 o                         
  -3   4  11        340.05        627.69       153.59 o                         
  -2   4  11       1479.99       1482.96       100.00 o                         
  -1   4  11        338.44        519.35        44.93 o                         
   0   4  11       1028.25        920.43        55.33 o                         
   1   4  11       2876.96       2797.05        63.56 o                         
   2   4  11         38.13          3.11        29.23 o                         
   3   4  11        953.09       1000.39        51.63 o                         
   4   4  11        963.03       1097.77        56.12 o                         
   5   4  11        291.39        442.17        87.65 o                         
   6   4  11         20.80         62.51        62.64 o                         
   7   4  11         45.59         66.12        69.84 o                         
   8   4  11         10.51         79.76        78.03 o                         
  -7   5  11         41.82         59.72        93.36 o                         
  -6   5  11        111.10        228.07        70.91 o                         
  -5   5  11          1.37         21.33        64.59 o                         
  -4   5  11        131.97        216.87        55.51 o                         
  -3   5  11        995.71        882.37        67.02 o                         
  -2   5  11        786.98        988.66       108.49 o                         
  -1   5  11       2316.03       1930.02        75.22 o                         
   0   5  11        295.96        374.75        67.35 o                         
   1   5  11          3.46         12.09        42.73 o                         
   2   5  11        338.80        297.04        34.54 o                         
   3   5  11          7.09         92.24        34.76 o                         
   4   5  11        411.81        433.08        41.12 o                         
   5   5  11        643.02        827.73        88.84 o                         
   6   5  11         32.95         29.75        78.30 o                         
   7   5  11         13.65        -56.60        78.69 o                         
   8   5  11          0.04        -36.45        90.96 o                         
  -6   6  11         63.45         18.43        72.49 o                         
  -5   6  11          0.54         63.65        63.23 o                         
  -4   6  11        425.43        429.24        61.83 o                         
  -3   6  11        174.00        155.74        51.73 o                         
  -2   6  11          8.10         96.21        48.38 o                         
  -1   6  11        407.93        675.09        78.03 o                         
   0   6  11        431.94        579.96        58.43 o                         
   1   6  11       1124.33       1112.23        88.24 o                         
   2   6  11         23.70         90.92        44.71 o                         
   3   6  11        215.85        230.08        38.29 o                         
   4   6  11        834.58        905.79        58.24 o                         
   5   6  11        819.79        945.30        94.33 o                         
   6   6  11        619.45        795.11       124.81 o                         
   7   6  11        148.50        241.79       147.95 o                         
   8   6  11          1.01       -245.78       250.32 o                         
  -6   7  11        433.54        457.69        81.08 o                         
  -5   7  11         35.38         12.11        68.07 o                         
  -4   7  11         96.06        143.27        61.14 o                         
  -3   7  11         29.61         38.34        61.19 o                         
  -2   7  11        191.17        388.71        56.84 o                         
  -1   7  11        598.37        534.12        75.84 o                         
   0   7  11         49.89         39.57        46.38 o                         
   1   7  11         39.67         97.13        46.93 o                         
   2   7  11       1182.89       1231.51        73.25 o                         
   3   7  11         29.93          0.47        55.30 o                         
   4   7  11        787.72        870.84        69.69 o                         
   5   7  11        712.73        626.57        79.97 o                         
   6   7  11         22.60        -16.88        80.09 o                         
   7   7  11        114.73        120.49        91.66 o                         
  -5   8  11         34.30         74.11        70.71 o                         
  -4   8  11        340.03        433.51        87.21 o                         
  -3   8  11         91.88        103.48        91.37 o                         
  -2   8  11       1309.72       1148.47        78.80 o                         
  -1   8  11        446.43        758.97        62.47 o                         
   0   8  11       1851.21       1640.66        81.52 o                         
   1   8  11         62.30        130.02        64.17 o                         
   2   8  11         42.36          6.75        49.88 o                         
   3   8  11         62.70         33.23        63.12 o                         
   4   8  11         59.72        201.76        67.80 o                         
   5   8  11        105.91         76.08        77.41 o                         
   6   8  11          0.08         52.52        86.85 o                         
   7   8  11          7.77        160.14        98.45 o                         
  -5   9  11          5.35         67.65        76.50 o                         
  -4   9  11         26.49         35.10        87.56 o                         
  -3   9  11        373.40        552.73        72.31 o                         
  -2   9  11         49.43         78.43        63.09 o                         
  -1   9  11          4.13         -3.77        58.13 o                         
   0   9  11        849.22       1014.91        73.03 o                         
   1   9  11        128.27        -24.60        97.50 o                         
   2   9  11       1434.58       1540.91       104.84 o                         
   3   9  11          1.11        -25.69        68.41 o                         
   4   9  11        124.56        181.68        89.08 o                         
   5   9  11         75.99        129.18       129.49 o                         
   6   9  11        140.34        167.48        93.78 o                         
  -4  10  11        101.32         74.77       111.61 o                         
  -3  10  11         31.98         49.71        72.20 o                         
  -2  10  11         36.68         88.90        70.87 o                         
  -1  10  11          0.26        -61.10        61.10 o                         
   0  10  11          0.27         97.72        74.91 o                         
   1  10  11          2.47          9.94       115.00 o                         
   2  10  11        314.32        410.22        92.83 o                         
   3  10  11        347.33        474.31        95.73 o                         
   4  10  11        144.96         92.45        80.65 o                         
   5  10  11          5.10        298.07       137.52 o                         
  -2  11  11        105.26         70.36        86.17 o                         
  -1  11  11        452.70        410.53        87.28 o                         
   0  11  11          0.30        -67.40        80.17 o                         
   1  11  11        392.09        374.87        86.48 o                         
   2  11  11         87.85        120.73        83.83 o                         
   3  11  11         44.32        -38.68       102.91 o                         
   4  11  11        141.67        242.80       156.96 o                         
   1  12  11        397.50        627.44        99.39 o                         
  -1  -8  12         98.83          4.47        90.26 o                         
   0  -8  12        189.66         93.17        89.10 o                         
   1  -8  12        267.07        395.57        92.77 o                         
   2  -8  12         52.46        168.45        88.85 o                         
  -3  -7  12         97.23         29.89        92.37 o                         
  -2  -7  12        148.17        288.59       151.59 o                         
  -1  -7  12        996.03       1162.14       109.30 o                         
   0  -7  12         86.46         72.25        84.64 o                         
   1  -7  12         66.31         26.78        78.67 o                         
   2  -7  12          0.33        119.50        79.38 o                         
   3  -7  12        532.47        633.96        92.11 o                         
   4  -7  12        113.89        110.30       136.52 o                         
  -4  -6  12        187.75        316.02        96.84 o                         
  -3  -6  12        106.82         57.87       122.92 o                         
  -2  -6  12        312.97        171.78       127.25 o                         
  -1  -6  12        407.87        529.45        90.12 o                         
   0  -6  12        665.42        641.87       273.00 o                         
   1  -6  12        397.61        284.84        67.04 o                         
   2  -6  12        142.32        304.89        66.78 o                         
   3  -6  12          2.00         44.91        63.32 o                         
   4  -6  12        470.50        524.74        89.88 o                         
   5  -6  12         34.06        154.71       123.96 o                         
  -5  -5  12         19.91         68.17        92.47 o                         
  -4  -5  12          1.76        -66.89        83.33 o                         
  -3  -5  12          0.68        -10.74        76.76 o                         
  -2  -5  12         90.19         95.62        73.03 o                         
  -1  -5  12        890.24        818.93        88.07 o                         
   0  -5  12          0.31         26.69        57.15 o                         
   1  -5  12        378.08        381.92        65.86 o                         
   2  -5  12         16.14        -68.44        97.16 o                         
   3  -5  12          2.34        -29.66        58.25 o                         
   4  -5  12        215.41        155.21        75.66 o                         
   5  -5  12       1830.78       1853.63       121.66 o                         
   6  -5  12         74.01         88.99       151.62 o                         
  -5  -4  12          1.51        -91.17        91.17 o                         
  -4  -4  12         32.83         37.26        77.01 o                         
  -3  -4  12        326.93        252.85        73.65 o                         
  -2  -4  12         41.47        160.29        58.78 o                         
  -1  -4  12         20.81        140.42        55.52 o                         
   0  -4  12       1027.00       1251.42        81.13 o                         
   1  -4  12        206.81        254.95        55.52 o                         
   2  -4  12        479.90        481.90        73.20 o                         
   3  -4  12         37.84          6.89        54.15 o                         
   4  -4  12        141.99        116.22        70.77 o                         
   5  -4  12        443.11        354.03        81.23 o                         
   6  -4  12        441.42        619.88        94.08 o                         
  -6  -3  12        199.16        -64.98       164.26 o                         
  -5  -3  12          0.53        -76.18        76.18 o                         
  -4  -3  12         89.71        -49.97        70.49 o                         
  -3  -3  12        277.86        309.64        60.25 o                         
  -2  -3  12        553.65        723.58        62.28 o                         
  -1  -3  12        495.04        450.35        55.71 o                         
   0  -3  12       2262.27       2068.02        85.21 o                         
   1  -3  12        805.01       1064.80        67.04 o                         
   2  -3  12       1697.98       1709.69        79.83 o                         
   3  -3  12          9.02         75.24        49.77 o                         
   4  -3  12        192.36        244.08        67.95 o                         
   5  -3  12         18.50        109.83       120.37 o                         
   6  -3  12        187.18        150.05        81.33 o                         
   7  -3  12          3.21         42.65        88.28 o                         
  -6  -2  12        420.10        788.83       176.46 o                         
  -5  -2  12        606.55        883.73        83.52 o                         
  -4  -2  12         18.94        -28.44        58.43 o                         
  -3  -2  12          1.66         17.10        51.53 o                         
  -2  -2  12        136.53         23.18        48.30 o                         
  -1  -2  12        396.64        685.61        54.88 o                         
   0  -2  12       1255.32       1284.29        71.24 o                         
   1  -2  12        880.49        875.35        83.30 o                         
   2  -2  12       2250.07       2166.46        80.32 o                         
   3  -2  12          0.88         21.78        44.77 o                         
   4  -2  12       1018.75       1004.71        89.45 o                         
   5  -2  12        683.66        756.67       109.52 o                         
   6  -2  12       1408.15       1550.18       257.74 o                         
   7  -2  12          1.32        -15.24        84.90 o                         
  -7  -1  12         98.47       -160.24       160.24 o                         
  -6  -1  12        213.40        311.04       158.19 o                         
  -5  -1  12        904.25       1223.89       289.84 o                         
  -4  -1  12         45.79        -16.80        54.11 o                         
  -3  -1  12         20.73        183.71        50.89 o                         
  -2  -1  12       1259.52        997.82        87.06 o                         
  -1  -1  12         12.32        186.56        56.51 o                         
   0  -1  12        553.76        437.91        47.46 o                         
   1  -1  12        426.51        495.16        67.01 o                         
   2  -1  12        438.47        534.82        48.92 o                         
   3  -1  12        233.88        262.82        49.05 o                         
   4  -1  12        612.42        662.76        88.35 o                         
   5  -1  12        181.71        273.28        91.17 o                         
   6  -1  12          5.49        164.18        72.31 o                         
   7  -1  12        127.13        241.09        85.66 o                         
   8  -1  12        972.13       1015.98       107.12 o                         
  -7   0  12          0.15         30.27       144.59 o                         
  -6   0  12        112.26         14.10       139.76 o                         
  -5   0  12        579.42        370.28       108.63 o                         
  -4   0  12        204.63        373.74        96.62 o                         
  -3   0  12         87.12        141.25        56.17 o                         
  -2   0  12        163.60        264.12        47.46 o                         
  -1   0  12        319.80        626.30        48.16 o                         
   0   0  12          3.22         28.02        38.15 o                         
   1   0  12       1023.43       1026.95        61.86 o                         
   2   0  12        126.62        171.58        41.27 o                         
   3   0  12       1112.55        987.22       107.15 o                         
   4   0  12         77.77         68.03        56.42 o                         
   5   0  12       1259.00       1294.80        93.00 o                         
   6   0  12         23.15         26.24       143.90 o                         
   7   0  12         54.79         98.77        79.38 o                         
   8   0  12          6.42        -84.55        84.55 o                         
  -7   1  12         27.28       -118.50       118.50 o                         
  -6   1  12         99.02        145.04       217.06 o                         
  -5   1  12        191.36        142.27       100.29 o                         
  -4   1  12       1243.84        895.95       104.59 o                         
  -3   1  12          2.12         41.47        76.81 o                         
  -2   1  12         49.36        154.61        39.71 o                         
  -1   1  12        318.62        148.46        38.45 o                         
   0   1  12         77.36        218.14        38.13 o                         
   1   1  12       1580.15       1429.91       101.70 o                         
   2   1  12       2531.00       2286.86        73.21 o                         
   3   1  12       3701.43       3440.77        87.65 o                         
   4   1  12          7.97        -52.94        52.94 o                         
   5   1  12        693.13        794.24        79.92 o                         
   6   1  12        518.46        554.68        75.27 o                         
   7   1  12         78.88        186.90        78.00 o                         
   8   1  12          7.35         79.84        87.45 o                         
  -7   2  12          0.42        -17.04       119.86 o                         
  -6   2  12        178.55        263.94       153.36 o                         
  -5   2  12         28.75         36.49        96.99 o                         
  -4   2  12       1289.87       1852.11       161.75 o                         
  -3   2  12         39.86        -13.87        74.27 o                         
  -2   2  12        760.50        670.09        78.87 o                         
  -1   2  12       3903.28       3606.36        86.55 o                         
   0   2  12          1.02         52.00        38.90 o                         
   1   2  12        307.16        329.60        39.32 o                         
   2   2  12        456.31        431.20        41.85 o                         
   3   2  12        474.63        439.62        44.40 o                         
   4   2  12       1604.28       1523.36        87.99 o                         
   5   2  12        118.98        154.74        61.40 o                         
   6   2  12        763.06        661.47        76.92 o                         
   7   2  12         22.54        -19.99        73.01 o                         
   8   2  12        136.09        142.66        87.34 o                         
  -7   3  12          7.83       -111.12       157.92 o                         
  -6   3  12          5.39         -5.26       104.23 o                         
  -5   3  12        180.45        344.15       101.56 o                         
  -4   3  12        516.04        484.45       181.29 o                         
  -3   3  12        229.92        355.16        79.30 o                         
  -2   3  12        748.94        950.43        91.16 o                         
  -1   3  12        866.38       1139.13       101.44 o                         
   0   3  12          9.65        -14.06        33.80 o                         
   1   3  12        129.03        178.48        44.64 o                         
   2   3  12        487.33        436.95        42.27 o                         
   3   3  12        319.40        312.68        42.15 o                         
   4   3  12        377.89        299.00        44.20 o                         
   5   3  12          0.29         25.45        57.82 o                         
   6   3  12         93.42         16.06        66.08 o                         
   7   3  12        691.61        611.89        82.94 o                         
   8   3  12        379.68        386.34        88.53 o                         
  -7   4  12         39.80        202.04       201.11 o                         
  -6   4  12         83.34         78.93       104.15 o                         
  -5   4  12        581.41        546.98       124.66 o                         
  -4   4  12        125.67         64.73        86.21 o                         
  -3   4  12       2125.34       1697.83       210.23 o                         
  -2   4  12        562.99        473.31       139.57 o                         
  -1   4  12        924.82       1180.67        97.44 o                         
   0   4  12         83.19         -5.04        56.66 o                         
   1   4  12        817.01        820.34        54.09 o                         
   2   4  12        392.37        372.78        41.91 o                         
   3   4  12       1065.43        879.90        80.28 o                         
   4   4  12        873.57        926.69        60.24 o                         
   5   4  12        231.91        202.73        77.57 o                         
   6   4  12        126.41         95.52        68.88 o                         
   7   4  12       1118.64        921.05        87.87 o                         
   8   4  12         25.07        138.72       114.77 o                         
  -6   5  12         43.45        -23.78       105.24 o                         
  -5   5  12         58.53        223.28        96.92 o                         
  -4   5  12          3.41         18.74        84.84 o                         
  -3   5  12        215.56        248.47        80.94 o                         
  -2   5  12         54.45         59.19        69.71 o                         
  -1   5  12        982.94        784.04       114.04 o                         
   0   5  12       1990.55       1618.46        97.66 o                         
   1   5  12         55.10         49.41        55.36 o                         
   2   5  12         35.23         70.25        38.62 o                         
   3   5  12       1843.13       1927.48       110.46 o                         
   4   5  12         31.98         51.03        43.22 o                         
   5   5  12       2219.61       2315.57       106.91 o                         
   6   5  12        111.89        144.49        67.40 o                         
   7   5  12         67.74         57.79        74.47 o                         
   8   5  12          2.78       -111.87       111.87 o                         
  -6   6  12         57.97       -106.98       106.98 o                         
  -5   6  12         48.45        -61.04        94.93 o                         
  -4   6  12        407.04        638.85        96.97 o                         
  -3   6  12         47.99        160.21       103.72 o                         
  -2   6  12        448.27        634.46        60.47 o                         
  -1   6  12         46.31         44.88        49.01 o                         
   0   6  12        806.02       1031.84        72.29 o                         
   1   6  12        799.74        592.91        59.27 o                         
   2   6  12       1202.75       1165.88        75.27 o                         
   3   6  12         36.13        -18.18        38.54 o                         
   4   6  12         12.05         30.87        52.93 o                         
   5   6  12         38.52         32.92        95.42 o                         
   6   6  12        145.45        278.99        97.50 o                         
   7   6  12         38.19        111.18       106.23 o                         
  -5   7  12        180.34        246.68        73.22 o                         
  -4   7  12        546.22        360.94        68.95 o                         
  -3   7  12         17.19         60.48        59.36 o                         
  -2   7  12       1852.79       1834.13        92.39 o                         
  -1   7  12         12.29         95.31        54.41 o                         
   0   7  12       2102.16       2352.98       108.85 o                         
   1   7  12        224.84         83.73        51.11 o                         
   2   7  12        511.83        422.24        54.94 o                         
   3   7  12          2.36         19.24        51.23 o                         
   4   7  12        105.87        108.47        54.49 o                         
   5   7  12         96.62        256.78        75.67 o                         
   6   7  12         63.32        -78.72        79.24 o                         
   7   7  12          3.21        109.92        93.07 o                         
  -5   8  12          8.92         57.01        73.98 o                         
  -4   8  12          1.93         96.03        72.80 o                         
  -3   8  12          2.28        -31.78        64.15 o                         
  -2   8  12        514.90        504.44        74.48 o                         
  -1   8  12         12.56        -35.24        56.03 o                         
   0   8  12       1634.86       1452.35       121.32 o                         
   1   8  12        119.77         64.29        54.45 o                         
   2   8  12         67.54         88.85        55.65 o                         
   3   8  12          7.71         18.77        67.18 o                         
   4   8  12       1507.00       1723.90       112.43 o                         
   5   8  12         10.09        230.08       128.48 o                         
   6   8  12        740.11       1029.30       152.44 o                         
  -4   9  12        110.16        157.60       148.56 o                         
  -3   9  12        193.84        418.20        74.97 o                         
  -2   9  12         21.72         73.98        65.83 o                         
  -1   9  12        146.56        192.80        63.82 o                         
   0   9  12        272.81        225.15        63.56 o                         
   1   9  12        105.12        139.54       118.44 o                         
   2   9  12         79.59        125.91        73.08 o                         
   3   9  12          7.69        -70.54        70.54 o                         
   4   9  12          4.20         65.99        74.66 o                         
   5   9  12         50.57          4.40       129.41 o                         
  -3  10  12        232.52        216.85        77.88 o                         
  -2  10  12          3.81        119.61        71.42 o                         
  -1  10  12        759.41        943.39        83.70 o                         
   0  10  12         34.24         10.55       223.79 o                         
   1  10  12        466.85        616.30        91.32 o                         
   2  10  12        219.72        201.97        82.46 o                         
   3  10  12         14.94         56.37        79.36 o                         
   4  10  12        382.22        307.54        88.90 o                         
  -1  11  12        228.60        266.74        90.17 o                         
   0  11  12        325.19        394.23        90.81 o                         
   1  11  12        815.09        612.25        96.27 o                         
   2  11  12         10.62          6.64        84.59 o                         
   3  11  12        150.63        273.18        90.68 o                         
  -1  -7  13        547.42        470.45        95.29 o                         
   0  -7  13         44.85         39.03        95.22 o                         
   1  -7  13        128.75        187.58        90.15 o                         
   2  -7  13          5.32        -54.75        84.45 o                         
  -3  -6  13        122.93         81.56        92.35 o                         
  -2  -6  13         90.25         67.71        84.71 o                         
  -1  -6  13        100.71        128.87        83.43 o                         
   0  -6  13          4.29        -63.36       101.13 o                         
   1  -6  13         50.15         71.07        79.67 o                         
   2  -6  13        209.22        236.23        72.26 o                         
   3  -6  13        171.51        108.37        85.06 o                         
   4  -6  13        123.05         46.84        86.58 o                         
  -4  -5  13         68.70         13.17        91.04 o                         
  -3  -5  13        106.46         40.11       129.57 o                         
  -2  -5  13        651.18        813.86        89.59 o                         
  -1  -5  13        565.21        537.23        81.75 o                         
   0  -5  13         66.67        104.81        64.49 o                         
   1  -5  13          0.16        -13.24        62.66 o                         
   2  -5  13         65.73         54.44        74.24 o                         
   3  -5  13        484.43        521.31        84.40 o                         
   4  -5  13         18.19         -8.01        81.18 o                         
   5  -5  13        281.53        336.34        93.90 o                         
  -5  -4  13         36.41          3.21        90.82 o                         
  -4  -4  13         11.28        114.69        85.69 o                         
  -3  -4  13          2.73        -37.99        75.27 o                         
  -2  -4  13        460.88        358.59       200.68 o                         
  -1  -4  13         48.92        132.97        66.27 o                         
   0  -4  13       1675.00       1686.46        91.82 o                         
   1  -4  13         46.42          7.57        57.58 o                         
   2  -4  13        255.33        283.81        61.46 o                         
   3  -4  13        287.49        306.34        62.66 o                         
   4  -4  13        147.06         50.55        75.63 o                         
   5  -4  13         59.16         94.52        82.45 o                         
   6  -4  13        694.07        679.35        98.94 o                         
  -5  -3  13         50.85        209.21        86.84 o                         
  -4  -3  13        189.31        191.29        79.82 o                         
  -3  -3  13         43.35        -52.14        63.12 o                         
  -2  -3  13          0.19         27.08        58.86 o                         
  -1  -3  13       1027.27        870.35        74.41 o                         
   0  -3  13        191.14        227.13       127.71 o                         
   1  -3  13        158.34        173.18        55.61 o                         
   2  -3  13        210.93        139.09        58.65 o                         
   3  -3  13        181.62        155.46        55.73 o                         
   4  -3  13         86.48        -29.34        71.97 o                         
   5  -3  13        843.77        779.71       216.10 o                         
   6  -3  13        313.28        257.25        89.30 o                         
  -6  -2  13          2.89       -164.26       164.26 o                         
  -5  -2  13         39.08        -24.57       161.32 o                         
  -4  -2  13        101.63        -71.47        80.98 o                         
  -3  -2  13         53.51        104.00        58.32 o                         
  -2  -2  13          8.37        -33.13        53.73 o                         
  -1  -2  13        681.92       1068.53       127.09 o                         
   0  -2  13        261.60        306.26        55.22 o                         
   1  -2  13         53.99          7.00        51.25 o                         
   2  -2  13         19.96         12.87        49.24 o                         
   3  -2  13         47.27        -23.70        49.72 o                         
   4  -2  13         95.14         43.79        66.33 o                         
   5  -2  13          5.63         34.91        71.78 o                         
   6  -2  13        944.41        841.59        95.20 o                         
   7  -2  13        123.10        112.64        91.92 o                         
  -6  -1  13        257.31        -48.92       127.56 o                         
  -5  -1  13        291.39       -100.14       164.29 o                         
  -4  -1  13        197.31        -85.33       103.28 o                         
  -3  -1  13         46.10        -35.89        52.92 o                         
  -2  -1  13         61.53          2.73        49.36 o                         
  -1  -1  13       1000.62       1165.47        98.59 o                         
   0  -1  13        494.68        567.59        54.86 o                         
   1  -1  13       2353.73       2534.99        87.33 o                         
   2  -1  13          0.81         -1.71        44.95 o                         
   3  -1  13         37.08         12.19        46.63 o                         
   4  -1  13       1160.59       1130.08        90.90 o                         
   5  -1  13         20.85         85.52        70.46 o                         
   6  -1  13        771.05        791.09        89.96 o                         
   7  -1  13        643.79        733.66       150.43 o                         
  -6   0  13        492.05        601.61       198.41 o                         
  -5   0  13         15.82       -106.89       106.89 o                         
  -4   0  13          1.49         55.50       102.74 o                         
  -3   0  13        210.81        311.85       119.14 o                         
  -2   0  13         39.35         44.81        45.50 o                         
  -1   0  13         10.17         60.09        44.11 o                         
   0   0  13       2281.00       2178.22       102.61 o                         
   1   0  13       1121.02       1178.13        69.16 o                         
   2   0  13        538.52        535.24        50.85 o                         
   3   0  13        347.54        352.45        49.06 o                         
   4   0  13        177.86        214.84        63.89 o                         
   5   0  13          0.14        105.51        68.34 o                         
   6   0  13        244.28        347.18       118.56 o                         
   7   0  13         26.51         34.52        84.28 o                         
  -6   1  13        429.35        768.10       279.57 o                         
  -5   1  13        138.35        139.50       165.03 o                         
  -4   1  13        275.95        487.75       199.87 o                         
  -3   1  13         16.39        -44.75       117.05 o                         
  -2   1  13          0.46        170.51        78.75 o                         
  -1   1  13        210.19        172.52        90.76 o                         
   0   1  13         24.21        -21.90        38.63 o                         
   1   1  13          6.87         70.84        68.13 o                         
   2   1  13       1171.58       1081.37        63.31 o                         
   3   1  13        134.22        220.60        45.52 o                         
   4   1  13        130.96        143.68        61.33 o                         
   5   1  13          4.31        -20.20        97.73 o                         
   6   1  13         10.84        107.64        74.68 o                         
   7   1  13        631.25        776.56       222.55 o                         
  -6   2  13         56.29       -115.12       115.12 o                         
  -5   2  13        726.80        710.55       119.46 o                         
  -4   2  13         71.71        -78.49        96.34 o                         
  -3   2  13        224.65        316.14        91.94 o                         
  -2   2  13        110.35         62.24        77.11 o                         
  -1   2  13         18.08        173.81        70.18 o                         
   0   2  13        119.08        203.11        42.03 o                         
   1   2  13         58.10         66.71        44.02 o                         
   2   2  13       1009.46        921.71        61.68 o                         
   3   2  13         45.26         70.90        52.24 o                         
   4   2  13        112.20          9.31        60.11 o                         
   5   2  13        848.17       1004.82        87.26 o                         
   6   2  13         29.74        -24.70        71.09 o                         
   7   2  13        236.14        371.60        84.25 o                         
  -6   3  13          2.44        -60.37       115.42 o                         
  -5   3  13        633.71        478.59       113.52 o                         
  -4   3  13         43.20        -92.88        92.88 o                         
  -3   3  13        403.54        190.90        87.55 o                         
  -2   3  13        827.15        956.11       100.50 o                         
  -1   3  13        441.66        437.44        75.04 o                         
   0   3  13        161.39        160.09        65.72 o                         
   1   3  13       1172.45       1001.18       101.72 o                         
   2   3  13       1017.46       1049.66        64.28 o                         
   3   3  13        985.16        911.51        61.69 o                         
   4   3  13          1.98        -31.43        75.10 o                         
   5   3  13          3.66         25.05        62.15 o                         
   6   3  13        494.53        431.08        76.50 o                         
   7   3  13        148.15        247.65        82.61 o                         
  -6   4  13         27.47        121.57       117.37 o                         
  -5   4  13         20.05         51.18       104.98 o                         
  -4   4  13        175.31        109.44       152.59 o                         
  -3   4  13        102.32         59.95        90.12 o                         
  -2   4  13        312.29        367.63        81.50 o                         
  -1   4  13         12.25         39.04        69.04 o                         
   0   4  13         17.34        -62.45        62.45 o                         
   1   4  13        202.08        258.21        65.62 o                         
   2   4  13         64.82         37.82        41.22 o                         
   3   4  13       2317.81       2211.22        78.57 o                         
   4   4  13        803.70        720.11        78.25 o                         
   5   4  13        249.85        146.55        67.29 o                         
   6   4  13        152.78        226.64        75.26 o                         
   7   4  13        128.34        227.77        83.11 o                         
  -6   5  13         93.02         28.01       117.41 o                         
  -5   5  13         21.78         64.41       105.91 o                         
  -4   5  13       1319.24       1558.84       138.81 o                         
  -3   5  13        321.73        488.46       117.09 o                         
  -2   5  13        282.91        160.64        80.34 o                         
  -1   5  13         61.33        200.03        74.13 o                         
   0   5  13         63.26         -7.68        64.09 o                         
   1   5  13         94.93        234.79        66.42 o                         
   2   5  13          7.02        -20.59        57.70 o                         
   3   5  13        119.04        150.44        51.37 o                         
   4   5  13         16.66          4.05        46.89 o                         
   5   5  13          7.20        -31.11        64.49 o                         
   6   5  13        455.51        587.40       151.39 o                         
   7   5  13        116.52         45.62        97.58 o                         
  -5   6  13         19.71        142.67       107.66 o                         
  -4   6  13        361.63        256.09       101.16 o                         
  -3   6  13        114.50        131.58        91.21 o                         
  -2   6  13        574.46        450.86        87.57 o                         
  -1   6  13         39.33         58.43        75.02 o                         
   0   6  13        276.00        183.86        71.68 o                         
   1   6  13          0.61         52.13        63.20 o                         
   2   6  13        389.81        229.20        68.22 o                         
   3   6  13         49.88        165.63        66.01 o                         
   4   6  13        121.76        184.14        67.15 o                         
   5   6  13         77.41         43.67        89.51 o                         
   6   6  13          1.35         49.60        97.89 o                         
   7   6  13        366.17        299.00       115.20 o                         
  -5   7  13        122.88        140.91       155.22 o                         
  -4   7  13          0.12        -62.23        97.15 o                         
  -3   7  13        202.33        342.76        95.12 o                         
  -2   7  13         17.75         66.64       124.51 o                         
  -1   7  13         37.49        -40.89        77.34 o                         
   0   7  13         59.58        -31.86        72.25 o                         
   1   7  13          1.44        -81.97        81.97 o                         
   2   7  13        215.45        261.57        71.22 o                         
   3   7  13        205.87        204.41        69.23 o                         
   4   7  13        538.66        580.25        75.75 o                         
   5   7  13        413.21        588.19       102.91 o                         
   6   7  13         25.48        128.02       106.93 o                         
  -4   8  13         24.67         73.25       103.79 o                         
  -3   8  13        450.64        674.82       108.50 o                         
  -2   8  13         83.85         90.94       126.21 o                         
  -1   8  13        276.20        292.61        87.44 o                         
   0   8  13        146.61        174.25        79.30 o                         
   1   8  13          0.65         44.29       110.79 o                         
   2   8  13        165.70        265.83        74.19 o                         
   3   8  13        131.70        106.16        95.42 o                         
   4   8  13         23.46         48.21        95.26 o                         
   6   8  13        129.98        196.86       123.69 o                         
  -3   9  13        187.79        483.76        80.09 o                         
  -2   9  13         52.86         21.22        69.51 o                         
  -1   9  13        510.87        487.34        71.53 o                         
   0   9  13         51.57        124.53        65.75 o                         
   1   9  13         25.81         69.99        63.02 o                         
   2   9  13        369.74        210.47        78.95 o                         
   3   9  13         12.88         -2.97        74.78 o                         
   4   9  13         42.91        182.16       139.65 o                         
   5   9  13         22.83        113.73       136.67 o                         
  -2  10  13        317.77        247.45        78.19 o                         
  -1  10  13         30.33         72.30        71.56 o                         
   0  10  13        257.14        277.38        85.17 o                         
   1  10  13        108.87        134.98        83.19 o                         
   2  10  13        186.64        206.33       174.07 o                         
   3  10  13        198.31        135.79       145.21 o                         
  -1  -6  14          2.45          1.01        87.25 o                         
   0  -6  14         43.52        -31.55        85.04 o                         
   1  -6  14        348.20        406.81        87.72 o                         
   2  -6  14         12.43        -62.09        73.88 o                         
  -3  -5  14        103.21        165.47        91.65 o                         
  -2  -5  14        303.27        190.43       119.87 o                         
  -1  -5  14        246.23        208.27        84.83 o                         
   0  -5  14         12.39        -77.74        77.77 o                         
   1  -5  14        108.44        152.00        71.27 o                         
   2  -5  14          1.83        -25.29        68.66 o                         
   3  -5  14        316.67        197.36        65.14 o                         
   4  -5  14        344.69        245.60        91.24 o                         
  -3  -4  14        114.19        190.88        82.98 o                         
  -2  -4  14        131.62        -46.04        77.11 o                         
  -1  -4  14        410.19        334.27        71.60 o                         
   0  -4  14         56.72         15.00        65.38 o                         
   1  -4  14         75.02        164.18        65.84 o                         
   2  -4  14         63.39        123.01        64.69 o                         
   3  -4  14        362.60        281.94        87.54 o                         
   4  -4  14         97.56         -0.15       129.22 o                         
   5  -4  14        552.30        566.08        96.73 o                         
  -4  -3  14          5.20        -83.29        83.29 o                         
  -3  -3  14        122.38        280.43        71.66 o                         
  -2  -3  14        167.90        347.29        69.37 o                         
  -1  -3  14        265.29        460.15        68.50 o                         
   0  -3  14         13.94         28.91        60.37 o                         
   1  -3  14          6.07         64.25        60.60 o                         
   2  -3  14       1046.62       1097.55        81.36 o                         
   3  -3  14          6.57         -4.53        67.32 o                         
   4  -3  14          0.71        135.26        77.96 o                         
   5  -3  14        242.02         41.81        95.07 o
[truncated: 32,563 more chars]
